# Supplementary material for: Large-scale gene network analysis reveals the significance of extracellular matrix pathway and homeobox genes in acute myeloid leukemia: an introduction to the Pigengene package and its applications
Source: BMC Med Genomics. 2017 Mar 16;10:16. doi: 10.1186/s12920-017-0253-6 (PMC5353782; doi:10.1186/s12920-017-0253-6)
Supplement: Additional file 2 — Table S2. Overrepresented pathways. The canonical pathways that are overrepresented in the modules are available as part of the online supplementary materials. Each sheet in the excel file corresponds to a module. The statistics for each pathway (gene set) is reported on one row, in particular, the p-value of a hypergeometric test with the null hypothesis that the genes from the pathway were observed in the module by chance. The other columns include the name of the pathway (Set Name), the number of genes observed in the module (In Module), the number of the genes from the pathway that are present in our pool of 9,166 genes (Set Size), percentage of those genes that are in the module (% In Module), the name of the collection in MSIGDB [83] (Source), and a link to more information on the pathway (Description). There was no statistically significant pathway with p-value less than 10−4 for the modules that are not included. (XLS 131 kb) [file 12920_2017_253_MOESM2_ESM.xls]

## Sheet: M_1
P-value	Module size	Set Name	In Module	Set Size	% In Module	Source	Description
4.66e-07	888	BIOCARTA_AHSP_PATHWAY	9	13	0.69	C2.CP	http://www.broadinstitute.org/gsea/msigdb/cards/BIOCARTA_AHSP_PATHWAY
1.654e-05	888	REACTOME_METABOLISM_OF_PORPHYRINS	8	14	0.57	C2.CP	http://www.broadinstitute.org/gsea/msigdb/cards/REACTOME_METABOLISM_OF_PORPHYRINS

## Sheet: M_6
P-value	Module size	Set Name	In Module	Set Size	% In Module	Source	Description
3.729e-51	255	REACTOME_CELL_CYCLE_MITOTIC	77	325	0.24	C2.CP	http://www.broadinstitute.org/gsea/msigdb/cards/REACTOME_CELL_CYCLE_MITOTIC
1.747e-46	255	REACTOME_CELL_CYCLE	81	421	0.19	C2.CP	http://www.broadinstitute.org/gsea/msigdb/cards/REACTOME_CELL_CYCLE
1.335e-44	255	REACTOME_DNA_REPLICATION	58	192	0.3	C2.CP	http://www.broadinstitute.org/gsea/msigdb/cards/REACTOME_DNA_REPLICATION
3.444e-36	255	REACTOME_MITOTIC_M_M_G1_PHASES	49	172	0.28	C2.CP	http://www.broadinstitute.org/gsea/msigdb/cards/REACTOME_MITOTIC_M_M_G1_PHASES
4.382e-25	255	REACTOME_MITOTIC_PROMETAPHASE	30	87	0.34	C2.CP	http://www.broadinstitute.org/gsea/msigdb/cards/REACTOME_MITOTIC_PROMETAPHASE
1.109e-19	255	REACTOME_G2_M_CHECKPOINTS	20	45	0.44	C2.CP	http://www.broadinstitute.org/gsea/msigdb/cards/REACTOME_G2_M_CHECKPOINTS
1.912e-19	255	PID_PLK1_PATHWAY	20	46	0.43	C2.CP	http://www.broadinstitute.org/gsea/msigdb/cards/PID_PLK1_PATHWAY
1.422e-18	255	KEGG_CELL_CYCLE	29	128	0.23	C2.CP	http://www.broadinstitute.org/gsea/msigdb/cards/KEGG_CELL_CYCLE
1.039e-17	255	REACTOME_MITOTIC_G1_G1_S_PHASES	29	137	0.21	C2.CP	http://www.broadinstitute.org/gsea/msigdb/cards/REACTOME_MITOTIC_G1_G1_S_PHASES
6.897e-17	255	REACTOME_CELL_CYCLE_CHECKPOINTS	27	124	0.22	C2.CP	http://www.broadinstitute.org/gsea/msigdb/cards/REACTOME_CELL_CYCLE_CHECKPOINTS
5.855e-17	255	REACTOME_ACTIVATION_OF_ATR_IN_RESPONSE_TO_REPLICATION_STRESS	17	38	0.45	C2.CP	http://www.broadinstitute.org/gsea/msigdb/cards/REACTOME_ACTIVATION_OF_ATR_IN_RESPONSE_TO_REPLICATION_STRESS
4.929e-17	255	REACTOME_G1_S_TRANSITION	26	112	0.23	C2.CP	http://www.broadinstitute.org/gsea/msigdb/cards/REACTOME_G1_S_TRANSITION
2.765e-16	255	REACTOME_S_PHASE	25	109	0.23	C2.CP	http://www.broadinstitute.org/gsea/msigdb/cards/REACTOME_S_PHASE
2.708e-15	255	PID_AURORA_B_PATHWAY	16	39	0.41	C2.CP	http://www.broadinstitute.org/gsea/msigdb/cards/PID_AURORA_B_PATHWAY
9.324e-15	255	REACTOME_E2F_MEDIATED_REGULATION_OF_DNA_REPLICATION	15	35	0.43	C2.CP	http://www.broadinstitute.org/gsea/msigdb/cards/REACTOME_E2F_MEDIATED_REGULATION_OF_DNA_REPLICATION
1.706e-14	255	REACTOME_DNA_STRAND_ELONGATION	14	30	0.47	C2.CP	http://www.broadinstitute.org/gsea/msigdb/cards/REACTOME_DNA_STRAND_ELONGATION
7.174e-15	255	REACTOME_SYNTHESIS_OF_DNA	22	92	0.24	C2.CP	http://www.broadinstitute.org/gsea/msigdb/cards/REACTOME_SYNTHESIS_OF_DNA
5.331e-13	255	REACTOME_G1_S_SPECIFIC_TRANSCRIPTION	11	19	0.58	C2.CP	http://www.broadinstitute.org/gsea/msigdb/cards/REACTOME_G1_S_SPECIFIC_TRANSCRIPTION
2.708e-15	255	PID_ATR_PATHWAY	16	39	0.41	C2.CP	http://www.broadinstitute.org/gsea/msigdb/cards/PID_ATR_PATHWAY
3.032e-14	255	REACTOME_ACTIVATION_OF_THE_PRE_REPLICATIVE_COMPLEX	14	31	0.45	C2.CP	http://www.broadinstitute.org/gsea/msigdb/cards/REACTOME_ACTIVATION_OF_THE_PRE_REPLICATIVE_COMPLEX
2.107e-12	255	PID_FOXM1PATHWAY	14	40	0.35	C2.CP	http://www.broadinstitute.org/gsea/msigdb/cards/PID_FOXM1PATHWAY
1.854e-11	255	PID_E2F_PATHWAY	17	74	0.23	C2.CP	http://www.broadinstitute.org/gsea/msigdb/cards/PID_E2F_PATHWAY
4.315e-10	255	REACTOME_KINESINS	10	24	0.42	C2.CP	http://www.broadinstitute.org/gsea/msigdb/cards/REACTOME_KINESINS
7.011e-10	255	REACTOME_G0_AND_EARLY_G1	10	25	0.4	C2.CP	http://www.broadinstitute.org/gsea/msigdb/cards/REACTOME_G0_AND_EARLY_G1
1.609e-10	255	KEGG_DNA_REPLICATION	12	36	0.33	C2.CP	http://www.broadinstitute.org/gsea/msigdb/cards/KEGG_DNA_REPLICATION
8.211e-10	255	REACTOME_M_G1_TRANSITION	16	81	0.2	C2.CP	http://www.broadinstitute.org/gsea/msigdb/cards/REACTOME_M_G1_TRANSITION
4.394e-10	255	BIOCARTA_MCM_PATHWAY	9	18	0.5	C2.CP	http://www.broadinstitute.org/gsea/msigdb/cards/BIOCARTA_MCM_PATHWAY
9.716e-09	255	REACTOME_CHROMOSOME_MAINTENANCE	18	122	0.15	C2.CP	http://www.broadinstitute.org/gsea/msigdb/cards/REACTOME_CHROMOSOME_MAINTENANCE
3.824e-10	255	PID_FANCONI_PATHWAY	13	47	0.28	C2.CP	http://www.broadinstitute.org/gsea/msigdb/cards/PID_FANCONI_PATHWAY
2.205e-09	255	REACTOME_CYCLIN_A_B1_ASSOCIATED_EVENTS_DURING_G2_M_TRANSITION	8	15	0.53	C2.CP	http://www.broadinstitute.org/gsea/msigdb/cards/REACTOME_CYCLIN_A_B1_ASSOCIATED_EVENTS_DURING_G2_M_TRANSITION
3.377e-08	255	REACTOME_EXTENSION_OF_TELOMERES	9	27	0.33	C2.CP	http://www.broadinstitute.org/gsea/msigdb/cards/REACTOME_EXTENSION_OF_TELOMERES
2.344e-08	255	REACTOME_LAGGING_STRAND_SYNTHESIS	8	19	0.42	C2.CP	http://www.broadinstitute.org/gsea/msigdb/cards/REACTOME_LAGGING_STRAND_SYNTHESIS
7.568e-07	255	REACTOME_POL_SWITCHING	6	13	0.46	C2.CP	http://www.broadinstitute.org/gsea/msigdb/cards/REACTOME_POL_SWITCHING
2.151e-08	255	KEGG_OOCYTE_MEIOSIS	17	114	0.15	C2.CP	http://www.broadinstitute.org/gsea/msigdb/cards/KEGG_OOCYTE_MEIOSIS
5.79e-08	255	REACTOME_MITOTIC_G2_G2_M_PHASES	14	81	0.17	C2.CP	http://www.broadinstitute.org/gsea/msigdb/cards/REACTOME_MITOTIC_G2_G2_M_PHASES
2.418e-06	255	KEGG_MISMATCH_REPAIR	7	23	0.3	C2.CP	http://www.broadinstitute.org/gsea/msigdb/cards/KEGG_MISMATCH_REPAIR
9.96e-08	255	REACTOME_E2F_ENABLED_INHIBITION_OF_PRE_REPLICATION_COMPLEX_FORMATION	6	10	0.6	C2.CP	http://www.broadinstitute.org/gsea/msigdb/cards/REACTOME_E2F_ENABLED_INHIBITION_OF_PRE_REPLICATION_COMPLEX_FORMATION
2.139e-07	255	REACTOME_UNWINDING_OF_DNA	6	11	0.55	C2.CP	http://www.broadinstitute.org/gsea/msigdb/cards/REACTOME_UNWINDING_OF_DNA
7.605e-07	255	REACTOME_REGULATION_OF_MITOTIC_CELL_CYCLE	13	85	0.15	C2.CP	http://www.broadinstitute.org/gsea/msigdb/cards/REACTOME_REGULATION_OF_MITOTIC_CELL_CYCLE
1.293e-06	255	REACTOME_REPAIR_SYNTHESIS_FOR_GAP_FILLING_BY_DNA_POL_IN_TC_NER	6	14	0.43	C2.CP	http://www.broadinstitute.org/gsea/msigdb/cards/REACTOME_REPAIR_SYNTHESIS_FOR_GAP_FILLING_BY_DNA_POL_IN_TC_NER
2.418e-06	255	BIOCARTA_CELLCYCLE_PATHWAY	7	23	0.3	C2.CP	http://www.broadinstitute.org/gsea/msigdb/cards/BIOCARTA_CELLCYCLE_PATHWAY
6.256e-07	255	REACTOME_DNA_REPAIR	15	112	0.13	C2.CP	http://www.broadinstitute.org/gsea/msigdb/cards/REACTOME_DNA_REPAIR
8.329e-06	255	REACTOME_TELOMERE_MAINTENANCE	11	75	0.15	C2.CP	http://www.broadinstitute.org/gsea/msigdb/cards/REACTOME_TELOMERE_MAINTENANCE
2.676e-06	255	REACTOME_ORC1_REMOVAL_FROM_CHROMATIN	11	67	0.16	C2.CP	http://www.broadinstitute.org/gsea/msigdb/cards/REACTOME_ORC1_REMOVAL_FROM_CHROMATIN
5.499e-06	255	KEGG_PROGESTERONE_MEDIATED_OOCYTE_MATURATION	12	86	0.14	C2.CP	http://www.broadinstitute.org/gsea/msigdb/cards/KEGG_PROGESTERONE_MEDIATED_OOCYTE_MATURATION
1.814e-06	255	PID_AURORA_A_PATHWAY	8	31	0.26	C2.CP	http://www.broadinstitute.org/gsea/msigdb/cards/PID_AURORA_A_PATHWAY
1.398e-05	255	REACTOME_ASSEMBLY_OF_THE_PRE_REPLICATIVE_COMPLEX	10	65	0.15	C2.CP	http://www.broadinstitute.org/gsea/msigdb/cards/REACTOME_ASSEMBLY_OF_THE_PRE_REPLICATIVE_COMPLEX
1.329e-05	255	PID_BARD1PATHWAY	7	29	0.24	C2.CP	http://www.broadinstitute.org/gsea/msigdb/cards/PID_BARD1PATHWAY

## Sheet: M_8
P-value	Module size	Set Name	In Module	Set Size	% In Module	Source	Description
1.114e-05	234	REACTOME_MITOTIC_M_M_G1_PHASES	16	172	0.09	C2.CP	http://www.broadinstitute.org/gsea/msigdb/cards/REACTOME_MITOTIC_M_M_G1_PHASES
1.139e-05	234	REACTOME_DNA_REPLICATION	17	192	0.09	C2.CP	http://www.broadinstitute.org/gsea/msigdb/cards/REACTOME_DNA_REPLICATION

## Sheet: M_10
P-value	Module size	Set Name	In Module	Set Size	% In Module	Source	Description
1.6e-05	136	KEGG_FC_GAMMA_R_MEDIATED_PHAGOCYTOSIS	9	97	0.09	C2.CP	http://www.broadinstitute.org/gsea/msigdb/cards/KEGG_FC_GAMMA_R_MEDIATED_PHAGOCYTOSIS

## Sheet: M_12
P-value	Module size	Set Name	In Module	Set Size	% In Module	Source	Description
1.338e-05	133	REACTOME_EXTRACELLULAR_MATRIX_ORGANIZATION	8	87	0.09	C2.CP	http://www.broadinstitute.org/gsea/msigdb/cards/REACTOME_EXTRACELLULAR_MATRIX_ORGANIZATION
2.813e-05	133	REACTOME_DEGRADATION_OF_THE_EXTRACELLULAR_MATRIX	5	29	0.17	C2.CP	http://www.broadinstitute.org/gsea/msigdb/cards/REACTOME_DEGRADATION_OF_THE_EXTRACELLULAR_MATRIX

## Sheet: M_14
P-value	Module size	Set Name	In Module	Set Size	% In Module	Source	Description
2.078e-14	87	PID_IL12_2PATHWAY	13	63	0.21	C2.CP	http://www.broadinstitute.org/gsea/msigdb/cards/PID_IL12_2PATHWAY
2.169e-11	87	BIOCARTA_TCYTOTOXIC_PATHWAY	7	14	0.5	C2.CP	http://www.broadinstitute.org/gsea/msigdb/cards/BIOCARTA_TCYTOTOXIC_PATHWAY
2.374e-11	87	PID_CD8TCRDOWNSTREAMPATHWAY	11	65	0.17	C2.CP	http://www.broadinstitute.org/gsea/msigdb/cards/PID_CD8TCRDOWNSTREAMPATHWAY
6.953e-10	87	BIOCARTA_CTLA4_PATHWAY	7	21	0.33	C2.CP	http://www.broadinstitute.org/gsea/msigdb/cards/BIOCARTA_CTLA4_PATHWAY
6.501e-11	87	PID_CD8TCRPATHWAY	10	53	0.19	C2.CP	http://www.broadinstitute.org/gsea/msigdb/cards/PID_CD8TCRPATHWAY
2.068e-09	87	BIOCARTA_THELPER_PATHWAY	6	14	0.43	C2.CP	http://www.broadinstitute.org/gsea/msigdb/cards/BIOCARTA_THELPER_PATHWAY
1.156e-09	87	REACTOME_IMMUNOREGULATORY_INTERACTIONS_BETWEEN_A_LYMPHOID_AND_A_NON_LYMPHOID_CELL	10	70	0.14	C2.CP	http://www.broadinstitute.org/gsea/msigdb/cards/REACTOME_IMMUNOREGULATORY_INTERACTIONS_BETWEEN_A_LYMPHOID_AND_A_NON_LYMPHOID_CELL
6.843e-10	87	PID_IL12_STAT4PATHWAY	8	33	0.24	C2.CP	http://www.broadinstitute.org/gsea/msigdb/cards/PID_IL12_STAT4PATHWAY
8.326e-09	87	BIOCARTA_IL17_PATHWAY	6	17	0.35	C2.CP	http://www.broadinstitute.org/gsea/msigdb/cards/BIOCARTA_IL17_PATHWAY
8.326e-09	87	BIOCARTA_NO2IL12_PATHWAY	6	17	0.35	C2.CP	http://www.broadinstitute.org/gsea/msigdb/cards/BIOCARTA_NO2IL12_PATHWAY
9.624e-08	87	BIOCARTA_TCRA_PATHWAY	5	13	0.38	C2.CP	http://www.broadinstitute.org/gsea/msigdb/cards/BIOCARTA_TCRA_PATHWAY
3.42e-09	87	BIOCARTA_CTL_PATHWAY	6	15	0.4	C2.CP	http://www.broadinstitute.org/gsea/msigdb/cards/BIOCARTA_CTL_PATHWAY
1.486e-07	87	REACTOME_TRANSLOCATION_OF_ZAP_70_TO_IMMUNOLOGICAL_SYNAPSE	5	14	0.36	C2.CP	http://www.broadinstitute.org/gsea/msigdb/cards/REACTOME_TRANSLOCATION_OF_ZAP_70_TO_IMMUNOLOGICAL_SYNAPSE
3.538e-08	87	BIOCARTA_TOB1_PATHWAY	6	21	0.29	C2.CP	http://www.broadinstitute.org/gsea/msigdb/cards/BIOCARTA_TOB1_PATHWAY
9.485e-07	87	KEGG_PRIMARY_IMMUNODEFICIENCY	6	35	0.17	C2.CP	http://www.broadinstitute.org/gsea/msigdb/cards/KEGG_PRIMARY_IMMUNODEFICIENCY
3.509e-08	87	BIOCARTA_TCAPOPTOSIS_PATHWAY	5	11	0.45	C2.CP	http://www.broadinstitute.org/gsea/msigdb/cards/BIOCARTA_TCAPOPTOSIS_PATHWAY
6.165e-07	87	REACTOME_PD1_SIGNALING	5	18	0.28	C2.CP	http://www.broadinstitute.org/gsea/msigdb/cards/REACTOME_PD1_SIGNALING
3.192e-07	87	REACTOME_PHOSPHORYLATION_OF_CD3_AND_TCR_ZETA_CHAINS	5	16	0.31	C2.CP	http://www.broadinstitute.org/gsea/msigdb/cards/REACTOME_PHOSPHORYLATION_OF_CD3_AND_TCR_ZETA_CHAINS
1.841e-07	87	REACTOME_GENERATION_OF_SECOND_MESSENGER_MOLECULES	6	27	0.22	C2.CP	http://www.broadinstitute.org/gsea/msigdb/cards/REACTOME_GENERATION_OF_SECOND_MESSENGER_MOLECULES
8.349e-08	87	KEGG_T_CELL_RECEPTOR_SIGNALING_PATHWAY	10	108	0.09	C2.CP	http://www.broadinstitute.org/gsea/msigdb/cards/KEGG_T_CELL_RECEPTOR_SIGNALING_PATHWAY
1.337e-06	87	REACTOME_DOWNSTREAM_TCR_SIGNALING	6	37	0.16	C2.CP	http://www.broadinstitute.org/gsea/msigdb/cards/REACTOME_DOWNSTREAM_TCR_SIGNALING
2.902e-06	87	KEGG_GRAFT_VERSUS_HOST_DISEASE	6	42	0.14	C2.CP	http://www.broadinstitute.org/gsea/msigdb/cards/KEGG_GRAFT_VERSUS_HOST_DISEASE
8.161e-07	87	REACTOME_TCR_SIGNALING	7	54	0.13	C2.CP	http://www.broadinstitute.org/gsea/msigdb/cards/REACTOME_TCR_SIGNALING
7.854e-07	87	KEGG_NATURAL_KILLER_CELL_MEDIATED_CYTOTOXICITY	10	137	0.07	C2.CP	http://www.broadinstitute.org/gsea/msigdb/cards/KEGG_NATURAL_KILLER_CELL_MEDIATED_CYTOTOXICITY
2.179e-07	87	PID_TCR_PATHWAY	8	66	0.12	C2.CP	http://www.broadinstitute.org/gsea/msigdb/cards/PID_TCR_PATHWAY
2.048e-06	87	KEGG_HEMATOPOIETIC_CELL_LINEAGE	8	88	0.09	C2.CP	http://www.broadinstitute.org/gsea/msigdb/cards/KEGG_HEMATOPOIETIC_CELL_LINEAGE
8.303e-07	87	BIOCARTA_STATHMIN_PATHWAY	5	19	0.26	C2.CP	http://www.broadinstitute.org/gsea/msigdb/cards/BIOCARTA_STATHMIN_PATHWAY
2.92e-06	87	BIOCARTA_CSK_PATHWAY	5	24	0.21	C2.CP	http://www.broadinstitute.org/gsea/msigdb/cards/BIOCARTA_CSK_PATHWAY
2.33e-06	87	BIOCARTA_IL12_PATHWAY	5	23	0.22	C2.CP	http://www.broadinstitute.org/gsea/msigdb/cards/BIOCARTA_IL12_PATHWAY
2.409e-05	87	KEGG_ANTIGEN_PROCESSING_AND_PRESENTATION	7	89	0.08	C2.CP	http://www.broadinstitute.org/gsea/msigdb/cards/KEGG_ANTIGEN_PROCESSING_AND_PRESENTATION
3.19e-05	87	REACTOME_COSTIMULATION_BY_THE_CD28_FAMILY	6	63	0.1	C2.CP	http://www.broadinstitute.org/gsea/msigdb/cards/REACTOME_COSTIMULATION_BY_THE_CD28_FAMILY

## Sheet: M_15
P-value	Module size	Set Name	In Module	Set Size	% In Module	Source	Description
1.878e-05	83	KEGG_DNA_REPLICATION	5	36	0.14	C2.CP	http://www.broadinstitute.org/gsea/msigdb/cards/KEGG_DNA_REPLICATION

## Sheet: M_21
P-value	Module size	Set Name	In Module	Set Size	% In Module	Source	Description
1.061e-11	62	REACTOME_3_UTR_MEDIATED_TRANSLATIONAL_REGULATION	14	176	0.08	C2.CP	http://www.broadinstitute.org/gsea/msigdb/cards/REACTOME_3_UTR_MEDIATED_TRANSLATIONAL_REGULATION
4.459e-10	62	REACTOME_PEPTIDE_CHAIN_ELONGATION	12	153	0.08	C2.CP	http://www.broadinstitute.org/gsea/msigdb/cards/REACTOME_PEPTIDE_CHAIN_ELONGATION
1.854e-11	62	REACTOME_TRANSLATION	15	222	0.07	C2.CP	http://www.broadinstitute.org/gsea/msigdb/cards/REACTOME_TRANSLATION
1.569e-11	62	KEGG_RIBOSOME	11	88	0.12	C2.CP	http://www.broadinstitute.org/gsea/msigdb/cards/KEGG_RIBOSOME
1.839e-08	62	REACTOME_INFLUENZA_VIRAL_RNA_TRANSCRIPTION_AND_REPLICATION	11	169	0.07	C2.CP	http://www.broadinstitute.org/gsea/msigdb/cards/REACTOME_INFLUENZA_VIRAL_RNA_TRANSCRIPTION_AND_REPLICATION
2.807e-08	62	REACTOME_NONSENSE_MEDIATED_DECAY_ENHANCED_BY_THE_EXON_JUNCTION_COMPLEX	11	176	0.06	C2.CP	http://www.broadinstitute.org/gsea/msigdb/cards/REACTOME_NONSENSE_MEDIATED_DECAY_ENHANCED_BY_THE_EXON_JUNCTION_COMPLEX
3.345e-08	62	REACTOME_SRP_DEPENDENT_COTRANSLATIONAL_PROTEIN_TARGETING_TO_MEMBRANE	11	179	0.06	C2.CP	http://www.broadinstitute.org/gsea/msigdb/cards/REACTOME_SRP_DEPENDENT_COTRANSLATIONAL_PROTEIN_TARGETING_TO_MEMBRANE
1.22e-07	62	REACTOME_INFLUENZA_LIFE_CYCLE	11	203	0.05	C2.CP	http://www.broadinstitute.org/gsea/msigdb/cards/REACTOME_INFLUENZA_LIFE_CYCLE
3.102e-07	62	REACTOME_METABOLISM_OF_PROTEINS	16	518	0.03	C2.CP	http://www.broadinstitute.org/gsea/msigdb/cards/REACTOME_METABOLISM_OF_PROTEINS
4.592e-07	62	REACTOME_METABOLISM_OF_MRNA	12	284	0.04	C2.CP	http://www.broadinstitute.org/gsea/msigdb/cards/REACTOME_METABOLISM_OF_MRNA
1.145e-05	62	REACTOME_FORMATION_OF_THE_TERNARY_COMPLEX_AND_SUBSEQUENTLY_THE_43S_COMPLEX	6	74	0.08	C2.CP	http://www.broadinstitute.org/gsea/msigdb/cards/REACTOME_FORMATION_OF_THE_TERNARY_COMPLEX_AND_SUBSEQUENTLY_THE_43S_COMPLEX
2.252e-06	62	REACTOME_METABOLISM_OF_RNA	12	330	0.04	C2.CP	http://www.broadinstitute.org/gsea/msigdb/cards/REACTOME_METABOLISM_OF_RNA
2.38e-05	62	REACTOME_ACTIVATION_OF_THE_MRNA_UPON_BINDING_OF_THE_CAP_BINDING_COMPLEX_AND_EIFS_AND_SUBSEQUENT_BINDING_TO_43S	6	84	0.07	C2.CP	http://www.broadinstitute.org/gsea/msigdb/cards/REACTOME_ACTIVATION_OF_THE_MRNA_UPON_BINDING_OF_THE_CAP_BINDING_COMPLEX_AND_EIFS_AND_SUBSEQUENT_BINDING_TO_43S

## Sheet: M_31
P-value	Module size	Set Name	In Module	Set Size	% In Module	Source	Description
2.91e-05	35	REACTOME_LIPID_DIGESTION_MOBILIZATION_AND_TRANSPORT	4	46	0.09	C2.CP	http://www.broadinstitute.org/gsea/msigdb/cards/REACTOME_LIPID_DIGESTION_MOBILIZATION_AND_TRANSPORT

## Sheet: M_33
P-value	Module size	Set Name	In Module	Set Size	% In Module	Source	Description
1.139e-34	21	REACTOME_RNA_POL_I_PROMOTER_OPENING	17	62	0.27	C2.CP	http://www.broadinstitute.org/gsea/msigdb/cards/REACTOME_RNA_POL_I_PROMOTER_OPENING
3.111e-32	21	REACTOME_AMYLOIDS	17	83	0.2	C2.CP	http://www.broadinstitute.org/gsea/msigdb/cards/REACTOME_AMYLOIDS
1.448e-30	21	KEGG_SYSTEMIC_LUPUS_ERYTHEMATOSUS	18	140	0.13	C2.CP	http://www.broadinstitute.org/gsea/msigdb/cards/KEGG_SYSTEMIC_LUPUS_ERYTHEMATOSUS
1.154e-31	21	REACTOME_RNA_POL_I_TRANSCRIPTION	17	89	0.19	C2.CP	http://www.broadinstitute.org/gsea/msigdb/cards/REACTOME_RNA_POL_I_TRANSCRIPTION
6.069e-32	21	REACTOME_MEIOTIC_RECOMBINATION	17	86	0.2	C2.CP	http://www.broadinstitute.org/gsea/msigdb/cards/REACTOME_MEIOTIC_RECOMBINATION
1.539e-29	21	REACTOME_MEIOSIS	17	116	0.15	C2.CP	http://www.broadinstitute.org/gsea/msigdb/cards/REACTOME_MEIOSIS
3.854e-29	21	REACTOME_RNA_POL_I_RNA_POL_III_AND_MITOCHONDRIAL_TRANSCRIPTION	17	122	0.14	C2.CP	http://www.broadinstitute.org/gsea/msigdb/cards/REACTOME_RNA_POL_I_RNA_POL_III_AND_MITOCHONDRIAL_TRANSCRIPTION
1.091e-25	21	REACTOME_PACKAGING_OF_TELOMERE_ENDS	13	48	0.27	C2.CP	http://www.broadinstitute.org/gsea/msigdb/cards/REACTOME_PACKAGING_OF_TELOMERE_ENDS
7.33e-24	21	REACTOME_DEPOSITION_OF_NEW_CENPA_CONTAINING_NUCLEOSOMES_AT_THE_CENTROMERE	13	64	0.2	C2.CP	http://www.broadinstitute.org/gsea/msigdb/cards/REACTOME_DEPOSITION_OF_NEW_CENPA_CONTAINING_NUCLEOSOMES_AT_THE_CENTROMERE
6.276e-25	21	REACTOME_TRANSCRIPTION	17	210	0.08	C2.CP	http://www.broadinstitute.org/gsea/msigdb/cards/REACTOME_TRANSCRIPTION
4.778e-23	21	REACTOME_MEIOTIC_SYNAPSIS	13	73	0.18	C2.CP	http://www.broadinstitute.org/gsea/msigdb/cards/REACTOME_MEIOTIC_SYNAPSIS
6.999e-23	21	REACTOME_TELOMERE_MAINTENANCE	13	75	0.17	C2.CP	http://www.broadinstitute.org/gsea/msigdb/cards/REACTOME_TELOMERE_MAINTENANCE
5.836e-20	21	REACTOME_CHROMOSOME_MAINTENANCE	13	122	0.11	C2.CP	http://www.broadinstitute.org/gsea/msigdb/cards/REACTOME_CHROMOSOME_MAINTENANCE
7.145e-13	21	REACTOME_CELL_CYCLE	13	421	0.03	C2.CP	http://www.broadinstitute.org/gsea/msigdb/cards/REACTOME_CELL_CYCLE
