# Supplementary material for: Large-scale gene network analysis reveals the significance of extracellular matrix pathway and homeobox genes in acute myeloid leukemia: an introduction to the Pigengene package and its applications
Source: BMC Med Genomics. 2017 Mar 16;10:16. doi: 10.1186/s12920-017-0253-6 (PMC5353782; doi:10.1186/s12920-017-0253-6)
Supplement: Additional file 3 — Table S1. Module assignments. The module assignments for all of the 9,166 genes are available as part of the online supplementary materials. The columns of the table include: • Symbol: The gene name. • ENTREZ ID: The gene ID in the Global Query Cross-Database Search System. • Probe representative: The representative probe mapped to this gene. • Adjusted p-value: For the null hypothesis that expression is similar in AML and MDS (Supplementary Note 2). • Module ID: The assigned module. • IMC: Intramodular connectivity. • EMC: Extramodular connectivity. • Rank: The rank of the gene in the module based on its intramodular connectivity. • # of references The number of studies that reported the gene being relevant to AML according to Miller et al,. survey [81]. Intramodular and extramodular connectivities were computed by intramodularConnectivity() function from WGNCA package. They measure the overall correlation of the gene with other genes within and outside the module, respectively. The genes with the most connectivity in a module are considered as the “hubs” of that module [82]. See WGNCA manual for more information. (XLS 1618 kb) [file 12920_2017_253_MOESM3_ESM.xls]

## Sheet: module_assignments
Symbol	ENTREZ ID	Probe Representative	Adjusted p-value	Module ID	IMC	EMC	Rank	# of references
CNPY3	10695	1552977_a_at	1.45045e-05	0	2.02487	9.81618	1	0
ENO1	2023	217294_s_at	2.13074e-06	0	1.79955	6.4396	2	1
MT1X	4501	208581_x_at	2.42134e-09	0	1.68361	0.437555	3	0
MT1G	4495	204745_x_at	8.70962e-09	0	1.49278	0.456852	4	1
MT2A	4502	212185_x_at	9.99379e-05	0	1.47125	0.351255	5	1
COLGALT1	79709	222644_s_at	5.73567e-06	0	1.37145	9.11457	6	0
CMTM6	54918	223047_at	2.82475e-05	0	1.36155	2.43128	7	0
TMED2	10959	204426_at	2.12957e-06	0	1.33777	1.44431	8	0
PGD	5226	201118_at	2.37403e-07	0	1.33407	7.64944	9	1
KIAA0125	9834	220377_at	5.80921e-32	0	1.32026	2.37947	10	0
GUCY1A3	2982	221942_s_at	1.36752e-15	0	1.31094	3.41889	11	4
MT1F	4494	217165_x_at	1.65472e-06	0	1.26368	0.833603	12	0
NRBF2	29982	221803_s_at	1.432e-14	0	1.18439	2.68	13	0
DCTN1	1639	201082_s_at	2.91155e-13	0	1.1799	2.69137	14	0
GLUD2	2747	215794_x_at	8.87017e-37	0	1.17788	1.68193	15	0
C19orf10	56005	216483_s_at	1.64953e-08	0	1.17617	3.47445	16	0
NA	100507110	228907_at	0.00017057	0	1.11628	4.608	17	0
BNIP2	663	209308_s_at	0.000440671	0	1.10751	2.17467	18	0
SNRNP70	6625	201221_s_at	1.75921e-16	0	1.09672	4.02677	19	0
MFNG	4242	204152_s_at	8.796e-15	0	1.09491	2.32567	20	1
AP1G2	8906	201613_s_at	3.64908e-07	0	1.07209	7.35694	21	0
SHANK3	85358	227923_at	1.3854e-21	0	1.04694	1.62768	22	0
CAPN1	823	200752_s_at	1.42092e-07	0	1.04359	1.74023	23	1
BAALC	79870	218899_s_at	3.58075e-17	0	1.02043	0.627335	24	6
RPN2	6185	208689_s_at	5.23359e-08	0	1.00918	4.82429	25	1
UBA1	7317	200964_at	1.50363e-06	0	0.977508	3.8832	26	0
BCL2L11	10018	225606_at	7.83775e-12	0	0.966678	3.57541	27	1
EMC10	284361	224727_at	5.07599e-23	0	0.962101	1.6233	28	0
KAT2A	2648	202182_at	4.73301e-39	0	0.958223	2.9129	29	0
TRIM28	10155	200990_at	4.25494e-12	0	0.954584	1.94637	30	0
C1D	10438	200056_s_at	0.000106176	0	0.952716	4.01391	31	0
LRRC28	123355	1553940_a_at	0.000216937	0	0.948686	2.4452	32	0
STRBP	55342	223245_at	9.67842e-05	0	0.943439	3.87428	33	0
LOC100505501	100505501	235171_at	1.97083e-26	0	0.937764	2.2991	34	0
PSPC1	55269	222611_s_at	9.52478e-06	0	0.93266	1.1631	35	0
NREP	9315	201309_x_at	1.19303e-16	0	0.929995	6.1834	36	0
COL24A1	255631	238732_at	2.26096e-25	0	0.927134	2.85682	37	0
LENG8	114823	224673_at	3.51947e-10	0	0.925721	7.45096	38	0
MAPKAPK3	7867	202787_s_at	4.65906e-07	0	0.92166	3.10477	39	1
ABHD12	26090	228123_s_at	1.48539e-21	0	0.914191	1.20032	40	0
PCED1A	64773	225505_s_at	2.8931e-25	0	0.912679	2.88248	41	0
GPR125	166647	210473_s_at	4.05369e-05	0	0.90908	4.12807	42	0
SLC17A9	63910	219559_at	1.3794e-46	0	0.908344	2.51226	43	0
PKN1	5585	202161_at	2.92688e-17	0	0.904306	0.899779	44	0
INIP	58493	223559_s_at	3.55173e-10	0	0.892977	2.16944	45	0
PF4	5196	206390_x_at	2.42333e-22	0	0.891892	0.6387	46	3
IFT81	28981	219372_at	0.000222877	0	0.891879	3.68207	47	0
ENSA	2029	228851_s_at	6.51611e-11	0	0.890821	1.77328	48	1
PRKCSH	5589	200707_at	6.62177e-25	0	0.887232	0.843708	49	1
PPP2R1A	5518	200695_at	7.91085e-10	0	0.876283	1.71635	50	0
PRPF18	8559	221547_at	9.54693e-05	0	0.871202	2.74623	51	0
MINK1	50488	214246_x_at	8.58127e-28	0	0.869355	2.48319	52	0
ZZZ3	26009	212893_at	0.000204254	0	0.86203	2.69064	53	0
TMTC4	84899	225666_at	1.04231e-27	0	0.850817	4.30867	54	0
POLR2E	5434	213887_s_at	1.28024e-11	0	0.83952	2.11011	55	0
TSC2	7249	215735_s_at	3.78215e-17	0	0.832181	2.3019	56	1
CBFA2T3	863	208056_s_at	1.46301e-08	0	0.830737	2.84341	57	0
OTUD6B	51633	222825_at	1.41595e-05	0	0.826527	2.92585	58	0
CHCHD5	84269	223479_s_at	1.36993e-07	0	0.82596	3.35693	59	0
PPBP	5473	214146_s_at	1.82827e-17	0	0.822615	0.457884	60	3
UBE2N	7334	201523_x_at	8.43744e-07	0	0.821081	1.64969	61	1
ATP6AP1	537	207809_s_at	2.57634e-16	0	0.812246	4.06352	62	0
CASP6	839	209790_s_at	4.10907e-08	0	0.811452	3.1667	63	1
AZIN1	51582	212461_at	2.07842e-05	0	0.800129	2.2663	64	0
RPL4	6124	201154_x_at	4.58485e-24	0	0.795153	2.11801	65	0
TMED7	51014	214658_at	4.06372e-05	0	0.793129	1.80886	66	0
ARHGDIA	396	211716_x_at	4.49527e-11	0	0.781598	1.50835	67	0
COPS8	10920	202143_s_at	0.000364478	0	0.773778	1.62147	68	0
RBM25	58517	212033_at	0.000172772	0	0.770418	2.76399	69	2
SUMO3	6612	200739_s_at	3.60923e-17	0	0.767944	1.45431	70	0
THOC1	9984	204064_at	4.53092e-05	0	0.764144	3.33881	71	1
TADA2B	93624	236248_x_at	1.55756e-33	0	0.752202	2.83828	72	0
FLNA	2316	213746_s_at	1.17302e-05	0	0.751226	3.69943	73	1
ETV6	2120	235056_at	2.11213e-20	0	0.743715	2.98493	74	2
CD34	947	209543_s_at	3.18564e-14	0	0.742376	0.600089	75	8
PSMB1	5689	200876_s_at	8.60202e-14	0	0.736813	1.18164	76	0
TPSAB1	7177	207134_x_at	1.27601e-16	0	0.723464	0.0891437	77	1
TPSD1	23430	215382_x_at	2.34645e-15	0	0.720765	0.0643166	78	0
BLMH	642	202179_at	2.86513e-10	0	0.72	2.35171	79	0
LAMTOR3	8649	217971_at	4.57078e-16	0	0.718474	1.98014	80	0
FAM69B	138311	229002_at	4.31085e-17	0	0.711992	1.5355	81	0
PTPN12	5782	202006_at	3.82278e-05	0	0.710265	1.68644	82	3
CTDSPL2	51496	223271_s_at	1.43962e-07	0	0.705294	1.63217	83	1
TJAP1	93643	47608_at	1.73044e-07	0	0.705137	1.8534	84	0
KIAA1551	55196	218614_at	2.90581e-34	0	0.698731	2.3814	85	0
POLDIP2	26073	222425_s_at	1.27908e-05	0	0.697497	1.97458	86	0
EGFL7	51162	218825_at	1.42096e-27	0	0.690779	0.740286	87	5
COPE	11316	201264_at	3.14474e-13	0	0.687243	0.981231	88	1
ATRN	8455	211852_s_at	5.13321e-10	0	0.684223	2.45117	89	1
PSMD3	5709	201388_at	3.68446e-11	0	0.684053	1.0758	90	0
ABCC1	4363	202804_at	5.287e-29	0	0.682115	2.86553	91	2
NDRG3	57446	224368_s_at	6.05582e-11	0	0.681077	3.80588	92	0
C11orf57	55216	1555803_a_at	8.56354e-12	0	0.678897	1.74728	93	0
RAB18	22931	224377_s_at	4.14205e-21	0	0.673333	2.15298	94	0
HNRNPUL1	11100	209675_s_at	8.81518e-07	0	0.671566	0.795668	95	0
HEXA	3073	201765_s_at	5.517e-11	0	0.669501	2.83156	96	1
ANAPC5	51433	208721_s_at	8.55514e-05	0	0.669289	1.69638	97	0
FUS	2521	1565717_s_at	0.000147425	0	0.660487	1.82049	98	0
ADA	100	216705_s_at	4.13742e-38	0	0.659188	1.81649	99	3
ADPGK	83440	224455_s_at	1.84111e-08	0	0.653436	0.663302	100	0
ATP6AP2	10159	201443_s_at	1.86507e-06	0	0.652514	2.37312	101	0
C1orf131	128061	226242_at	1.99153e-30	0	0.649709	2.27741	102	0
USP38	84640	223288_at	1.3789e-15	0	0.647595	1.83511	103	1
ERCC8	1161	1554883_a_at	0.00015957	0	0.646546	1.01623	104	0
CNOT3	4849	203239_s_at	2.75274e-06	0	0.644654	0.723105	105	1
PLAGL1	5325	209318_x_at	1.34333e-13	0	0.64369	2.24251	106	3
CRYZL1	9946	1554767_s_at	1.6771e-12	0	0.640707	1.28536	107	0
RBM10	8241	215089_s_at	4.1231e-07	0	0.638203	1.8273	108	1
PPP1R15A	23645	202014_at	3.03137e-18	0	0.63553	2.63905	109	0
SNW1	22938	215424_s_at	3.28253e-06	0	0.63121	1.66529	110	0
CORO1B	57175	64486_at	6.14507e-15	0	0.630577	2.90494	111	1
TAPBP	6892	208829_at	2.73908e-19	0	0.62956	0.829018	112	0
2015-09-06	23157	1555526_a_at	4.74084e-34	0	0.628	1.44858	113	1
TOX	9760	204529_s_at	9.89056e-09	0	0.625506	1.61527	114	2
ZFYVE16	9765	203651_at	1.56949e-25	0	0.625118	3.75264	115	0
LARP4	113251	212714_at	3.46363e-28	0	0.624762	4.49462	116	0
HLA-DPA1	3113	211991_s_at	0.000544494	0	0.622273	0.618919	117	10
UNC50	25972	203583_at	2.31145e-15	0	0.620734	2.60996	118	1
CAB39	51719	217873_at	6.20988e-26	0	0.620308	2.14451	119	0
SEL1L	6400	202061_s_at	3.5364e-18	0	0.619012	2.07264	120	1
THOP1	7064	203235_at	2.83695e-13	0	0.616036	1.85195	121	0
CENPB	1059	212437_at	1.38879e-18	0	0.615639	1.05241	122	0
SNRPC	6631	201342_at	2.62192e-13	0	0.610312	1.88102	123	0
NUP107	57122	218768_at	3.16577e-29	0	0.610035	3.00887	124	0
HLA-DMA	3108	217478_s_at	1.85684e-12	0	0.607946	0.535673	125	5
DNMT3B	1789	220668_s_at	3.37402e-28	0	0.607073	1.96799	126	3
NPR3	4883	219789_at	1.92468e-19	0	0.605057	1.12056	127	5
NA	100505481	230787_at	1.10103e-43	0	0.604904	2.22673	128	0
NIFK	84365	224713_at	1.93793e-10	0	0.602774	2.17708	129	0
SOX12	6666	204432_at	6.40946e-25	0	0.602379	1.88328	130	0
CDC37	11140	209953_s_at	3.0913e-17	0	0.601621	0.641761	131	0
NUCB1	4924	200646_s_at	1.01905e-06	0	0.599901	2.03287	132	0
CHD4	1108	201183_s_at	2.03257e-18	0	0.597566	2.22093	133	0
XPNPEP1	7511	208453_s_at	1.56788e-19	0	0.592693	0.423927	134	1
SMYD3	64754	218788_s_at	2.36954e-37	0	0.591251	2.68225	135	0
BTBD2	55643	207722_s_at	2.94459e-23	0	0.590292	1.19929	136	0
CNOT7	29883	1552344_s_at	5.08339e-10	0	0.589415	1.71394	137	0
VMA21	203547	225556_at	9.84552e-18	0	0.583672	2.17394	138	0
RAI1	10743	226143_at	7.44534e-11	0	0.580982	2.58031	139	0
ZNRF1	84937	225962_at	2.10655e-18	0	0.578854	1.94752	140	0
EBP	10682	213787_s_at	1.47381e-13	0	0.578828	0.979634	141	0
PRRC2A	7916	208132_x_at	1.65696e-24	0	0.575939	0.632285	142	0
MN1	4330	205330_at	3.35614e-20	0	0.571396	0.904275	143	8
SRRM2	23524	207435_s_at	3.26702e-09	0	0.569577	3.11935	144	0
ZMPSTE24	10269	202939_at	1.56019e-14	0	0.566719	3.57787	145	1
RBM42	79171	205740_s_at	6.15909e-05	0	0.566156	0.705021	146	0
RASSF5	83593	223322_at	0.000124844	0	0.564746	4.4726	147	1
RCHY1	25898	212749_s_at	4.57626e-07	0	0.561704	1.45527	148	0
CERS6	253782	212442_s_at	1.80439e-14	0	0.560941	2.56803	149	0
ATG2A	23130	213300_at	2.8561e-07	0	0.560302	3.71621	150	0
PNISR	25957	225507_at	4.13553e-07	0	0.556193	2.48882	151	0
JUND	3727	214326_x_at	1.29822e-41	0	0.554225	2.86913	152	2
YKT6	10652	217784_at	3.77596e-05	0	0.552808	1.98215	153	1
GPR114	221188	229971_at	3.82334e-22	0	0.551796	2.56095	154	0
TOR1AIP1	26092	212408_at	2.0968e-09	0	0.54963	1.26336	155	1
XRN2	22803	223002_s_at	2.00726e-18	0	0.548723	0.561736	156	0
PTGER4	5734	204896_s_at	5.77501e-14	0	0.548351	0.89991	157	1
ALKBH4	54784	241343_at	6.29316e-14	0	0.54601	0.779535	158	0
C2CD2	25966	212875_s_at	2.42294e-14	0	0.545347	1.98629	159	0
PPP1R3D	5509	204554_at	7.53363e-26	0	0.543421	1.3909	160	2
GBAS	2631	201816_s_at	5.28891e-12	0	0.542282	1.44638	161	0
IPO7	10527	200993_at	1.56313e-12	0	0.542171	2.14582	162	0
LARS	51520	217810_x_at	1.26861e-05	0	0.542044	2.17681	163	0
SYPL1	6856	201259_s_at	2.74417e-14	0	0.540481	1.17297	164	0
CD244	51744	220307_at	3.0518e-14	0	0.532846	3.03719	165	1
TMEM173	340061	224916_at	8.8276e-29	0	0.529152	5.61597	166	0
NAT1	9	214440_at	4.53162e-08	0	0.526604	0.825149	167	0
MAML1	9794	202360_at	7.32173e-14	0	0.526562	2.55707	168	0
CAPN7	23473	203357_s_at	4.01395e-05	0	0.526187	1.26105	169	0
PTPRE	5791	221840_at	6.041e-06	0	0.525423	3.51776	170	2
BCL7C	9274	219072_at	3.4639e-11	0	0.522849	1.03338	171	0
MAZ	4150	207824_s_at	1.30161e-11	0	0.521503	0.692814	172	0
GNG7	2788	228831_s_at	2.91203e-05	0	0.520412	0.963501	173	1
SLC38A1	81539	218237_s_at	2.25874e-05	0	0.519903	0.993595	174	5
BAP1	8314	1555735_a_at	4.36747e-06	0	0.519518	0.732952	175	1
MED15	51586	222175_s_at	4.06751e-17	0	0.519084	3.68135	176	0
TMEM109	79073	201361_at	5.7427e-07	0	0.518605	3.43823	177	0
WRNIP1	56897	222489_s_at	5.00155e-09	0	0.516198	2.50984	178	1
LMAN1	3998	203293_s_at	2.87347e-06	0	0.515856	1.20044	179	0
MPRIP	23164	212197_x_at	1.41674e-13	0	0.511681	1.78548	180	0
PLXND1	23129	38671_at	3.80698e-18	0	0.510378	1.65468	181	2
RBM34	23029	214943_s_at	2.03311e-18	0	0.509997	4.62921	182	0
RNF6	6049	210932_s_at	2.55867e-05	0	0.507645	0.544223	183	1
POLR3D	661	208361_s_at	4.30695e-12	0	0.506626	3.5394	184	1
ANGPT1	284	205608_s_at	4.50973e-29	0	0.50402	1.62767	185	4
USP39	10713	217829_s_at	6.10988e-07	0	0.503513	2.75711	186	0
CMPK1	51727	222448_s_at	1.66541e-12	0	0.502258	1.68643	187	0
HECTD1	25831	242349_at	4.29429e-06	0	0.500732	3.42698	188	0
TBC1D5	9779	201815_s_at	4.02711e-08	0	0.498365	2.78221	189	0
JADE3	9767	204866_at	2.98021e-06	0	0.497225	2.62654	190	0
ELP6	54859	229863_s_at	5.93079e-05	0	0.497083	3.53657	191	0
ZSCAN25	221785	228138_at	4.53219e-11	0	0.493713	2.9529	192	0
USE1	55850	221706_s_at	1.2569e-19	0	0.492552	3.47017	193	0
ARL6IP1	23204	211935_at	1.02886e-05	0	0.491573	2.85629	194	0
MRPS26	64949	225196_s_at	1.60512e-08	0	0.490741	4.30639	195	1
PROM1	8842	204304_s_at	1.21776e-10	0	0.486687	0.488018	196	5
GNL3L	54552	205010_at	6.35255e-16	0	0.484753	1.23047	197	0
CLIP2	7461	211031_s_at	3.40673e-50	0	0.481975	1.89709	198	0
KLC1	3831	212878_s_at	2.22303e-08	0	0.481886	1.14391	199	0
IFT57	55081	222519_s_at	3.37414e-10	0	0.480623	0.793473	200	0
FBRS	64319	242217_s_at	4.49074e-23	0	0.480131	1.09269	201	0
FXYD3	5349	202488_s_at	0.000154258	0	0.477172	3.75077	202	0
GFM2	84340	225392_at	7.77118e-07	0	0.476138	2.62696	203	0
SCAF4	57466	222311_s_at	8.39973e-07	0	0.476091	2.65513	204	0
EIF3K	27335	210501_x_at	2.59262e-20	0	0.475995	3.21125	205	0
SLMO2	51012	217851_s_at	4.68475e-08	0	0.475269	1.66792	206	0
CBX4	8535	206724_at	2.24641e-05	0	0.47433	1.00696	207	0
TMEM60	85025	223396_at	1.81554e-22	0	0.47417	2.07577	208	0
SRA1	10011	224864_at	5.00881e-06	0	0.474086	2.18977	209	0
UBR2	23304	212760_at	1.17999e-22	0	0.473656	4.09847	210	0
CCP110	9738	204662_at	3.87776e-15	0	0.472452	1.57475	211	0
HEXDC	284004	1555866_a_at	1.28536e-11	0	0.472014	3.82355	212	0
FAM212A	389119	229507_at	7.32863e-13	0	0.471482	1.77626	213	0
TRMT2B	79979	205238_at	1.89621e-12	0	0.470614	0.728045	214	0
SLC25A25-AS1	100289019	1560089_at	3.31512e-11	0	0.464423	3.32898	215	0
SMARCB1	6598	212167_s_at	1.83962e-23	0	0.463715	1.28217	216	0
C12orf5	57103	219099_at	1.29353e-05	0	0.459502	2.48028	217	2
BRD3	8019	203825_at	1.75889e-06	0	0.458922	2.55441	218	0
PM20D2	135293	225431_x_at	1.58343e-08	0	0.455117	3.01726	219	0
SMARCA4	6597	212520_s_at	2.42069e-15	0	0.453985	1.10538	220	0
SEPN1	57190	224659_at	5.62541e-13	0	0.453596	2.28127	221	0
SUGP2	10147	213505_s_at	3.69534e-11	0	0.449405	3.703	222	0
TMEM245	23731	223008_s_at	3.21646e-11	0	0.448826	2.99298	223	0
ITM2C	81618	221004_s_at	8.87926e-06	0	0.447698	0.8675	224	2
MYO5C	55930	218966_at	6.20271e-16	0	0.447208	1.36775	225	4
SLC3A2	6520	200924_s_at	1.44684e-14	0	0.446854	1.82073	226	0
TTC3	7267	208663_s_at	8.52413e-22	0	0.445723	1.35563	227	2
JUNB	3726	201473_at	7.07895e-07	0	0.445037	0.967713	228	1
MFAP1	4236	203406_at	1.92265e-21	0	0.443689	1.00612	229	0
ING1	3621	209808_x_at	2.12379e-07	0	0.443432	2.36733	230	0
USF2	7392	202152_x_at	4.55982e-27	0	0.442434	1.04983	231	0
NRBP1	29959	217765_at	8.3434e-06	0	0.442062	1.03196	232	0
APH1B	83464	226358_at	1.39276e-06	0	0.440284	3.27649	233	0
ANKRD28	23243	226025_at	2.28937e-34	0	0.439697	2.35287	234	1
ARHGAP4	393	204425_at	3.39082e-16	0	0.439458	1.28482	235	7
SERP1	27230	200969_at	8.0401e-15	0	0.438659	2.78335	236	0
LAMP1	3916	201552_at	1.45294e-13	0	0.438114	4.41666	237	1
CABIN1	23523	202624_s_at	4.48311e-10	0	0.438002	0.77641	238	1
NA	100507309	229695_at	2.64015e-15	0	0.43714	2.51255	239	0
ISYNA1	51477	222240_s_at	4.36899e-42	0	0.436333	1.7589	240	2
RNF149	284996	225414_at	9.98241e-32	0	0.436269	3.9401	241	0
FLJ31306	379025	225724_at	0.000310462	0	0.436026	2.47239	242	0
FAM49B	51571	217916_s_at	2.40528e-11	0	0.435803	1.66471	243	0
XYLT1	64131	213725_x_at	8.14712e-10	0	0.4349	2.8925	244	0
TRAPPC10	7109	209412_at	2.16273e-10	0	0.434561	2.54566	245	0
TICAM1	148022	213191_at	1.40602e-13	0	0.434398	3.51337	246	0
BRD8	10902	202227_s_at	1.22233e-14	0	0.434308	2.51907	247	1
ITGB3	3690	204627_s_at	4.98017e-13	0	0.434192	0.41966	248	3
COMMD2	51122	226910_at	1.84126e-05	0	0.433995	1.78793	249	0
LOC100128288	100128288	1559045_at	1.70284e-06	0	0.433598	2.3574	250	0
BAG3	9531	217911_s_at	2.42806e-06	0	0.43352	2.60052	251	0
RNF130	55819	217865_at	1.50398e-06	0	0.433238	3.7463	252	2
KIT	3815	205051_s_at	1.87469e-06	0	0.432998	1.68883	253	2
SAR1B	51128	218254_s_at	3.09149e-23	0	0.431736	1.97054	254	0
DNAJB9	4189	202842_s_at	0.000281772	0	0.431085	2.90562	255	1
PPIF	10105	201490_s_at	8.69195e-07	0	0.430121	1.50494	256	1
CEBPZOS	100505876	229746_x_at	1.22424e-15	0	0.429582	0.938016	257	0
SCAMP2	10066	218143_s_at	1.04283e-06	0	0.429038	2.75184	258	0
SH3BGRL3	83442	221269_s_at	1.56222e-17	0	0.428727	2.35675	259	0
TGFBRAP1	9392	205210_at	3.98287e-15	0	0.426684	0.653864	260	1
RRP12	23223	216360_x_at	6.39522e-09	0	0.42588	0.606422	261	0
PHF19	26147	227212_s_at	3.34547e-06	0	0.425588	1.89621	262	0
SLC4A2	6522	202111_at	1.31407e-05	0	0.425169	3.68263	263	0
PRPF6	24148	208880_s_at	2.45014e-19	0	0.424253	1.41484	264	0
CAPRIN1	4076	200722_s_at	3.04964e-16	0	0.424009	0.425883	265	0
BTBD10	84280	223174_at	7.53864e-32	0	0.423651	1.71091	266	0
KIAA1549	57670	223575_at	6.20909e-13	0	0.422867	2.43842	267	0
RABGGTA	5875	203573_s_at	1.66546e-09	0	0.42172	2.60372	268	1
SRSF3	6428	208673_s_at	2.16264e-09	0	0.420394	2.05115	269	0
MALAT1	378938	226675_s_at	2.08809e-08	0	0.420223	3.69628	270	1
SMC3	9126	209259_s_at	8.45378e-10	0	0.420104	2.20259	271	0
CIZ1	25792	211358_s_at	4.99294e-22	0	0.419641	0.984373	272	1
OAZ1	4946	200077_s_at	8.84926e-14	0	0.41952	3.92824	273	2
ZNF792	126375	235052_at	2.34593e-16	0	0.419459	1.92618	274	0
PEA15	8682	200787_s_at	1.06673e-13	0	0.418781	1.78751	275	0
MIB1	57534	224725_at	5.89951e-07	0	0.417403	2.72965	276	0
ADAT2	134637	227213_at	4.32062e-06	0	0.415989	2.50087	277	0
RAB5C	5878	201140_s_at	6.99549e-09	0	0.415434	2.27968	278	0
LGALS9	3965	203236_s_at	1.26237e-19	0	0.413121	1.58372	279	3
RAB11FIP4	84440	225739_at	2.05757e-12	0	0.413081	3.63531	280	0
RTKN	6242	225150_s_at	1.29335e-13	0	0.413029	3.67381	281	0
TMEM41B	440026	212623_at	2.27915e-18	0	0.412825	1.49176	282	1
MAP3K2	10746	226441_at	2.75322e-26	0	0.412712	1.6051	283	1
HMG20B	10362	210719_s_at	2.14298e-35	0	0.412461	0.819108	284	1
HDAC10	83933	226672_s_at	8.70683e-08	0	0.409386	0.568727	285	0
NUP50	10762	213682_at	2.16931e-32	0	0.408244	2.32585	286	1
KTI12	112970	225642_at	1.01975e-23	0	0.40812	0.947702	287	0
SPHAR	10638	206272_at	3.41346e-16	0	0.408041	3.07411	288	1
AGPAT2	10555	32837_at	7.25204e-14	0	0.407076	1.08377	289	2
ABHD17B	51104	220285_at	1.5065e-25	0	0.405874	1.12335	290	0
PA2G4	5036	214794_at	4.87259e-12	0	0.403519	2.27858	291	0
ZBTB46	140685	227329_at	2.51912e-17	0	0.403469	1.27936	292	0
FAM136A	84908	215947_s_at	3.70309e-18	0	0.403376	2.39586	293	0
CLEC1B	51266	220496_at	1.27935e-18	0	0.403266	0.356737	294	0
MACF1	23499	215222_x_at	2.35581e-07	0	0.401759	1.53687	295	1
ZDHHC4	55146	220261_s_at	8.34847e-13	0	0.400009	0.952567	296	0
FAM174A	345757	226752_at	0.00051949	0	0.399817	1.87949	297	0
LINC01341	149134	230541_at	1.72482e-16	0	0.399638	1.34266	298	0
EXT2	2132	202012_s_at	1.33727e-22	0	0.399115	4.40674	299	1
ANAPC7	51434	225521_at	0.000340236	0	0.398841	2.61305	300	0
SP4	6671	236265_at	1.48241e-23	0	0.398614	2.10729	301	0
HELQ	113510	228736_at	0.000189807	0	0.39622	3.32457	302	0
TUBGCP6	85378	225758_s_at	1.08764e-22	0	0.396067	1.57824	303	0
MAD2L2	10459	223234_at	5.96442e-08	0	0.39549	1.70435	304	0
FBRSL1	57666	225703_at	5.26333e-40	0	0.395421	1.47355	305	0
PACS1	55690	224658_x_at	9.35222e-09	0	0.395022	0.901169	306	0
CTDNEP1	23399	200035_at	2.72634e-08	0	0.394714	0.774288	307	0
MATR3	9782	1558093_s_at	9.67531e-21	0	0.393793	2.59324	308	0
SMAD1	4086	210993_s_at	7.19988e-09	0	0.393758	1.32246	309	0
BCR	613	217223_s_at	4.5612e-35	0	0.391271	0.669914	310	3
PPP2R4	5524	206452_x_at	5.81553e-10	0	0.391144	1.19578	311	2
FAS	355	204781_s_at	6.38755e-12	0	0.390974	1.67431	312	0
SVOPL	136306	1554300_a_at	4.59318e-13	0	0.390888	1.48175	313	0
WAPAL	23063	212264_s_at	3.35688e-15	0	0.390709	2.3984	314	0
TMEM201	199953	227617_at	1.22549e-18	0	0.389087	1.95285	315	0
SLC25A26	115286	225862_at	3.97444e-24	0	0.388849	2.43362	316	0
ARAF	369	201895_at	1.0071e-10	0	0.388559	1.95907	317	0
MCL1	4170	200796_s_at	6.98536e-10	0	0.38824	0.971916	318	1
RNF7	9616	218286_s_at	4.14409e-25	0	0.387872	2.1829	319	0
HNRNPR	10236	208765_s_at	7.6498e-09	0	0.387648	0.538485	320	0
PPP2R5D	5528	202513_s_at	7.10212e-05	0	0.387533	3.28631	321	0
SNORA25	684959	218750_at	6.93857e-06	0	0.386677	2.17902	322	0
ACAP3	116983	225529_at	1.89211e-19	0	0.385601	1.33952	323	0
RNGTT	8732	204208_at	9.47265e-14	0	0.383142	2.14172	324	0
ZNF77	58492	229000_at	1.33324e-06	0	0.382845	2.14107	325	0
RCOR1	23186	212612_at	2.35612e-23	0	0.381941	2.03013	326	0
CPSF3L	54973	217994_x_at	1.77608e-32	0	0.381053	1.21671	327	0
SCAMP4	113178	213244_at	5.90829e-11	0	0.379778	2.58641	328	0
FAM98B	283742	1564637_a_at	2.74209e-10	0	0.378802	2.4475	329	0
CDCA7L	55536	225081_s_at	1.81412e-07	0	0.378558	3.02618	330	0
IPO4	79711	218305_at	2.42828e-15	0	0.378302	1.51501	331	0
FAM217B	63939	225313_at	6.81591e-42	0	0.377874	2.20101	332	0
PTPLA	9200	219654_at	5.01715e-14	0	0.37717	1.93078	333	1
STK26	51765	224407_s_at	1.27122e-05	0	0.376455	0.579055	334	0
STAC3	246329	230852_at	1.01693e-05	0	0.375641	2.96117	335	0
PLK3	1263	204958_at	6.09249e-23	0	0.374818	3.61671	336	0
LINC00936	338758	238893_at	2.21575e-14	0	0.37387	2.68816	337	0
PHLDA1	22822	217999_s_at	7.18736e-12	0	0.37289	2.51672	338	3
GP1BA	2811	207389_at	1.26648e-18	0	0.3724	0.312198	339	2
CD99	4267	201028_s_at	1.12598e-63	0	0.372184	1.54699	340	1
FAM73B	84895	226356_at	1.70093e-16	0	0.371119	1.83671	341	0
HS2ST1	9653	203285_s_at	2.77659e-05	0	0.3702	2.82618	342	1
GAPVD1	26130	212802_s_at	7.29197e-24	0	0.369561	1.92464	343	0
OAS2	4939	204972_at	0.000152848	0	0.36894	4.81387	344	1
TMEM43	79188	217795_s_at	5.19603e-25	0	0.367548	3.6614	345	0
CD55	1604	201925_s_at	3.34479e-07	0	0.367273	1.97037	346	0
LIMD2	80774	218600_at	8.13576e-07	0	0.366767	0.425877	347	0
EFHC1	114327	219833_s_at	5.65868e-18	0	0.366677	2.7526	348	0
TMEM39B	55116	218770_s_at	6.27348e-05	0	0.366113	4.40756	349	0
CWC22	57703	226588_at	4.57573e-07	0	0.365732	3.53744	350	0
ZNF551	90233	211721_s_at	7.70257e-14	0	0.364594	1.11997	351	1
HTATSF1	27336	202602_s_at	1.83931e-06	0	0.363833	1.64867	352	1
CWF19L1	55280	229038_at	9.05651e-07	0	0.363029	0.39972	353	0
PDCD2	5134	213581_at	3.899e-07	0	0.362804	2.60215	354	0
TRPV2	51393	222855_s_at	0.000604053	0	0.362407	2.43801	355	0
ABHD13	84945	235348_at	6.02592e-13	0	0.36223	0.997495	356	0
TARSL2	123283	227611_at	9.23954e-08	0	0.360852	1.96529	357	0
BTRC	8945	224471_s_at	5.22154e-23	0	0.360218	3.85477	358	0
C1orf216	127703	212791_at	7.39072e-17	0	0.359429	2.4261	359	0
EMC7	56851	217898_at	3.30178e-05	0	0.359201	1.20763	360	0
HOOK3	84376	1558315_s_at	2.51533e-05	0	0.358569	1.02237	361	0
MAP4K2	5871	204936_at	1.74516e-14	0	0.357951	0.93113	362	0
TET2	54790	227624_at	6.41096e-15	0	0.357491	2.55052	363	0
TCF4	6925	203753_at	1.93342e-08	0	0.357447	0.764364	364	3
SLC12A6	9990	226741_at	5.01742e-23	0	0.356457	2.25075	365	0
PACS2	23241	212778_at	6.03683e-32	0	0.356431	1.36688	366	0
FTH1	2495	214211_at	1.2831e-08	0	0.355944	2.26181	367	0
UBL3	5412	201535_at	2.57106e-08	0	0.355341	0.994458	368	1
ZNF678	339500	242923_at	1.9297e-07	0	0.355298	1.89997	369	0
PTX3	5806	206157_at	3.25972e-06	0	0.354879	1.88641	370	2
CXCL3	2921	207850_at	1.96587e-09	0	0.35437	0.474778	371	2
ARFGEF1	10565	202956_at	4.55144e-39	0	0.353838	1.43119	372	0
SEC24D	9871	202375_at	1.2382e-08	0	0.353674	1.12731	373	0
SRP54	6729	203605_at	1.50563e-41	0	0.353331	2.8725	374	0
MSRB3	253827	225790_at	2.28173e-10	0	0.353104	2.98988	375	1
SP3	6670	213168_at	8.15999e-15	0	0.35227	1.53641	376	2
JMJD6	23210	212722_s_at	2.97955e-05	0	0.352186	2.50475	377	0
CLIP1	6249	201975_at	2.16273e-05	0	0.351703	1.64763	378	0
MUTYH	4595	207727_s_at	4.0317e-09	0	0.350544	1.59487	379	0
ARF6	382	224788_at	3.1071e-23	0	0.350128	2.13529	380	1
SCMH1	22955	221216_s_at	5.4182e-23	0	0.349947	0.921756	381	0
TMEM38B	55151	218772_x_at	0.000199298	0	0.349916	0.981779	382	0
SPTLC2	9517	216202_s_at	7.18042e-12	0	0.349229	0.605303	383	0
SPN	6693	206057_x_at	2.77895e-07	0	0.348767	3.05657	384	1
TYW3	127253	227141_at	1.59892e-15	0	0.348563	4.1246	385	0
PTPMT1	114971	225901_at	2.68946e-43	0	0.348079	1.94101	386	0
WDR5	11091	223308_s_at	0.000369021	0	0.347645	2.14953	387	0
NUDT15	55270	219347_at	2.65406e-24	0	0.34763	1.13946	388	0
PEX16	9409	221604_s_at	6.07165e-10	0	0.347332	1.11825	389	1
C16orf58	64755	222190_s_at	3.76629e-08	0	0.346814	3.13078	390	0
STARD3NL	83930	223065_s_at	4.56878e-11	0	0.346114	2.38993	391	0
TSC22D3	1831	207001_x_at	3.6256e-25	0	0.345531	0.602405	392	0
PPP6R2	9701	202792_s_at	8.6235e-07	0	0.345306	2.00423	393	0
CASP3	836	202763_at	7.89418e-05	0	0.344986	2.41912	394	2
LINC00963	100506190	215185_at	5.01337e-15	0	0.344803	1.35553	395	0
SPNS2	124976	225671_at	1.44332e-13	0	0.344768	1.17876	396	0
CLSTN1	22883	201561_s_at	1.00802e-28	0	0.343256	1.21588	397	1
AP4E1	23431	228164_at	1.06825e-13	0	0.342654	1.98737	398	0
ALKBH1	8846	205621_at	6.90442e-10	0	0.341885	1.22588	399	0
FGD3	89846	227811_at	4.43657e-23	0	0.341811	2.63666	400	0
PDPK1	5170	224986_s_at	2.95523e-15	0	0.341727	1.7583	401	1
CDK5RAP2	55755	233540_s_at	2.189e-07	0	0.341609	1.01808	402	0
CTR9	9646	202060_at	0.000163201	0	0.341557	1.44024	403	0
MACROD1	28992	219188_s_at	1.78091e-15	0	0.341208	1.48758	404	0
CXCL2	2920	209774_x_at	4.08196e-13	0	0.3409	0.438195	405	5
CAPN15	6650	204275_at	5.3161e-14	0	0.339787	1.38356	406	0
CCNYL1	151195	227280_s_at	0.000311388	0	0.338794	1.06097	407	0
TEC	7006	206301_at	2.45464e-20	0	0.338493	3.61049	408	0
ANXA7	310	201366_at	6.75779e-09	0	0.338491	2.56198	409	1
KXD1	79036	200076_s_at	2.97535e-12	0	0.337583	1.96252	410	0
ARRB1	408	49111_at	5.65845e-35	0	0.33708	1.6737	411	0
SIGIRR	59307	52940_at	1.29751e-28	0	0.336993	2.38971	412	1
SLC39A6	25800	202089_s_at	5.23417e-08	0	0.336727	0.8357	413	0
ZNF503	84858	227195_at	4.06279e-11	0	0.336251	1.35047	414	0
SRFBP1	153443	241734_at	0.000414128	0	0.335604	1.17623	415	0
RABGEF1	27342	218310_at	1.26068e-12	0	0.335533	2.04263	416	0
C5orf45	51149	220341_s_at	0.00024483	0	0.332469	1.99275	417	0
ESF1	51575	222765_x_at	0.000185728	0	0.330167	1.50906	418	0
YWHAE	7531	210317_s_at	4.82197e-06	0	0.32992	0.951165	419	1
RAVER1	125950	223425_at	3.51635e-08	0	0.329914	1.36227	420	0
ZNF227	7770	227689_at	0.000518937	0	0.329902	0.807132	421	0
AMFR	267	202204_s_at	7.11187e-06	0	0.32955	4.573	422	0
IRGM	345611	1563335_at	2.20546e-22	0	0.329531	2.13511	423	0
MED28	80306	224416_s_at	4.90046e-06	0	0.329368	1.41325	424	0
DAP	1611	201095_at	3.04923e-16	0	0.329299	1.17412	425	0
PCM1	5108	228905_at	7.11864e-05	0	0.328848	2.00095	426	0
TRIM8	81603	223131_s_at	1.86482e-25	0	0.328504	1.14817	427	1
POLR2D	5433	203664_s_at	8.34734e-07	0	0.32785	1.99364	428	0
ZNF32	7580	209538_at	2.51104e-23	0	0.327786	2.78858	429	0
RNF125	54941	207735_at	1.30486e-39	0	0.327711	0.710427	430	0
U2AF2	11338	218381_s_at	2.46708e-34	0	0.325276	1.29761	431	0
C9orf16	79095	222165_x_at	9.84996e-11	0	0.32527	1.25721	432	1
UCN	7349	206072_at	5.21037e-15	0	0.325232	3.75426	433	0
MAP3K4	4216	204089_x_at	2.8314e-12	0	0.325096	1.13306	434	0
FAM175A	84142	233543_s_at	4.56074e-13	0	0.324325	1.04894	435	0
OTUD6B-AS1	100506365	226341_at	0.000193826	0	0.324318	1.17039	436	0
ZFP36	7538	201531_at	9.48713e-05	0	0.324049	0.836835	437	0
TSN	7247	201513_at	6.23529e-13	0	0.323975	1.88201	438	0
PITPNA	5306	201192_s_at	8.49584e-09	0	0.323751	1.83474	439	2
STX5	6811	203330_s_at	5.16578e-07	0	0.323372	0.342519	440	0
MEX3C	51320	222567_s_at	5.54145e-15	0	0.323327	0.569503	441	0
FPGS	2356	202945_at	2.71307e-48	0	0.323161	2.08794	442	0
SNRPB	6628	208821_at	2.07422e-07	0	0.321977	1.09887	443	0
FAM127A	8933	201828_x_at	6.16878e-10	0	0.321445	1.39339	444	0
SIVA1	10572	210792_x_at	0.000348524	0	0.321432	1.39634	445	0
SYNJ2BP	55333	219156_at	1.87772e-06	0	0.3212	1.56023	446	0
ARID1A	8289	210649_s_at	0.000137874	0	0.320671	0.340176	447	0
NA	100652951	242904_x_at	1.99418e-16	0	0.320194	3.49031	448	0
GTF2F1	2962	202355_s_at	6.36956e-27	0	0.320156	1.35456	449	1
URI1	8725	214173_x_at	1.05903e-21	0	0.318913	1.81127	450	0
EHMT1	79813	222873_s_at	7.57841e-05	0	0.318601	1.29803	451	0
PPM1B	5495	209296_at	1.29052e-42	0	0.318487	1.32035	452	0
PRPF8	10594	200000_s_at	1.27796e-06	0	0.318141	0.845257	453	0
MED26	9441	231724_at	5.7632e-08	0	0.317681	0.782611	454	0
ANKLE2	23141	212200_at	6.09651e-18	0	0.31737	1.77045	455	0
TRAFD1	10906	35254_at	1.01305e-27	0	0.31728	1.75753	456	0
UBE2D4	51619	51774_s_at	2.12936e-06	0	0.316576	2.1658	457	0
MBOAT7	79143	209179_s_at	3.51946e-44	0	0.314805	1.02798	458	0
TSSC4	10078	218612_s_at	9.15829e-11	0	0.313675	2.34969	459	0
C16orf46	123775	230281_at	5.34257e-25	0	0.311703	2.22796	460	0
FAM126A	84668	227239_at	8.09166e-17	0	0.311672	1.63345	461	0
SEC11C	90701	223299_at	7.03396e-10	0	0.311353	1.44634	462	0
CRIM1	51232	202551_s_at	0.000415476	0	0.310906	1.31352	463	2
METRNL	284207	225955_at	2.76631e-16	0	0.310381	5.39539	464	0
ABTB1	80325	229164_s_at	1.10323e-13	0	0.310284	4.0839	465	0
TGFB1	7040	203085_s_at	5.28492e-10	0	0.310169	0.893257	466	1
UBE2NL	389898	217393_x_at	3.21616e-16	0	0.309652	1.55113	467	0
OTUB1	55611	201246_s_at	4.3038e-31	0	0.309516	1.47582	468	0
MATK	4145	206267_s_at	1.00842e-21	0	0.309482	1.09	469	0
EZH1	2145	32259_at	2.70216e-10	0	0.309133	0.832349	470	0
UBTD2	92181	224834_at	2.07621e-06	0	0.30826	4.45656	471	0
PIK3R6	146850	1558770_a_at	2.81521e-05	0	0.307645	3.07614	472	0
PBXIP1	57326	212259_s_at	2.19655e-26	0	0.307194	1.2404	473	1
FBXO8	26269	223240_at	4.66873e-22	0	0.306772	1.47964	474	0
DDX54	79039	219111_s_at	1.2058e-26	0	0.306193	2.18268	475	0
EFR3A	23167	212149_at	1.57042e-08	0	0.305555	1.29354	476	0
DUSP3	1845	201536_at	6.45005e-30	0	0.30552	4.43992	477	0
PWP1	11137	201608_s_at	1.85795e-05	0	0.305476	1.78021	478	0
CDIP1	29965	223960_s_at	4.47503e-09	0	0.305134	1.36206	479	0
GPX7	2882	213170_at	4.31847e-10	0	0.304719	2.00903	480	1
TGS1	96764	219231_at	1.6447e-11	0	0.303753	3.07966	481	0
TESPA1	9840	222920_s_at	7.06546e-06	0	0.302289	1.1262	482	0
KHSRP	8570	212303_x_at	2.43635e-15	0	0.301931	0.456098	483	0
ZMIZ1	57178	212124_at	7.83257e-24	0	0.300522	2.99824	484	0
DRAP1	10589	203258_at	6.4676e-22	0	0.300207	0.851485	485	3
PRRC1	133619	221734_at	3.71073e-10	0	0.300202	1.87573	486	0
DOK4	55715	209691_s_at	1.28104e-13	0	0.300125	0.679669	487	0
ZCCHC6	79670	220933_s_at	1.73249e-28	0	0.299454	1.3203	488	1
CD200	4345	209582_s_at	1.11285e-07	0	0.299191	0.33439	489	1
LRRC34	151827	236917_at	0.000393492	0	0.299146	3.09836	490	0
LMF2	91289	212682_s_at	6.58992e-08	0	0.2988	0.409851	491	0
PTCD3	55037	217895_at	4.45448e-08	0	0.298781	1.41817	492	0
LINC01420	550643	225029_at	5.81161e-46	0	0.29876	1.64513	493	0
ZNF618	114991	238444_at	9.89883e-27	0	0.298049	1.24748	494	0
PRKCI	5584	209678_s_at	1.70156e-08	0	0.298034	1.05823	495	0
AP3M1	26985	222516_at	1.76026e-08	0	0.297998	2.29096	496	0
TAGLN2	8407	200916_at	2.38594e-39	0	0.297663	1.65036	497	3
RAD17	5884	207405_s_at	3.34939e-05	0	0.297541	2.59854	498	1
CCDC126	90693	228087_at	3.41606e-31	0	0.29709	0.920009	499	0
STARD9	57519	227108_at	0.000586425	0	0.296978	0.421291	500	0
CDK6	1021	243000_at	3.4382e-24	0	0.296437	1.42499	501	4
GDF11	10220	216860_s_at	2.98856e-19	0	0.296336	1.59581	502	0
ACOT7	11332	208002_s_at	3.77355e-09	0	0.296201	2.00082	503	0
POLG2	11232	205811_at	6.95449e-07	0	0.296197	1.78647	504	0
ATF7	11016	228830_s_at	9.43804e-06	0	0.295838	0.664351	505	0
TMEM222	84065	221512_at	3.64071e-06	0	0.294615	0.525534	506	0
SGMS2	166929	242963_at	0.000485053	0	0.294181	2.12702	507	0
TMEM50A	23585	217766_s_at	1.06306e-10	0	0.293521	0.724939	508	0
ZNF700	90592	223590_at	7.34084e-08	0	0.293384	1.16774	509	0
SPG7	6687	202104_s_at	8.59308e-11	0	0.293216	0.397855	510	1
INTS1	26173	212212_s_at	6.73747e-20	0	0.292835	0.714299	511	0
MAN1B1	11253	65884_at	5.82798e-32	0	0.292096	1.26988	512	0
MFSD2A	84879	225316_at	1.02261e-06	0	0.291056	1.63913	513	0
PLXNC1	10154	213241_at	5.04594e-42	0	0.290248	4.06307	514	4
SS18L1	26039	213140_s_at	5.19969e-05	0	0.289972	1.76635	515	0
RRP15	51018	214764_at	0.000185178	0	0.289943	1.54543	516	0
WDR60	55112	219251_s_at	1.0605e-05	0	0.289443	2.37154	517	0
SCARNA17	677769	240830_at	2.89392e-11	0	0.289135	1.04116	518	0
CSNK1G2	1455	202573_at	5.42778e-07	0	0.288728	2.90513	519	1
GLRX2	51022	219933_at	4.35328e-34	0	0.288652	3.05543	520	1
LPIN1	23175	212276_at	1.00719e-24	0	0.288329	2.31308	521	2
GNB1	2782	200746_s_at	8.82179e-08	0	0.288114	1.88362	522	0
DPP8	54878	220939_s_at	5.55555e-11	0	0.287942	1.94706	523	0
NYNRIN	57523	220911_s_at	1.09743e-13	0	0.28758	1.45929	524	0
ALKBH6	84964	225969_at	9.14839e-06	0	0.287114	0.651269	525	0
H1FX	8971	204805_s_at	4.62393e-25	0	0.286641	1.37626	526	0
NFATC3	4775	225139_at	1.38474e-11	0	0.286471	2.60058	527	2
TRIB1	10221	239818_x_at	0.000139801	0	0.286051	0.784449	528	1
MRPL32	64983	225260_s_at	1.4084e-07	0	0.285982	2.10279	529	0
RLTPR	146206	227216_at	8.86257e-21	0	0.285978	0.965238	530	0
DDX28	55794	40255_at	1.47618e-13	0	0.284897	0.754159	531	0
ATG12	9140	213930_at	8.18254e-06	0	0.284124	2.05357	532	0
TPM2	7169	204083_s_at	4.7357e-06	0	0.284101	0.583111	533	2
MFSD10	10227	209215_at	9.31305e-08	0	0.283443	1.28621	534	0
CHST11	50515	219634_at	1.55054e-30	0	0.283432	1.1085	535	0
CLPTM1	1209	201640_x_at	4.09021e-05	0	0.283151	0.581296	536	0
NRM	11270	225592_at	2.44052e-09	0	0.282956	2.33817	537	0
LINC00597	81698	208109_s_at	7.17962e-14	0	0.282572	1.46834	538	0
ZNF765	91661	1558942_at	8.89695e-06	0	0.281605	0.524556	539	0
RBFA	79863	219419_at	3.93913e-11	0	0.281579	1.57142	540	0
TIMM44	10469	203092_at	4.04824e-05	0	0.281422	2.62021	541	0
MRPS25	64432	224015_s_at	1.4546e-18	0	0.281341	1.85614	542	0
LOC100505650	100505650	222281_s_at	1.23483e-09	0	0.281059	0.864434	543	0
MYADM	91663	224920_x_at	5.07049e-15	0	0.281012	1.20717	544	0
CCL23	6368	210549_s_at	4.87212e-08	0	0.28071	1.562	545	5
OXSR1	9943	202696_at	5.99213e-18	0	0.280693	1.86952	546	0
HCFC1R1	54985	218537_at	5.09266e-15	0	0.280664	2.9243	547	0
SEC63	11231	229969_at	4.25552e-22	0	0.279956	2.55717	548	0
MTHFD2L	441024	220346_at	1.28162e-07	0	0.279706	2.35576	549	0
SCAMP1-AS1	728769	238039_at	3.26359e-14	0	0.279361	0.894486	550	0
TWISTNB	221830	214729_at	7.00646e-31	0	0.279187	1.16868	551	0
FNIP2	57600	226460_at	1.7683e-15	0	0.279105	1.75155	552	0
VPS26B	112936	225483_at	0.000205747	0	0.278804	0.845484	553	0
ALAS1	211	205633_s_at	2.23515e-14	0	0.278473	1.40138	554	0
DR1	1810	209187_at	4.89064e-07	0	0.278373	1.11094	555	0
MVK	4598	36907_at	7.13615e-07	0	0.277884	2.30367	556	0
PATZ1	23598	209431_s_at	4.86987e-35	0	0.277454	1.04169	557	1
SART3	9733	200069_at	9.44904e-19	0	0.276966	1.13886	558	0
DNAJC14	85406	223420_at	6.31655e-18	0	0.276649	1.47417	559	0
RAB4A	5867	203582_s_at	8.58801e-44	0	0.276415	2.87342	560	2
ARID1B	57492	225184_at	7.5406e-19	0	0.275493	1.42698	561	1
VAV3	10451	224221_s_at	1.1637e-05	0	0.275327	0.40615	562	2
GALNT1	2589	1568618_a_at	3.91945e-10	0	0.275288	0.626246	563	2
VEZT	55591	223675_s_at	2.72922e-05	0	0.275286	2.83108	564	0
NADSYN1	55191	232946_s_at	7.4685e-08	0	0.274995	1.80779	565	0
APPL1	26060	222538_s_at	1.96193e-05	0	0.274611	0.833126	566	0
FRS2	10818	221308_at	1.07975e-10	0	0.274503	1.51822	567	0
GCN1L1	10985	216232_s_at	9.13413e-07	0	0.274366	0.292536	568	0
AK3	50808	224151_s_at	5.47806e-09	0	0.274213	1.32847	569	2
EIF4G1	1981	208625_s_at	6.09677e-07	0	0.274175	1.94679	570	0
SETD6	79918	1554555_a_at	1.66029e-17	0	0.274145	1.41874	571	0
MAPK1IP1L	93487	212644_s_at	6.01412e-15	0	0.273986	1.43445	572	0
MRTO4	51154	235783_at	2.30777e-06	0	0.273769	1.68879	573	0
EID1	23741	208670_s_at	2.25322e-08	0	0.272845	2.52711	574	0
ATG4B	23192	204903_x_at	0.000266208	0	0.272804	1.30739	575	0
PLIN3	10226	202122_s_at	3.59865e-25	0	0.272761	0.717919	576	0
SLC25A33	84275	223296_at	6.25992e-39	0	0.272728	1.41102	577	0
DDX42	11325	1559954_s_at	3.11804e-07	0	0.272503	0.298647	578	0
PITRM1	10531	205273_s_at	4.46088e-22	0	0.272273	0.749837	579	0
PRRG4	79056	207291_at	1.37714e-08	0	0.271467	1.57114	580	0
SIRT7	51547	218797_s_at	1.57128e-07	0	0.271425	1.66587	581	0
KIAA1586	57691	231869_at	1.74506e-07	0	0.271382	1.77712	582	0
C1orf86	199990	229113_s_at	4.54326e-14	0	0.271331	1.33954	583	0
CEP44	80817	228334_x_at	8.83662e-21	0	0.271242	0.954811	584	0
LITAF	9516	200704_at	5.63029e-09	0	0.270679	1.44983	585	1
KCTD6	200845	238001_at	5.69573e-17	0	0.270514	0.978202	586	0
CLDND1	56650	208925_at	5.42451e-08	0	0.270436	1.24436	587	1
CCDC85B	11007	204610_s_at	0.000220667	0	0.269707	2.56793	588	0
BLVRA	644	211729_x_at	3.52705e-28	0	0.269626	1.8478	589	5
MTERF4	130916	1557966_x_at	0.000836151	0	0.269279	0.969293	590	0
SC5D	6309	211423_s_at	0.000232844	0	0.268661	1.5919	591	0
NA	100505976	232227_at	5.62817e-08	0	0.268345	0.246509	592	0
SEPW1	6415	201194_at	2.33679e-09	0	0.268301	3.06745	593	1
COMTD1	118881	226870_at	1.88744e-07	0	0.268047	2.2165	594	0
RCC2	55920	224578_at	0.00023301	0	0.267509	1.63891	595	0
UBAP2L	9898	201378_s_at	1.59728e-07	0	0.266646	1.54261	596	1
CHML	1122	206079_at	3.6527e-05	0	0.265308	1.42323	597	0
KIAA1715	80856	225717_at	6.71274e-23	0	0.265073	2.06149	598	0
RRP36	88745	225788_at	7.54721e-15	0	0.264573	1.17614	599	0
LBR	3930	201795_at	8.8228e-50	0	0.264355	2.23926	600	3
FOSL1	8061	204420_at	6.04835e-18	0	0.264201	2.01892	601	0
APOL6	80830	241869_at	6.39841e-10	0	0.263479	0.286403	602	0
DFFA	1676	203277_at	1.57751e-28	0	0.262401	1.08267	603	1
SNORA72	26775	228047_at	2.757e-05	0	0.262232	1.43855	604	0
PEX13	5194	205246_at	1.16787e-09	0	0.261904	1.59351	605	0
NUPL1	9818	225047_at	3.75624e-10	0	0.261775	1.2741	606	0
ACVR1B	91	213198_at	6.11303e-05	0	0.261774	1.83287	607	2
ATAD3A	55210	219068_x_at	8.51852e-09	0	0.261217	1.21988	608	0
C8orf33	65265	218187_s_at	5.87434e-14	0	0.261199	1.41742	609	0
FAM177A1	283635	227029_at	2.39415e-30	0	0.261098	1.09427	610	0
PFDN1	5201	201507_at	4.67146e-07	0	0.260961	0.577049	611	0
NPC1	4864	202679_at	3.06186e-17	0	0.260847	1.07317	612	2
TMEM199	147007	225375_at	1.17642e-10	0	0.260557	3.47415	613	0
HBS1L	10767	209314_s_at	3.0137e-09	0	0.260247	2.79102	614	1
PTK7	5754	207011_s_at	2.57491e-27	0	0.260083	1.36669	615	1
MEX3B	84206	223627_at	3.90534e-29	0	0.259642	1.22463	616	0
RASSF1	11186	204346_s_at	3.96901e-43	0	0.259305	1.15017	617	0
OSBPL7	114881	227946_at	2.75813e-14	0	0.259154	1.73721	618	0
NAT14	57106	223284_at	1.12356e-34	0	0.25904	1.04743	619	0
AES	166	217729_s_at	6.7738e-36	0	0.259027	0.299683	620	2
OBSL1	23363	212776_s_at	6.07575e-19	0	0.259013	0.833107	621	1
TOX4	9878	201685_s_at	0.000500525	0	0.25899	0.346576	622	0
MIA3	375056	1569057_s_at	5.66794e-05	0	0.258965	2.30489	623	0
EMILIN2	84034	242288_s_at	5.42417e-09	0	0.25888	1.66991	624	0
SF3B5	83443	221263_s_at	4.06617e-07	0	0.258735	1.30189	625	0
MSRA	4482	219281_at	1.02869e-21	0	0.258604	3.28898	626	0
INPP5E	56623	204706_at	3.10487e-18	0	0.25834	1.298	627	0
UGCG	7357	204881_s_at	3.16045e-34	0	0.257658	2.47036	628	4
ATL1	51062	223340_at	2.40138e-06	0	0.257171	1.78076	629	0
NFIL3	4783	203574_at	3.95906e-14	0	0.257125	1.33839	630	2
PTPN23	25930	223150_s_at	1.64488e-06	0	0.257036	1.37064	631	0
PAG1	55824	227354_at	2.65083e-32	0	0.256754	1.34532	632	0
CHD7	55636	218829_s_at	7.78098e-19	0	0.256531	1.3061	633	0
KDM6A	7403	203991_s_at	7.71819e-18	0	0.256503	1.68254	634	0
FSCN1	6624	210933_s_at	5.51663e-41	0	0.256402	1.06048	635	3
HUWE1	10075	208598_s_at	3.919e-06	0	0.256173	0.623439	636	0
RIN1	9610	205211_s_at	2.29427e-05	0	0.255763	2.5122	637	1
IL4I1	259307	230966_at	2.61725e-05	0	0.255659	1.93148	638	0
GRAMD4	23151	212856_at	4.90239e-10	0	0.255646	1.89655	639	0
TSPAN13	27075	217979_at	2.02479e-08	0	0.255592	1.26234	640	1
MED13L	23389	212207_at	1.7203e-10	0	0.255538	4.80263	641	0
NOC2L	26155	202115_s_at	1.84022e-18	0	0.255442	1.0508	642	0
PAPD5	64282	226843_s_at	9.19492e-07	0	0.255034	3.30082	643	0
STRN	6801	227422_at	1.36314e-12	0	0.25501	1.16309	644	0
HAUS6	54801	233655_s_at	1.25252e-05	0	0.254757	2.82959	645	0
ATP6V1E1	529	208678_at	6.35741e-24	0	0.253908	1.40815	646	0
ZNF10	7556	216350_s_at	4.66007e-15	0	0.253307	3.13502	647	1
ACCS	84680	228264_at	8.37162e-17	0	0.253284	1.48455	648	0
UBC	7316	208980_s_at	1.73564e-10	0	0.25325	1.22074	649	1
DDX11	1663	208159_x_at	9.85461e-05	0	0.253068	0.612843	650	0
C7orf50	84310	224478_s_at	9.03269e-10	0	0.253058	1.8189	651	0
ZBED1	9189	1554821_a_at	7.64163e-08	0	0.253019	0.304707	652	0
TFDP2	7029	244043_at	4.6324e-12	0	0.252524	0.664354	653	4
MAGED2	10916	208682_s_at	1.44079e-09	0	0.252389	2.3347	654	1
NOLC1	9221	205895_s_at	7.47881e-09	0	0.252159	1.43418	655	0
DHX40	79665	222574_s_at	6.56892e-10	0	0.251418	1.10107	656	0
WIPF2	147179	212051_at	4.50151e-13	0	0.251161	2.65712	657	0
PMPCA	23203	212088_at	1.84011e-24	0	0.250614	2.25297	658	0
DNAJB1	3337	200664_s_at	0.000100436	0	0.250599	1.28375	659	0
PQBP1	10084	214527_s_at	1.42664e-27	0	0.250016	1.51518	660	0
CLN6	54982	1567081_x_at	1.96846e-10	0	0.24954	1.23827	661	0
ARSD	414	206831_s_at	9.42838e-07	0	0.249531	1.83337	662	0
AAR2	25980	218089_at	2.88364e-19	0	0.249524	0.972401	663	0
PCBP2	5094	213263_s_at	4.86912e-08	0	0.24907	0.702277	664	1
CLTB	1212	211043_s_at	2.64729e-06	0	0.24897	1.26371	665	1
PARP9	83666	223220_s_at	2.56918e-16	0	0.248933	2.00426	666	1
DNM1	1759	215116_s_at	6.09571e-38	0	0.248396	0.905731	667	1
QPRT	23475	204044_at	1.02236e-08	0	0.248367	0.992802	668	4
PDIK1L	149420	227255_at	1.17516e-08	0	0.248118	1.30672	669	0
NAA35	60560	220925_at	0.000142643	0	0.247772	1.23174	670	0
RBPJ	3516	211974_x_at	1.3649e-11	0	0.247741	2.94697	671	0
UMODL1	89766	1553183_at	2.42795e-14	0	0.247677	0.574976	672	0
C20orf27	54976	218081_at	5.92182e-12	0	0.247274	3.41039	673	3
UBE2W	55284	222657_s_at	1.24338e-10	0	0.247087	1.37624	674	0
PELP1	27043	215354_s_at	3.92162e-05	0	0.247034	0.862819	675	0
GPR137B	7107	204137_at	1.02358e-05	0	0.247021	1.26315	676	1
JAK1	3716	201648_at	8.93577e-06	0	0.246955	2.35878	677	3
KIAA1279	26128	212453_at	2.99899e-11	0	0.246785	0.928289	678	0
HIPK1	204851	1552516_a_at	2.28306e-07	0	0.246316	2.11944	679	0
GNL3	26354	217850_at	4.92464e-05	0	0.246134	1.55389	680	0
RFC1	5981	208021_s_at	2.3922e-05	0	0.245841	3.49739	681	0
PTRH2	51651	218732_at	8.2293e-05	0	0.245332	1.60956	682	0
ZNF91	7644	206059_at	9.1158e-12	0	0.245105	1.54181	683	1
DUS4L	11062	205762_s_at	0.000178391	0	0.244757	2.1893	684	0
PRR14	78994	1559397_s_at	1.14692e-21	0	0.244633	0.333949	685	0
SH3RF1	57630	225590_at	2.80777e-15	0	0.244529	1.10805	686	0
UBE3D	90025	227790_at	1.425e-07	0	0.244077	3.1161	687	0
MAPK14	1432	202530_at	6.9884e-41	0	0.243994	1.1346	688	1
SKP2	6502	203625_x_at	7.2121e-20	0	0.24389	2.64699	689	0
BECN1	8678	208946_s_at	3.45809e-08	0	0.24388	1.05838	690	0
PLOD3	8985	202185_at	2.20598e-06	0	0.243878	3.1094	691	0
2015-09-11	55752	201308_s_at	1.17046e-12	0	0.243072	2.91276	692	0
VAMP2	6844	201557_at	2.04404e-12	0	0.242934	0.922734	693	0
TRUB1	142940	241606_s_at	1.47697e-10	0	0.241858	1.80047	694	0
EML3	256364	203442_x_at	2.8465e-13	0	0.24124	1.34116	695	0
DAZAP2	9802	214334_x_at	1.78351e-06	0	0.24092	2.13889	696	0
LTBP3	4054	219922_s_at	7.43789e-27	0	0.240771	0.652961	697	2
WDSUB1	151525	226668_at	2.30229e-08	0	0.240665	1.24688	698	0
USP25	29761	223167_s_at	6.40927e-19	0	0.240328	3.7182	699	0
ZEB2	9839	228333_at	5.58933e-10	0	0.240312	1.82884	700	0
FLJ37453	729614	227593_at	2.3182e-14	0	0.240049	1.59794	701	0
GTF2I	2969	210892_s_at	2.41923e-06	0	0.240039	1.6562	702	0
CCDC57	284001	227783_at	1.90526e-31	0	0.239855	1.75394	703	0
SLC27A1	376497	226728_at	1.7043e-14	0	0.239848	2.99408	704	0
ERCC1	2067	228131_at	1.48282e-39	0	0.239769	1.06529	705	0
CDYL	9425	203098_at	2.88861e-21	0	0.239628	1.15389	706	0
REEP4	80346	218777_at	0.000368643	0	0.239077	1.09027	707	0
SATB1	6304	203408_s_at	6.63817e-24	0	0.238695	2.06133	708	1
FAM127B	26071	217948_at	2.53723e-09	0	0.238191	0.796199	709	0
LAS1L	81887	208117_s_at	4.30866e-05	0	0.237432	0.711427	710	0
ZNF706	51123	227132_at	3.67977e-15	0	0.237262	1.4559	711	0
HCCS	3052	203745_at	3.47127e-10	0	0.237239	1.69212	712	0
RHOB	388	1553962_s_at	4.22083e-06	0	0.237034	1.51785	713	2
RBM3	5935	222026_at	3.65617e-07	0	0.236978	1.4674	714	1
RCE1	9986	205333_s_at	8.61358e-22	0	0.236916	1.14406	715	1
ODF2L	57489	230926_s_at	1.22645e-15	0	0.236903	2.21751	716	0
SAP18	10284	208740_at	3.33348e-43	0	0.236643	1.47233	717	1
MAPKAPK5	8550	212871_at	9.60854e-17	0	0.236535	1.44034	718	0
SLAMF1	6504	206181_at	9.34399e-06	0	0.235681	1.67695	719	0
ZZEF1	23140	212601_at	4.40786e-05	0	0.235668	2.91624	720	0
ZNF398	57541	228145_s_at	8.21324e-12	0	0.235039	0.82706	721	0
UBE2A	7319	201899_s_at	1.3312e-05	0	0.234953	3.49976	722	0
NPDC1	56654	218086_at	8.11331e-18	0	0.234905	0.228079	723	2
ZNF263	10127	203707_at	1.43071e-14	0	0.234245	1.16154	724	0
PTPRA	5786	213795_s_at	0.000338967	0	0.23375	2.14372	725	0
PLCB1	23236	213222_at	3.02182e-11	0	0.233432	1.44443	726	0
PIP4K2C	79837	218942_at	7.92765e-15	0	0.232134	0.713633	727	0
WDYHV1	55093	219060_at	7.04487e-19	0	0.232045	1.26402	728	0
SETD9	133383	238465_at	3.75918e-21	0	0.231973	1.18409	729	0
FOXN3	1112	205022_s_at	2.18007e-15	0	0.231533	1.27427	730	0
RBM15B	29890	202689_at	2.07198e-40	0	0.231116	2.84372	731	1
VAPA	9218	225198_at	3.86129e-05	0	0.23038	1.9564	732	0
TMEM19	55266	230676_s_at	7.04643e-11	0	0.230074	0.482398	733	0
CDK12	51755	225690_at	6.4786e-11	0	0.230041	0.76159	734	0
ATXN7L3	56970	224969_at	2.40598e-09	0	0.229793	0.604501	735	0
ITPR2	3709	211360_s_at	5.8112e-05	0	0.229376	0.954082	736	4
TDRD7	23424	213361_at	5.40531e-10	0	0.22888	2.67183	737	1
THAP4	51078	224057_s_at	2.08958e-32	0	0.228716	2.4652	738	0
C14orf2	9556	202279_at	7.34721e-13	0	0.228656	1.17075	739	1
FZD1	8321	204452_s_at	0.000184256	0	0.22854	1.07167	740	1
MRPS16	51021	222499_at	8.23778e-08	0	0.228186	0.444224	741	0
PICALM	8301	212506_at	2.67747e-23	0	0.227834	2.24769	742	2
NASP	4678	201969_at	2.35395e-11	0	0.227422	2.22072	743	1
GALM	130589	234974_at	7.08632e-14	0	0.227283	1.34632	744	0
GATAD1	57798	213018_at	1.56135e-05	0	0.227143	2.38036	745	0
ERMARD	55780	227656_at	4.91033e-07	0	0.227041	1.86282	746	0
NFIC	4782	206929_s_at	7.74885e-10	0	0.226975	0.513117	747	1
MED7	9443	204349_at	3.75309e-09	0	0.226289	2.04713	748	0
ISCA2	122961	226007_at	1.58764e-23	0	0.226016	2.42037	749	0
SENP5	205564	213184_at	8.51124e-06	0	0.225836	3.78681	750	0
ARF3	377	200011_s_at	3.88511e-09	0	0.225103	1.98754	751	0
UBR4	23352	211950_at	1.18624e-12	0	0.224713	1.03299	752	0
SYNE3	161176	1553644_at	3.72416e-08	0	0.224689	1.33886	753	0
LEO1	123169	235096_at	1.92835e-10	0	0.22453	3.1208	754	0
S100Z	170591	1554876_a_at	1.27505e-19	0	0.224275	1.07123	755	0
SDF4	51150	232032_x_at	8.89482e-22	0	0.223448	1.22539	756	0
EEF2	1938	204102_s_at	1.10009e-34	0	0.222997	1.06155	757	0
LZTR1	8216	203412_at	1.35557e-15	0	0.222868	0.74871	758	0
LAMTOR5	10542	202299_s_at	2.22031e-07	0	0.222831	1.53396	759	0
IDH3B	3420	210014_x_at	1.73467e-19	0	0.222544	0.565859	760	0
AKAP17A	8227	210269_s_at	1.54525e-14	0	0.222474	1.39284	761	0
JUN	3725	201465_s_at	1.58412e-22	0	0.222279	0.5994	762	3
MLLT6	4302	224784_at	4.35481e-07	0	0.22148	1.32309	763	0
SDF2	6388	203090_at	4.70039e-16	0	0.221329	0.857192	764	0
MYCN	4613	209757_s_at	1.4702e-20	0	0.221264	1.23497	765	2
RB1	5925	211540_s_at	3.59771e-08	0	0.221092	1.13385	766	1
ZNF787	126208	213402_at	2.86784e-06	0	0.220954	1.43673	767	0
CPEB2	132864	226939_at	6.66661e-10	0	0.220823	0.806406	768	0
BRMS1L	84312	226580_at	3.6573e-18	0	0.220798	1.82636	769	0
TIMM23	100287932	218118_s_at	0.00017565	0	0.220758	2.63003	770	1
LOC100506730	100506730	1562012_at	1.39887e-10	0	0.2205	2.48572	771	0
SKIV2L	6499	203727_at	2.24007e-08	0	0.220432	0.719787	772	0
FANCM	57697	242711_x_at	6.08356e-10	0	0.220377	1.55404	773	0
LIN7C	55327	221568_s_at	1.68709e-11	0	0.220334	0.862477	774	0
TTC28	23331	213058_at	2.71875e-16	0	0.220331	2.7199	775	0
SPATA2L	124044	214965_at	1.4808e-18	0	0.220135	3.01919	776	0
ZNF668	79759	219047_s_at	1.67555e-13	0	0.219852	0.997273	777	0
SGMS1	259230	212989_at	8.60889e-27	0	0.219678	4.36072	778	0
SNX16	64089	229618_at	6.59517e-05	0	0.219396	0.786659	779	0
OXA1L	5018	208717_at	2.23719e-07	0	0.21908	0.467286	780	0
DEGS1	8560	209250_at	1.73028e-33	0	0.21874	0.533777	781	0
WSB1	26118	201296_s_at	9.31716e-17	0	0.218391	0.814734	782	1
CLTC	1213	200614_at	2.34593e-16	0	0.217653	2.57327	783	0
GNAI3	2773	201181_at	9.19798e-08	0	0.216912	0.551275	784	0
SH3BP1	23616	213633_at	4.56099e-16	0	0.216792	1.41789	785	0
CASP7	840	207181_s_at	3.94331e-18	0	0.216648	2.42337	786	0
PIGS	94005	223148_at	0.000138072	0	0.216579	0.958384	787	0
SLC26A2	1836	224959_at	9.38983e-06	0	0.216445	1.67458	788	1
TNFSF9	8744	206907_at	3.36301e-14	0	0.215849	1.21465	789	0
MLXIP	22877	202519_at	3.21296e-18	0	0.215848	0.950606	790	0
MAP4K1	11184	214219_x_at	2.8436e-11	0	0.215547	1.11573	791	1
REPIN1	29803	222501_s_at	2.0884e-09	0	0.21487	0.625216	792	0
AP2A2	161	212159_x_at	1.83328e-09	0	0.214614	2.00815	793	0
TCF3	6929	215260_s_at	1.28459e-06	0	0.214545	0.673343	794	2
CHST13	166012	239647_at	0.000112902	0	0.214513	3.60471	795	0
TWSG1	57045	219201_s_at	3.49597e-16	0	0.21451	1.45497	796	2
PCGF1	84759	210023_s_at	1.23263e-20	0	0.214249	2.28229	797	0
DUSP1	1843	201044_x_at	2.0459e-07	0	0.214091	0.448728	798	0
RPUSD2	27079	221940_at	0.000123525	0	0.213952	0.881177	799	0
SYS1	90196	224670_at	1.3681e-16	0	0.213608	2.02248	800	0
NXF1	10482	208922_s_at	1.64322e-13	0	0.213492	3.15982	801	0
SERPINB6	5269	211474_s_at	4.24173e-09	0	0.213401	1.7656	802	1
PI4KA	5297	207081_s_at	5.37297e-32	0	0.213174	1.70989	803	0
ZNF33A	7581	231864_at	1.16042e-17	0	0.212734	1.51623	804	0
TNFAIP8	25816	208296_x_at	2.82043e-29	0	0.212723	1.26593	805	2
SPATA5L1	79029	218933_at	3.25328e-07	0	0.212692	0.955838	806	0
ZNF581	51545	223389_s_at	9.50393e-39	0	0.212615	0.705193	807	0
RING1	6015	35685_at	6.18472e-24	0	0.212571	1.69184	808	0
ZBTB38	253461	225512_at	2.90392e-15	0	0.212349	0.693648	809	1
DVL1	1855	203230_at	1.60595e-16	0	0.21216	1.14254	810	0
GATC	283459	214711_at	0.000339155	0	0.212023	1.01668	811	0
PLA2G15	23659	204458_at	1.51688e-17	0	0.211903	1.51452	812	0
WRAP53	55135	44563_at	5.68053e-11	0	0.211652	1.05917	813	0
NDUFB4	4710	228940_at	1.60246e-05	0	0.211626	2.79101	814	1
RHOT2	89941	222131_x_at	2.66353e-10	0	0.211598	0.972455	815	1
NDUFS3	4722	201740_at	6.80415e-06	0	0.211375	1.19444	816	1
PTGES	9536	210367_s_at	1.84553e-14	0	0.211081	1.57327	817	0
DIEXF	27042	204700_x_at	8.86669e-09	0	0.210323	3.60164	818	0
NSUN4	387338	230023_at	2.97373e-25	0	0.210306	0.615279	819	0
RALGAPA1	253959	213049_at	0.000234504	0	0.210151	1.28975	820	0
KIAA1468	57614	225506_at	4.58679e-08	0	0.210149	1.47004	821	0
SLC11A2	4891	203124_s_at	5.5888e-23	0	0.209795	2.33371	822	1
TUBGCP2	10844	202477_s_at	1.83015e-32	0	0.208792	1.01467	823	1
MCM3AP	8888	212269_s_at	0.00051949	0	0.208618	0.604121	824	0
LDLR	3949	202067_s_at	5.32339e-09	0	0.208606	1.1653	825	2
TOR1B	27348	209593_s_at	9.22501e-26	0	0.208349	1.85364	826	1
XBP1	7494	200670_at	2.34185e-14	0	0.208281	0.689716	827	2
PIGC	5279	202846_s_at	2.68382e-23	0	0.207949	2.60883	828	0
EPSTI1	94240	227609_at	9.2302e-16	0	0.207576	2.51288	829	0
LOC100506851	100506851	240974_at	6.18532e-05	0	0.207028	0.856489	830	0
LRP12	29967	220254_at	2.31136e-14	0	0.207027	3.01606	831	1
ZBTB26	57684	1554973_a_at	6.07906e-21	0	0.206779	1.43857	832	0
TBC1D1	23216	212350_at	1.88088e-07	0	0.20663	1.69005	833	0
SNX11	29916	220140_s_at	7.80028e-05	0	0.206491	0.694181	834	1
NENF	29937	218407_x_at	4.85138e-13	0	0.206178	1.75092	835	0
CFD	1675	205382_s_at	2.92717e-07	0	0.206123	1.20101	836	0
MBTPS1	8720	217543_s_at	2.44425e-09	0	0.206052	1.36204	837	0
BSPRY	54836	218792_s_at	7.23945e-08	0	0.205637	0.907261	838	0
GPR183	1880	205419_at	9.24791e-09	0	0.205233	1.35667	839	0
TBC1D2B	23102	212796_s_at	1.35104e-08	0	0.204882	1.57336	840	0
KLHL18	23276	212882_at	1.573e-07	0	0.204617	3.22871	841	0
MFAP3	4238	213123_at	5.18228e-20	0	0.204558	0.525378	842	1
ZNF627	199692	224492_s_at	0.000555814	0	0.204341	1.21068	843	0
FTSJ2	29960	218356_at	2.16349e-05	0	0.204291	2.36474	844	0
F11R	50848	221664_s_at	5.96484e-11	0	0.203951	0.682203	845	1
UBE4A	9354	202038_at	0.000301081	0	0.203668	1.26938	846	0
PKD1	5310	202328_s_at	1.19818e-17	0	0.203653	0.660941	847	1
PITPNM1	9600	203826_s_at	2.60498e-06	0	0.203337	1.00575	848	0
TMEM184C	55751	219074_at	2.91383e-06	0	0.203269	1.48714	849	0
ARHGAP22	58504	206298_at	4.38139e-09	0	0.203041	0.653953	850	3
CHMP5	51510	218085_at	4.63819e-21	0	0.202746	1.00932	851	0
STK4	6789	225364_at	9.18733e-15	0	0.202703	2.0297	852	1
MTHFD1L	25902	231094_s_at	2.24687e-08	0	0.202664	0.669505	853	0
MTERF1	7978	204871_at	4.77325e-08	0	0.202634	0.482492	854	0
C19orf43	79002	223003_at	6.5811e-11	0	0.202613	1.02973	855	0
RRAD	6236	204802_at	6.28768e-10	0	0.202385	1.47382	856	2
TASP1	55617	233719_s_at	2.05929e-15	0	0.202385	1.99589	857	0
GNPNAT1	64841	225853_at	3.71484e-09	0	0.202339	1.11215	858	0
PLA2G6	8398	210647_x_at	2.87274e-13	0	0.202175	1.18061	859	1
IRF5	3663	205468_s_at	0.000125332	0	0.202057	1.31822	860	0
DCP2	167227	212919_at	4.41041e-27	0	0.202045	1.96963	861	0
ORAI1	84876	226531_at	1.03271e-14	0	0.201299	1.344	862	0
RBPMS	11030	209487_at	4.28067e-15	0	0.20126	0.092254	863	8
FAM86B3P	286042	1562904_s_at	4.46498e-18	0	0.201228	2.35456	864	0
C8orf37	157657	244569_at	0.000539525	0	0.201077	1.63297	865	0
GNB5	10681	204000_at	1.14634e-16	0	0.200827	0.996945	866	1
VAPB	9217	202550_s_at	4.37467e-20	0	0.200694	1.58631	867	0
LINC00888	100505687	236798_at	2.88643e-13	0	0.200352	1.11894	868	0
EIF4ENIF1	56478	218626_at	2.83518e-06	0	0.200112	1.0721	869	0
PRKAA1	5562	225985_at	8.59137e-39	0	0.200067	3.1045	870	1
NXT1	29107	218708_at	2.19425e-28	0	0.199847	1.40807	871	0
PARP10	84875	226401_at	6.8268e-05	0	0.199767	2.55031	872	0
C3orf17	25871	225279_s_at	2.06978e-13	0	0.199728	0.995434	873	0
CDC73	79577	218578_at	1.20967e-17	0	0.199628	1.55128	874	0
NRIP1	8204	202600_s_at	1.11133e-10	0	0.199066	1.56654	875	4
LDLRAP1	26119	57082_at	5.1613e-15	0	0.198978	3.26463	876	0
NXPE3	91775	243011_at	9.76478e-05	0	0.1989	0.339781	877	0
DENND4A	10260	214787_at	4.57265e-15	0	0.198492	1.09742	878	0
POLR2J	5439	212782_x_at	0.000146285	0	0.198045	3.82189	879	3
FADD	8772	202535_at	0.000263304	0	0.197769	0.48662	880	1
MEGF6	1953	213942_at	8.54164e-17	0	0.197688	0.870495	881	0
FAM134C	162427	212697_at	8.49138e-10	0	0.19765	2.85772	882	0
CHD3	1107	208807_s_at	5.57888e-07	0	0.197611	0.460502	883	1
NRXN2	9379	209982_s_at	2.69616e-34	0	0.197468	0.82257	884	2
TRIM21	6737	204804_at	7.68088e-17	0	0.197247	1.17976	885	0
HSPBAP1	79663	219284_at	6.77058e-08	0	0.196898	2.37067	886	0
C11orf31	280636	1557801_x_at	8.53498e-13	0	0.196822	1.05205	887	0
MBD1	4152	203353_s_at	2.32985e-06	0	0.196564	1.4915	888	1
ELP5	23587	223286_at	6.11419e-13	0	0.196466	1.85802	889	0
DRAM2	128338	225228_at	6.12731e-28	0	0.196379	2.3954	890	0
HRAS	3265	212983_at	2.38114e-27	0	0.196059	0.81132	891	1
RBMS1	5937	215127_s_at	7.05367e-14	0	0.195997	0.780517	892	0
FAM102B	284611	226568_at	1.51989e-05	0	0.195849	0.840476	893	0
TOPBP1	11073	202633_at	2.56135e-18	0	0.195836	1.17763	894	2
SMIM17	147670	1557430_at	4.18881e-05	0	0.19514	0.754405	895	0
ZFYVE26	23503	213073_at	9.04875e-16	0	0.195098	1.0154	896	0
PTPN11	5781	209896_s_at	2.15474e-05	0	0.194909	0.663348	897	2
SUCLG2	8801	215772_x_at	9.56386e-06	0	0.194896	1.24863	898	2
SPATA7	55812	234929_s_at	2.34752e-08	0	0.194752	1.06093	899	0
MRPL54	116541	225797_at	3.70936e-17	0	0.194548	0.868822	900	0
SETD5	55209	1569106_s_at	3.06966e-07	0	0.19432	2.8914	901	1
SLC25A29	123096	225305_at	9.4651e-35	0	0.193614	1.21621	902	0
IGFBP7	3490	201162_at	0.000205988	0	0.193248	2.54996	903	7
HESX1	8820	211267_at	7.5921e-11	0	0.193043	1.18485	904	0
PITPNA-AS1	100306951	228972_at	4.91821e-05	0	0.192998	2.99511	905	0
HIGD2A	192286	209329_x_at	5.75906e-20	0	0.192596	1.23527	906	0
MR1	3140	210224_at	5.7798e-11	0	0.192449	3.07454	907	1
COX4I1	1327	200086_s_at	0.000291817	0	0.192073	5.01582	908	0
DNAJC8	22826	205545_x_at	5.34981e-10	0	0.192065	1.63504	909	1
GNAI1	2770	209576_at	2.99032e-15	0	0.191665	0.12068	910	6
JAG1	182	209098_s_at	3.48919e-05	0	0.191559	0.522138	911	7
ZDHHC20	253832	243786_at	1.88274e-06	0	0.19145	2.7786	912	0
BTBD3	22903	202946_s_at	4.09126e-22	0	0.191333	0.863639	913	0
NDUFV3	4731	226616_s_at	5.4649e-22	0	0.191152	3.32893	914	0
CTCF	10664	202521_at	1.6462e-09	0	0.190587	0.780305	915	1
EPM2AIP1	9852	236314_at	6.24764e-10	0	0.190555	2.17849	916	0
EIF3B	8662	211501_s_at	3.9929e-13	0	0.189884	1.06474	917	0
MTHFD2	10797	201761_at	0.00013418	0	0.18982	1.52415	918	0
COX20	116228	224820_at	4.35858e-18	0	0.189765	0.920732	919	0
EME1	146956	234464_s_at	5.46667e-14	0	0.189575	0.431081	920	0
ACIN1	22985	201715_s_at	7.33305e-06	0	0.189505	0.474091	921	0
MEF2C	4208	207968_s_at	1.76222e-09	0	0.189285	2.41416	922	6
NCK2	8440	203315_at	2.56664e-09	0	0.18901	2.0612	923	1
IFITM1	8519	214022_s_at	5.63197e-05	0	0.188992	0.627734	924	6
MTERF3	51001	219363_s_at	3.17735e-12	0	0.188866	1.65346	925	0
ZNF511	118472	225307_at	3.30882e-26	0	0.188674	0.81821	926	0
SMAP1	60682	218137_s_at	1.94448e-05	0	0.188596	0.722373	927	0
HSH2D	84941	1552623_at	5.24856e-43	0	0.188426	0.446293	928	0
DUS1L	64118	217912_at	3.35087e-15	0	0.188417	0.993933	929	0
WDR89	112840	235025_at	0.000187293	0	0.188319	2.28226	930	0
LOC100130219	100130219	236042_at	8.90717e-10	0	0.187893	2.11385	931	0
LOC145474	145474	230505_at	9.64272e-05	0	0.187811	1.24315	932	0
DRG2	1819	203268_s_at	4.30968e-17	0	0.187711	0.452839	933	0
RTFDC1	51507	217737_x_at	5.87769e-05	0	0.187626	2.48322	934	0
COPA	1314	214336_s_at	0.000187723	0	0.187222	0.212078	935	1
R3HCC1	203069	212866_at	5.15921e-15	0	0.186958	0.563896	936	0
GALNT2	2590	217787_s_at	4.55313e-07	0	0.186761	0.389975	937	1
SFMBT1	51460	213370_s_at	2.75817e-16	0	0.186698	0.616144	938	2
CFLAR	8837	235427_at	4.07459e-08	0	0.186652	1.1749	939	1
CTNNBIP1	56998	203081_at	3.50003e-26	0	0.186566	0.80405	940	0
JARID2-AS1	100506681	240828_at	6.50991e-05	0	0.18648	2.18607	941	0
ZNF416	55659	223589_at	0.000116851	0	0.186444	1.33567	942	0
UBE2Q1	55585	217978_s_at	3.07023e-17	0	0.186443	1.69194	943	0
DDX3X	1654	212515_s_at	8.61986e-17	0	0.186404	0.91534	944	0
CYB5R1	51706	202263_at	1.13881e-05	0	0.186051	2.49047	945	1
ITPR1	3708	216944_s_at	3.36716e-44	0	0.185818	0.709037	946	3
SASS6	163786	231895_at	2.44655e-25	0	0.185557	1.6922	947	0
SLC25A14	9016	204587_at	2.78367e-10	0	0.185064	2.54835	948	0
ZDHHC23	254887	226912_at	0.000363749	0	0.185052	1.62816	949	0
SLC38A10	124565	242942_at	7.27516e-09	0	0.185008	0.854756	950	0
GALNT3	2591	203397_s_at	1.30687e-12	0	0.184687	1.03826	951	1
KATNB1	10300	203162_s_at	2.73527e-23	0	0.184609	1.27426	952	1
GMEB1	10691	220938_s_at	0.00024988	0	0.184538	0.622053	953	0
SNAPC2	6618	204104_at	2.76538e-07	0	0.184422	0.964378	954	0
VWA9	81556	221265_s_at	2.94962e-06	0	0.184055	0.698693	955	0
IKBKE	9641	214398_s_at	7.94165e-17	0	0.18356	1.38605	956	0
VPS37A	137492	225378_at	2.23521e-06	0	0.183482	0.636584	957	0
SMG9	56006	221335_x_at	1.69959e-07	0	0.1834	2.60962	958	0
PDCD11	22984	212422_at	0.00018195	0	0.182782	1.48495	959	0
2015-09-09	10801	208657_s_at	8.56547e-06	0	0.182372	0.334935	960	0
CCDC71L	168455	226756_at	1.88593e-09	0	0.182171	1.11732	961	0
SRPK1	6732	202200_s_at	7.4675e-46	0	0.182011	2.03575	962	0
ZNF362	149076	226820_at	1.43974e-13	0	0.182001	0.846434	963	0
REEP5	7905	208873_s_at	4.29407e-24	0	0.181932	1.58046	964	0
OAS1	4938	202869_at	1.15802e-05	0	0.181876	3.63459	965	1
FASN	2194	212218_s_at	4.93174e-15	0	0.181672	0.531355	966	0
HERPUD2	64224	222751_at	1.98702e-10	0	0.181538	0.716063	967	0
XPNPEP3	63929	227910_at	9.37142e-12	0	0.181461	1.13286	968	0
COMMD5	28991	224387_at	2.14715e-06	0	0.181291	3.13566	969	0
HOMER3	9454	222222_s_at	1.01698e-19	0	0.181138	1.53614	970	3
RPL8	6132	200936_at	2.87781e-20	0	0.181135	0.646407	971	0
CCNY	219771	224651_at	1.04739e-18	0	0.18083	0.587992	972	0
ZNF496	84838	225333_at	3.97856e-23	0	0.180732	1.66444	973	0
NCOA2	10499	205732_s_at	3.20674e-05	0	0.180339	0.736842	974	1
MXD1	4084	226275_at	3.34388e-06	0	0.180122	1.40219	975	0
TRAF3IP2-AS1	643749	236555_at	4.70822e-14	0	0.179998	1.50035	976	0
C16orf72	29035	228373_at	1.72822e-10	0	0.179916	1.05268	977	0
SEC11A	23478	201290_at	5.46569e-07	0	0.179808	2.54673	978	0
POLE	5426	216026_s_at	1.03928e-05	0	0.179781	2.04829	979	4
LOC730102	730102	241607_at	0.000407796	0	0.179643	1.02283	980	0
PRKACB	5567	235780_at	7.96561e-28	0	0.179235	1.93848	981	1
C9orf43	257169	1554280_a_at	1.27823e-12	0	0.179092	1.01994	982	0
FAM213A	84293	228155_at	9.50679e-06	0	0.178828	0.506664	983	0
ADO	84890	212502_at	1.38638e-09	0	0.178679	1.44983	984	0
ARHGEF17	9828	203756_at	4.0626e-07	0	0.178198	0.227528	985	1
TIMM22	29928	222841_s_at	3.4109e-06	0	0.178155	0.291394	986	0
SRPK2	6733	203182_s_at	2.08865e-13	0	0.178021	3.46725	987	3
FUBP1	8880	203091_at	0.000283589	0	0.177795	1.57898	988	0
SQLE	6713	213562_s_at	3.55256e-07	0	0.177791	0.262016	989	3
WDR43	23160	214662_at	8.16907e-10	0	0.177643	2.13914	990	0
SOCS4	122809	1552792_at	1.02264e-05	0	0.17763	0.79984	991	0
FAM210A	125228	230739_at	1.94316e-07	0	0.17735	2.03932	992	0
MMP28	79148	239272_at	7.52277e-13	0	0.177134	0.191604	993	0
METTL16	79066	238931_at	1.49646e-06	0	0.17706	2.62323	994	0
LRRC70	100130733	238488_at	1.45954e-19	0	0.177019	0.33592	995	0
PI4K2A	55361	215134_at	2.83367e-15	0	0.176936	1.05067	996	0
SELP	6403	206049_at	1.41291e-09	0	0.176906	0.341527	997	0
TOE1	114034	204080_at	4.2028e-24	0	0.176771	0.836844	998	0
LY6E	4061	202145_at	7.25974e-17	0	0.176636	0.133061	999	3
GTF3C5	9328	233173_x_at	7.57634e-09	0	0.176578	0.740198	1000	0
KIAA0195	9772	202650_s_at	1.1187e-14	0	0.176299	0.634015	1001	1
PGM2L1	283209	229256_at	9.85346e-05	0	0.176255	1.25165	1002	1
HEATR1	55127	218595_s_at	1.13142e-12	0	0.175924	1.28107	1003	0
ASAP1-IT1	29065	220694_at	2.0468e-15	0	0.175746	0.500961	1004	0
HNRNPL	3191	202072_at	4.34297e-09	0	0.175726	2.70522	1005	0
ACADVL	37	200710_at	1.41834e-09	0	0.175723	0.598209	1006	1
NHP2L1	4809	201077_s_at	1.08549e-12	0	0.175586	1.42714	1007	1
IFITM2	10581	201315_x_at	2.42157e-08	0	0.174868	2.17319	1008	2
B3GALNT2	148789	226233_at	0.000238408	0	0.174853	2.86693	1009	0
ZNF721	170960	228029_at	9.18036e-18	0	0.174352	0.601415	1010	0
ZNF614	80110	220721_at	1.62746e-13	0	0.174252	1.20027	1011	0
RSPRY1	89970	225770_at	4.70378e-09	0	0.174125	0.824328	1012	0
NT5C	30833	219214_s_at	3.51939e-25	0	0.174103	1.70908	1013	0
JADE1	79960	225816_at	3.93072e-21	0	0.173768	0.901145	1014	0
CEBPA	1050	204039_at	3.02412e-23	0	0.173691	1.25526	1015	5
NUBP1	4682	203978_at	1.30511e-06	0	0.173397	2.99068	1016	1
IL12RB1	3594	1552584_at	7.83802e-10	0	0.173149	0.870531	1017	0
RASGRP2	10235	214369_s_at	5.84286e-17	0	0.173041	2.14292	1018	1
TP53I13	90313	225605_at	6.42387e-27	0	0.172382	0.858854	1019	0
ZNF562	54811	219163_at	2.56903e-05	0	0.17196	1.23593	1020	0
MAPK12	6300	206106_at	2.61895e-39	0	0.171945	0.884982	1021	1
C15orf39	56905	204494_s_at	3.91167e-28	0	0.171804	2.35776	1022	2
NCOR2	9612	207760_s_at	5.24263e-23	0	0.171603	0.805093	1023	0
IGSF8	93185	225025_at	4.4283e-24	0	0.171349	1.3512	1024	0
RARS2	57038	225264_at	7.39166e-15	0	0.171328	0.634923	1025	0
SPPL2B	56928	225248_at	5.51517e-17	0	0.171048	0.258848	1026	0
SYNGAP1	8831	230297_x_at	1.93017e-31	0	0.171031	0.491594	1027	0
GGCX	2677	214006_s_at	2.20188e-09	0	0.171008	1.10923	1028	1
ZNF689	115509	227445_at	1.22747e-16	0	0.170939	0.715856	1029	0
PFDN2	5202	218336_at	4.32548e-20	0	0.170905	1.81176	1030	1
DEF6	50619	221293_s_at	0.000457402	0	0.170608	1.59535	1031	0
POLR2C	5432	214263_x_at	1.35227e-23	0	0.170599	1.83717	1032	1
MED21	9412	209362_at	3.4972e-05	0	0.170581	0.754297	1033	0
KDM5C	8242	202383_at	2.74417e-14	0	0.170451	2.15093	1034	0
PHF20L1	51105	227523_s_at	1.85804e-26	0	0.170424	1.902	1035	1
FRYL	285527	212548_s_at	2.53673e-10	0	0.170351	2.01933	1036	0
NGRN	51335	224281_s_at	2.14041e-11	0	0.17025	1.03851	1037	0
LINC00893	100131434	1556026_at	1.26325e-09	0	0.170229	1.97065	1038	0
SDCCAG8	10806	1553034_at	8.73858e-18	0	0.169913	3.07337	1039	1
EPN1	29924	226667_x_at	0.000114135	0	0.169826	2.05564	1040	0
CBFB	865	206788_s_at	6.61679e-15	0	0.16982	0.753681	1041	5
DDX41	51428	217840_at	1.89227e-10	0	0.169614	0.777089	1042	0
RUSC1	23623	206949_s_at	0.000118258	0	0.169304	2.25247	1043	0
RUNX1	861	210365_at	1.48564e-44	0	0.169155	2.34017	1044	4
CASP9	842	203984_s_at	4.50141e-12	0	0.169045	1.61559	1045	0
DHX38	9785	209178_at	1.73983e-06	0	0.168932	0.610124	1046	0
KLF16	83855	226328_at	3.75517e-14	0	0.168839	1.0836	1047	0
KLF6	1316	208960_s_at	5.21894e-33	0	0.168713	0.240395	1048	0
SUPT4H1	6827	201483_s_at	2.66666e-05	0	0.168652	0.910729	1049	0
PPFIA1	8500	202066_at	2.01809e-22	0	0.168569	0.794149	1050	1
TMEM106A	113277	1552303_a_at	7.74489e-10	0	0.168505	1.14717	1051	0
USP32	84669	244871_s_at	9.9324e-16	0	0.168335	0.650352	1052	0
DDX39A	10212	201584_s_at	2.6054e-07	0	0.168126	1.60905	1053	0
ARMC5	79798	227738_s_at	2.3259e-24	0	0.168026	2.66193	1054	0
LRRC8A	56262	233487_s_at	3.03313e-15	0	0.167807	1.96035	1055	1
VAMP3	9341	201336_at	1.10672e-07	0	0.167709	1.58364	1056	0
SPTAN1	6709	208611_s_at	8.91117e-05	0	0.167593	0.337962	1057	2
USP6NL	9712	204761_at	2.95449e-05	0	0.167541	1.42876	1058	0
HSPA5	3309	211936_at	2.45147e-17	0	0.167396	1.42468	1059	2
NCLN	56926	222206_s_at	0.000600668	0	0.167391	1.05789	1060	0
PDXDC1	23042	212053_at	1.49165e-08	0	0.167273	1.09179	1061	0
TMEM216	51259	223305_at	2.07474e-18	0	0.167146	2.1558	1062	0
HLA-DQB1	3119	211654_x_at	0.000418206	0	0.166914	0.273563	1063	4
TBC1D12	23232	221858_at	1.42178e-10	0	0.166777	0.986745	1064	0
NA	100508995	1565830_at	2.9833e-11	0	0.166586	1.07549	1065	0
OAZ2	4947	201364_s_at	1.62356e-12	0	0.166436	1.83102	1066	0
FBXO31	79791	224162_s_at	2.17142e-11	0	0.166374	3.30519	1067	0
CELF1	10658	1555467_a_at	0.000380668	0	0.16637	0.118854	1068	0
ARAP2	116984	213618_at	6.6918e-15	0	0.16633	0.925031	1069	0
LYRM1	57149	203897_at	9.30694e-14	0	0.166162	0.693614	1070	0
BCORL1	63035	219444_at	1.74975e-11	0	0.166159	0.5211	1071	0
TBP	6908	203135_at	2.85593e-06	0	0.16561	0.912013	1072	0
SLC37A1	54020	218928_s_at	5.60022e-13	0	0.165493	0.177236	1073	2
TSPAN32	10077	233467_s_at	0.000292085	0	0.165108	0.753402	1074	0
FAM81B	153643	240065_at	1.03651e-14	0	0.165065	1.23966	1075	0
PRDM4	11108	49485_at	5.36676e-06	0	0.16503	2.59297	1076	0
KCTD7	154881	213474_at	2.78053e-19	0	0.164985	1.41529	1077	0
GAS6-AS1	650669	238097_at	6.04649e-21	0	0.16498	0.994764	1078	0
ZNF414	84330	227071_at	4.81144e-14	0	0.164962	0.525266	1079	0
HOPX	84525	211597_s_at	1.95303e-07	0	0.164822	0.155274	1080	0
EP400	57634	230628_at	1.88171e-05	0	0.164821	0.880529	1081	0
EZH2	2146	203358_s_at	1.12461e-09	0	0.164802	1.98614	1082	0
SLC2A4RG	56731	222650_s_at	2.25859e-09	0	0.16474	0.28643	1083	0
H2AFJ	55766	224301_x_at	0.000115622	0	0.164476	1.31736	1084	0
UTRN	7402	225093_at	9.22379e-05	0	0.164312	2.00966	1085	0
UBXN1	51035	201871_s_at	1.55814e-13	0	0.164172	1.31576	1086	0
SCOC-AS1	100129858	1556736_at	2.90337e-07	0	0.164124	1.36081	1087	0
ABCC10	89845	213485_s_at	1.66231e-17	0	0.164033	1.79407	1088	0
ZSCAN21	7589	223424_s_at	3.82211e-08	0	0.163826	2.0443	1089	0
SNAPC4	6621	205658_s_at	1.24791e-15	0	0.163751	0.518006	1090	0
ZBTB44	29068	1554470_s_at	5.2359e-09	0	0.163241	2.03177	1091	0
PIGB	9488	205452_at	8.02695e-17	0	0.163226	1.34996	1092	2
ZNF830	91603	226315_at	0.000127382	0	0.163055	2.74073	1093	0
CHAMP1	283489	226194_at	0.000427051	0	0.162589	0.800532	1094	0
NUBPL	80224	220176_at	2.60835e-06	0	0.162524	1.18739	1095	0
C14orf169	79697	219526_at	8.35741e-05	0	0.162326	0.274656	1096	0
RAPGEF6	51735	219112_at	2.46503e-29	0	0.161903	0.831995	1097	0
UGGT2	55757	1555561_a_at	2.49995e-05	0	0.161531	0.216375	1098	0
DESI2	51029	222158_s_at	7.85457e-05	0	0.161179	0.935137	1099	0
ADIPOR2	79602	201346_at	2.49982e-22	0	0.161172	2.44904	1100	0
FAM122B	159090	225362_at	2.23314e-16	0	0.161099	1.7414	1101	0
RPPH1	85495	1556684_at	1.45075e-10	0	0.160796	2.7944	1102	0
TNF	7124	207113_s_at	0.000221616	0	0.160435	1.31005	1103	3
SF3A3	10946	203818_s_at	5.10289e-12	0	0.160378	1.77826	1104	0
RNF41	10193	201962_s_at	2.7247e-05	0	0.160353	0.323677	1105	0
MAEA	10296	207922_s_at	3.02325e-21	0	0.160265	0.68795	1106	1
POLR1D	51082	218258_at	1.16232e-45	0	0.1602	2.79002	1107	0
C12orf43	64897	219022_at	4.96883e-05	0	0.159622	0.633963	1108	0
HSCB	150274	223647_x_at	1.58372e-18	0	0.159465	1.69158	1109	0
SLC4A1AP	22950	1558201_s_at	1.28687e-14	0	0.159346	0.761152	1110	0
ARMC8	25852	203486_s_at	1.12573e-35	0	0.159246	1.78319	1111	0
FDX1	2230	203647_s_at	3.01188e-40	0	0.158936	0.825494	1112	0
MICB	4277	206247_at	2.2699e-14	0	0.158908	0.606002	1113	1
LGALSL	29094	226188_at	1.55585e-56	0	0.158888	0.474962	1114	0
TMEM18	129787	225487_at	4.4891e-15	0	0.158879	0.557693	1115	0
ATF2	1386	205446_s_at	2.35744e-05	0	0.158834	3.034	1116	1
SLIT1	6585	213601_at	8.00336e-05	0	0.15877	1.58263	1117	1
ATP1A1	476	220948_s_at	1.12717e-09	0	0.158684	0.967227	1118	0
DMAP1	55929	224163_s_at	5.85008e-18	0	0.158683	0.787195	1119	0
PRKCB	5579	227824_at	0.000315535	0	0.158605	1.28676	1120	0
ZNF397	84307	228927_at	2.23626e-07	0	0.158535	1.2384	1121	0
ADAMTS10	81794	230341_x_at	3.27541e-05	0	0.158525	2.22247	1122	0
LCMT2	9836	204012_s_at	1.20516e-26	0	0.158073	1.38866	1123	0
ILVBL	10994	202993_at	3.63702e-22	0	0.157975	0.32773	1124	0
TRIAP1	51499	218403_at	4.81933e-17	0	0.157624	1.07159	1125	0
PDCD4	27250	212594_at	4.36836e-07	0	0.157572	3.48345	1126	1
PABPC3	5042	208113_x_at	1.63023e-20	0	0.157436	0.183522	1127	0
ZFPL1	7542	214310_s_at	2.71172e-14	0	0.157365	1.54054	1128	0
DENND3	22898	212974_at	6.15427e-07	0	0.157291	0.740136	1129	0
C6orf89	221477	225729_at	4.73259e-34	0	0.157216	2.42176	1130	0
PRCC	5546	208938_at	1.20739e-15	0	0.157209	0.952584	1131	0
TRPM7	54822	239484_at	2.02178e-08	0	0.156753	1.41867	1132	0
PARP3	10039	209940_at	1.30244e-08	0	0.156726	1.33069	1133	0
SOGA1	140710	225473_at	9.62821e-09	0	0.156502	2.51228	1134	0
LOC100507424	100507424	214148_at	1.53296e-05	0	0.15638	0.648979	1135	0
STK35	140901	1553673_at	6.06558e-25	0	0.156288	1.8931	1136	0
GGTLC1	92086	211416_x_at	0.000216055	0	0.155706	1.11201	1137	0
TUBGCP5	114791	214876_s_at	0.000147882	0	0.15561	0.226005	1138	0
RTN2	6253	204217_s_at	1.40515e-13	0	0.155443	1.72552	1139	1
GPATCH1	55094	219818_s_at	5.80178e-14	0	0.155243	1.42197	1140	0
ARL3	403	202641_at	0.000348696	0	0.155104	3.78518	1141	0
LANCL2	55915	222561_at	4.97617e-06	0	0.155063	2.19094	1142	0
GK5	256356	238121_at	1.01994e-06	0	0.154901	0.690866	1143	0
TSTD1	100131187	226482_s_at	0.000348649	0	0.154814	0.63862	1144	0
STAT1	6772	200887_s_at	4.05311e-13	0	0.154344	1.5878	1145	1
PPIA	5478	226336_at	1.37229e-17	0	0.153966	0.827463	1146	1
TPGS1	91978	227903_x_at	1.0755e-13	0	0.15393	1.08097	1147	0
CES2	8824	209667_at	4.17294e-07	0	0.153812	2.24955	1148	0
ITPKB	3707	203723_at	1.70722e-06	0	0.153752	1.57325	1149	0
AIFM3	150209	244084_at	3.78262e-05	0	0.15353	0.953152	1150	0
AAMP	14	201511_at	1.01165e-23	0	0.15308	0.390955	1151	0
RAP2C	57826	218669_at	1.32001e-07	0	0.153079	2.80101	1152	0
RRAGD	58528	221523_s_at	7.85202e-14	0	0.15301	1.51952	1153	2
GRSF1	2926	201520_s_at	1.23485e-11	0	0.152752	1.15404	1154	0
SLC9A7	84679	1552671_a_at	1.21175e-22	0	0.15274	0.803903	1155	1
KIAA1683	80726	223600_s_at	4.28834e-16	0	0.152601	0.589242	1156	0
BRE-AS1	100302650	1568768_s_at	3.19387e-06	0	0.152348	0.661767	1157	0
SNORA68	26780	1566403_at	8.42135e-19	0	0.152188	1.56743	1158	0
SLC10A3	8273	204928_s_at	0.000222533	0	0.152065	0.934151	1159	0
NFKBIZ	64332	223218_s_at	1.41463e-07	0	0.152006	0.499958	1160	0
ZEB1-AS1	220930	229090_at	1.30255e-11	0	0.152	1.79888	1161	0
ZSWIM8	23053	212359_s_at	5.5078e-07	0	0.151784	0.732258	1162	0
ANKRD54	129138	231847_at	5.87445e-19	0	0.151657	1.44162	1163	0
RLIM	51132	215823_x_at	2.33139e-24	0	0.151295	0.490457	1164	0
MICALL1	85377	221779_at	3.17671e-23	0	0.150752	0.865418	1165	0
ECSIT	51295	218225_at	7.59083e-24	0	0.150728	0.617684	1166	0
CCNI	10983	208656_s_at	5.88352e-27	0	0.149838	2.01984	1167	1
NHEJ1	79840	219418_at	0.000204442	0	0.14969	1.78084	1168	0
ARHGAP25	9938	38149_at	1.42817e-18	0	0.149184	1.26546	1169	0
RBBP8	5932	203344_s_at	0.000575203	0	0.149144	0.994408	1170	1
AMN1	196394	226258_at	1.10256e-08	0	0.149084	1.12507	1171	0
IER2	9592	202081_at	2.94416e-13	0	0.149011	0.252548	1172	0
PARP12	64761	218543_s_at	1.06726e-18	0	0.148865	0.356772	1173	0
HYLS1	219844	227687_at	2.84122e-13	0	0.148856	1.39315	1174	0
ITIH4	3700	37201_at	5.16887e-06	0	0.148732	1.23788	1175	0
TSHZ1	10194	223283_s_at	0.000102439	0	0.148374	0.461774	1176	0
MSMO1	6307	209146_at	0.000110124	0	0.148358	1.31227	1177	0
NFYB	4801	244704_at	1.19311e-05	0	0.147971	1.81974	1178	1
SPIN4	139886	228654_at	1.96235e-08	0	0.147802	0.446799	1179	0
INTS5	80789	53968_at	1.13955e-09	0	0.147756	0.38031	1180	0
SPAG16	79582	219109_at	1.96496e-07	0	0.147716	0.89495	1181	0
BTBD6	90135	225389_at	1.80379e-17	0	0.147675	3.16171	1182	0
CARS	833	212971_at	5.59948e-17	0	0.147329	1.45269	1183	1
TCOF1	6949	202384_s_at	1.33568e-07	0	0.146782	0.366083	1184	0
MAP3K5	4217	203837_at	1.38526e-06	0	0.146758	1.4682	1185	2
MSL2	55167	218733_at	1.6273e-21	0	0.146693	1.98486	1186	0
LYSMD2	256586	226748_at	6.80637e-10	0	0.146338	0.902171	1187	0
EDEM1	9695	203279_at	4.2115e-06	0	0.146206	1.4319	1188	0
IFT140	9742	204792_s_at	5.67892e-24	0	0.146162	0.619209	1189	0
BRICD5	283870	1553990_at	2.01168e-07	0	0.145913	3.01838	1190	0
TERF1	7013	203449_s_at	5.2012e-13	0	0.145857	0.787733	1191	0
CASC15	401237	229280_s_at	4.79016e-12	0	0.14585	0.519376	1192	0
TNRC6C-AS1	100131096	230526_at	2.34803e-12	0	0.14576	1.54652	1193	0
MTMR2	8898	203212_s_at	4.50352e-17	0	0.145735	0.925458	1194	0
NOL6	65083	222554_s_at	4.17944e-06	0	0.14569	1.39603	1195	0
MCCC2	64087	209624_s_at	1.44901e-08	0	0.145523	2.21	1196	0
AMIGO2	347902	222108_at	3.05899e-05	0	0.145379	1.15774	1197	0
RPL13	6137	212734_x_at	7.84965e-26	0	0.145054	0.765714	1198	1
PALD1	27143	231887_s_at	3.33385e-06	0	0.144819	0.344027	1199	0
LPHN1	22859	203488_at	2.61458e-06	0	0.144803	0.339836	1200	0
CENPJ	55835	220885_s_at	9.48228e-11	0	0.144786	0.876171	1201	0
SEC22A	26984	218703_at	1.84515e-12	0	0.144698	1.37231	1202	0
RNMTL1	55178	218993_at	9.50648e-09	0	0.144689	0.428089	1203	0
STIP1	10963	213330_s_at	4.75023e-09	0	0.144668	0.447867	1204	0
SUSD1	64420	226264_at	4.51781e-12	0	0.144472	2.28132	1205	1
CENPL	91687	232065_x_at	2.79973e-14	0	0.144352	1.33623	1206	0
LOC100129550	100129550	229699_at	4.32784e-14	0	0.144239	1.33801	1207	0
KBTBD7	84078	223412_at	1.852e-44	0	0.144192	1.05998	1208	0
RNF145	153830	226077_at	4.16334e-33	0	0.144192	0.698559	1209	0
SMDT1	91689	225795_at	6.49577e-05	0	0.144062	1.40623	1210	0
B4GALT4	8702	210540_s_at	3.63424e-10	0	0.14385	0.424545	1211	2
LIMK2	3985	202193_at	5.99535e-10	0	0.143837	0.910827	1212	1
KIAA1731	85459	229878_at	2.85082e-13	0	0.143719	0.613899	1213	0
AAED1	195827	227534_at	1.43123e-24	0	0.143631	0.728643	1214	0
ZNF670	93474	223898_at	7.49884e-05	0	0.143612	0.696468	1215	0
TRAF3	7187	221571_at	4.80387e-17	0	0.143587	0.599884	1216	3
LOC286367	286367	229015_at	1.46717e-11	0	0.143436	1.17973	1217	0
LIN37	55957	213526_s_at	7.02176e-07	0	0.143268	1.53719	1218	0
GPX4	2879	201106_at	1.10208e-31	0	0.143038	0.780126	1219	0
NUP85	79902	218014_at	8.51755e-08	0	0.143021	1.93522	1220	0
ATP5S	27109	1554177_a_at	0.000114479	0	0.142706	0.490434	1221	0
CCDC58	131076	235244_at	0.000204446	0	0.142085	1.72056	1222	0
PPRC1	23082	203737_s_at	3.45025e-08	0	0.141991	0.324133	1223	0
MANBAL	63905	224689_at	0.000132284	0	0.141775	0.871457	1224	0
ZNF582-AS1	386758	231260_at	7.97413e-06	0	0.141396	1.11424	1225	0
PAQR7	164091	242123_at	1.25289e-15	0	0.141319	0.75827	1226	0
MMP2	4313	201069_at	1.36483e-18	0	0.140797	0.873005	1227	7
WT1-AS	51352	206954_at	2.81083e-18	0	0.140558	1.03179	1228	0
GBP4	115361	235574_at	2.82368e-06	0	0.140475	0.284914	1229	0
LOC100129361	100129361	221847_at	1.8952e-15	0	0.140457	1.2422	1230	0
GTF3A	2971	215091_s_at	3.39524e-17	0	0.140451	0.611018	1231	0
PLD4	122618	235802_at	1.03159e-12	0	0.140411	0.865306	1232	0
CCDC97	90324	225254_at	0.000304071	0	0.140161	2.1147	1233	0
BRD2	6046	208686_s_at	1.19847e-15	0	0.140126	1.67406	1234	0
KMT2A	4297	212078_s_at	1.40297e-10	0	0.139575	1.59265	1235	0
B4GALT7	11285	222191_s_at	5.95343e-13	0	0.139433	1.13561	1236	0
NBN	4683	202907_s_at	1.72368e-15	0	0.139385	0.740611	1237	1
ATP6V1G1	9550	208737_at	4.60601e-05	0	0.139221	0.701954	1238	0
PEX26	55670	219180_s_at	4.71448e-12	0	0.138946	0.892481	1239	0
B3GALT6	126792	1553959_a_at	7.12394e-06	0	0.138937	3.13092	1240	1
ARHGAP6	395	206167_s_at	1.08644e-22	0	0.1388	0.15134	1241	0
MCMBP	79892	217905_at	2.9115e-08	0	0.138725	3.0562	1242	0
EPHB6	2051	204718_at	3.89115e-22	0	0.138602	0.612543	1243	0
GRPEL2	134266	226881_at	6.8533e-21	0	0.138396	0.818108	1244	0
NXF3	56000	220110_s_at	1.70678e-10	0	0.13824	1.14339	1245	1
BRD9	65980	220155_s_at	1.1338e-25	0	0.138088	0.850614	1246	0
USP37	57695	226730_s_at	1.98861e-14	0	0.138073	0.807302	1247	0
GNAS	2778	217673_x_at	6.41504e-15	0	0.138047	3.11877	1248	2
RAPGEF1	2889	226389_s_at	1.08267e-09	0	0.137961	0.60211	1249	1
HAUS5	23354	213053_at	5.74649e-05	0	0.137013	0.912576	1250	0
HLA-DPB1	3115	244485_at	4.06034e-08	0	0.136816	0.0924655	1251	5
PTGS2	5743	204748_at	0.000166604	0	0.136717	0.410568	1252	0
DDX27	55661	221780_s_at	7.00615e-27	0	0.136466	1.65412	1253	0
PPP2R5A	5525	202187_s_at	2.14372e-12	0	0.136375	0.88392	1254	0
TMEM134	80194	218531_at	2.08327e-21	0	0.13636	1.20877	1255	0
MYBBP1A	10514	219098_at	5.29645e-16	0	0.136198	0.672949	1256	0
TRMT61A	115708	52741_at	7.83205e-10	0	0.136156	0.54906	1257	0
FAM162A	26355	223193_x_at	0.000507294	0	0.135967	2.41067	1258	0
RPS11	6205	200031_s_at	1.05228e-10	0	0.135964	0.719474	1259	0
CYTH2	9266	209158_s_at	1.48943e-29	0	0.135939	0.386085	1260	0
INTS6	26512	218819_at	2.24705e-16	0	0.135935	1.23691	1261	0
MSL3	10943	207551_s_at	3.50987e-07	0	0.135819	1.1065	1262	0
ZNF580	51157	220748_s_at	2.88507e-25	0	0.135575	1.24988	1263	1
ANKMY1	51281	220280_s_at	2.44527e-15	0	0.13547	2.63846	1264	0
TRIM38	10475	203567_s_at	9.00409e-09	0	0.135466	1.18721	1265	1
STAT5B	6777	212550_at	3.52865e-11	0	0.135356	2.54837	1266	1
COQ6	51004	218760_at	2.50149e-10	0	0.135039	0.329382	1267	0
MFI2-AS1	100507057	243629_x_at	1.68566e-08	0	0.134349	1.12558	1268	0
TRPM2	7226	205708_s_at	0.000255662	0	0.133782	2.2065	1269	0
NSFL1C	55968	217830_s_at	1.35472e-24	0	0.133694	2.86163	1270	0
DGKE	8526	238694_at	4.47286e-09	0	0.133673	1.83452	1271	0
ATP8A1	10396	213106_at	2.08565e-20	0	0.133591	0.598524	1272	1
CCHCR1	54535	209698_at	9.72007e-05	0	0.133471	2.90242	1273	0
PHACTR1	221692	213638_at	1.35e-05	0	0.133157	1.47158	1274	0
SENCR	100507392	239641_at	0.00051874	0	0.133021	3.23085	1275	0
RPL30	6156	200062_s_at	6.81133e-16	0	0.133011	0.548337	1276	0
SAMD4B	55095	226714_at	1.43557e-08	0	0.133007	0.536773	1277	0
EVA1B	55194	221710_x_at	4.76951e-37	0	0.132852	0.268111	1278	0
ZNF790-AS1	284408	235779_at	1.89526e-15	0	0.132784	0.734466	1279	0
KLF9	687	203542_s_at	1.44315e-06	0	0.132757	1.27247	1280	0
SMIM3	85027	223276_at	2.75005e-40	0	0.132709	1.19664	1281	0
TEP1	7011	205727_at	2.02784e-07	0	0.132509	0.270238	1282	1
TTC19	54902	217964_at	6.69949e-28	0	0.132423	0.588865	1283	0
ZNF529	57711	215307_at	1.46308e-10	0	0.132352	1.06158	1284	0
EGLN1	54583	223046_at	5.84943e-05	0	0.132114	2.61894	1285	1
LRRC37B	114659	229231_at	1.81105e-05	0	0.13203	1.65506	1286	0
XRCC1	7515	203655_at	1.13067e-05	0	0.131988	0.594057	1287	0
TMEM2	23670	218113_at	1.71901e-25	0	0.131881	0.585434	1288	1
FAM200A	221786	238609_at	1.92348e-11	0	0.131691	1.2176	1289	0
MDM4	4194	225742_at	9.83431e-29	0	0.131685	0.955698	1290	2
SYNGR1	9145	213854_at	7.17016e-08	0	0.131654	0.950796	1291	4
SHB	6461	1557458_s_at	1.26823e-05	0	0.131629	2.37899	1292	0
PTK2	5747	208820_at	5.92492e-13	0	0.131516	1.09162	1293	1
C19orf53	28974	217926_at	7.20692e-05	0	0.131481	2.09736	1294	0
NA	100507440	229939_at	3.80911e-07	0	0.131454	3.4071	1295	0
TCEAL3	85012	227279_at	7.20725e-07	0	0.131434	0.844049	1296	0
SETBP1	26040	227478_at	1.48666e-09	0	0.131408	0.124155	1297	1
TM2D3	80213	221702_s_at	1.28179e-09	0	0.131391	0.860492	1298	0
ZNF428	126299	215429_s_at	2.39463e-25	0	0.131376	0.574114	1299	0
FBXW4	6468	221519_at	1.61842e-18	0	0.131291	2.05088	1300	0
DNAJB11	51726	223054_at	8.8885e-12	0	0.130852	0.675317	1301	0
MOV10	4343	223849_s_at	1.83202e-21	0	0.130782	0.736592	1302	0
ACSS2	55902	234312_s_at	0.000589603	0	0.130577	1.64467	1303	0
KRT10	3858	207023_x_at	7.93425e-09	0	0.130349	0.792958	1304	2
NR4A2	4929	204621_s_at	2.81549e-06	0	0.130337	1.57513	1305	3
ZNF34	80778	219801_at	6.25979e-19	0	0.130052	2.08015	1306	0
ZC3H7A	29066	226897_s_at	1.0258e-06	0	0.129984	1.65091	1307	1
MAMDC2	256691	228885_at	7.69848e-36	0	0.129966	0.850999	1308	0
CCDC69	26112	1553102_a_at	6.6428e-06	0	0.129597	1.0652	1309	1
EPHX1	2052	202017_at	0.000299945	0	0.12949	1.42203	1310	0
MORF4L2	9643	243857_at	2.24253e-15	0	0.129479	1.13272	1311	0
PRAF2	11230	203456_at	7.42996e-08	0	0.129477	0.218781	1312	0
AUP1	550	220525_s_at	6.37572e-18	0	0.129422	0.642311	1313	0
TRAF7	84231	223031_s_at	2.03789e-08	0	0.129377	0.474846	1314	0
BST2	684	201641_at	2.07415e-08	0	0.129333	0.631314	1315	2
DNTTIP1	116092	224825_at	1.4568e-10	0	0.129264	0.936569	1316	0
ATXN2L	11273	201806_s_at	3.56745e-17	0	0.12923	0.137912	1317	0
SP110	3431	223980_s_at	1.10951e-09	0	0.129203	0.722292	1318	0
CREG1	8804	201200_at	9.31171e-07	0	0.129188	1.22986	1319	1
CENPBD1	92806	223728_at	3.50334e-25	0	0.129159	0.772232	1320	0
ARIH2OS	646450	1559532_at	2.68772e-15	0	0.129146	0.629664	1321	0
TSEN54	283989	1558304_s_at	1.15974e-09	0	0.128949	1.50423	1322	0
BBX	56987	223135_s_at	5.11809e-18	0	0.128566	1.21769	1323	1
SLC41A3	54946	219175_s_at	1.727e-41	0	0.128542	1.06727	1324	0
CD79B	974	205297_s_at	8.20867e-06	0	0.128317	1.50742	1325	1
ZADH2	284273	1554239_s_at	1.67341e-12	0	0.128299	0.624453	1326	0
MORN2	729967	226790_at	1.92451e-07	0	0.127891	0.521444	1327	0
GFI1	2672	206589_at	9.88254e-06	0	0.12781	0.56427	1328	0
MYO19	80179	225947_at	2.83013e-10	0	0.127802	0.322469	1329	0
PALM	5064	203859_s_at	6.10362e-10	0	0.127699	0.484159	1330	7
INAFM2	100505573	231431_s_at	1.33009e-32	0	0.127619	2.87822	1331	0
LTC4S	4056	206480_at	6.42784e-12	0	0.127565	0.639837	1332	0
SLC30A5	64924	220181_x_at	3.25771e-11	0	0.127549	0.945167	1333	0
MECP2	4204	202616_s_at	7.21887e-08	0	0.127119	0.72868	1334	1
NPW	283869	243110_x_at	6.59445e-22	0	0.127062	0.31084	1335	0
HAVCR2	84868	1555628_a_at	0.000378361	0	0.126929	1.50367	1336	0
FLYWCH1	84256	223950_s_at	1.1169e-18	0	0.126893	2.06028	1337	0
STAT3	6774	225289_at	1.68812e-06	0	0.126816	2.7823	1338	1
IFNAR2	3455	204785_x_at	1.99196e-14	0	0.126803	0.630988	1339	1
MLLT10	8028	1563321_s_at	1.00541e-18	0	0.126801	0.427315	1340	1
C2orf49	79074	219662_at	5.63429e-05	0	0.126719	0.648665	1341	0
EIF4G2	1982	200004_at	7.00338e-15	0	0.126417	0.92692	1342	0
SMIM15	643155	224740_at	1.32754e-07	0	0.126396	1.30604	1343	0
SCYL1	57410	223033_s_at	1.02932e-13	0	0.126364	3.49867	1344	0
MALSU1	115416	226385_s_at	3.23655e-19	0	0.126284	1.04778	1345	0
ANKRD26	22852	205706_s_at	0.000279171	0	0.126099	2.92661	1346	0
PPM1K	152926	235061_at	1.12441e-08	0	0.126053	0.750118	1347	0
MSL1	339287	224765_at	9.26864e-34	0	0.125836	2.09045	1348	0
PABPC4	8761	201064_s_at	1.16289e-06	0	0.125716	0.865138	1349	1
NIPA2	81614	212133_at	0.000101	0	0.125607	0.292734	1350	1
AMZ2P1	201283	223443_s_at	8.77902e-07	0	0.125515	0.269057	1351	0
STX3	6809	209238_at	1.1947e-43	0	0.12549	1.19457	1352	0
ADAMTSL4	54507	226071_at	1.33446e-07	0	0.125471	1.42016	1353	0
FAM110B	90362	228790_at	0.000168629	0	0.12546	0.266654	1354	0
TOMM34	10953	201870_at	3.07203e-34	0	0.125456	0.772983	1355	1
USP51	158880	237247_at	2.76854e-05	0	0.125394	0.691449	1356	0
PP7080	25845	225458_at	2.9626e-07	0	0.125343	0.614716	1357	0
ZNF652	22834	225266_at	3.99128e-10	0	0.125308	0.854478	1358	0
TP53RK	112858	235192_at	4.29568e-08	0	0.125084	0.280526	1359	0
MIAT	440823	228658_at	1.19062e-15	0	0.12487	2.0748	1360	0
ASB1	51665	212818_s_at	6.91426e-06	0	0.124831	0.688773	1361	0
WARS2	10352	218766_s_at	0.000304921	0	0.124651	1.02243	1362	0
SERINC5	256987	212812_at	1.17727e-05	0	0.124555	1.00258	1363	1
ZNF165	7718	206683_at	5.70135e-13	0	0.124499	1.88173	1364	0
ELL	8178	1565254_s_at	3.40188e-05	0	0.124377	0.627748	1365	1
C7orf25	79020	53202_at	9.13645e-16	0	0.12418	0.706261	1366	0
SEC14L1P1	729799	217667_at	4.7848e-12	0	0.12401	2.5773	1367	0
DNA2	1763	213647_at	1.55231e-24	0	0.123993	2.04494	1368	0
JAK3	3718	227677_at	2.0133e-13	0	0.123858	0.199233	1369	1
TRIM35	23087	227102_at	0.000332188	0	0.123836	1.11324	1370	0
IFT172	26160	226324_s_at	0.000159494	0	0.123687	1.02284	1371	1
GPN2	54707	218799_at	1.21514e-09	0	0.123563	1.80046	1372	0
MGAT4B	11282	220189_s_at	9.02552e-15	0	0.123483	0.223214	1373	0
CRBN	51185	218142_s_at	5.78126e-13	0	0.123243	1.38085	1374	0
C1orf228	339541	242520_s_at	1.99668e-18	0	0.123167	0.197441	1375	0
LINC01312	154089	1552899_at	2.27997e-08	0	0.122745	0.311358	1376	0
ZNF768	79724	218916_at	5.04255e-14	0	0.122729	0.52458	1377	0
HCFC2	29915	235264_at	4.4146e-26	0	0.1224	0.900454	1378	0
NUP155	9631	206550_s_at	1.26267e-05	0	0.122337	1.10702	1379	0
PLEKHA5	54477	220952_s_at	2.43344e-21	0	0.122268	0.920882	1380	1
RPS6KA2	6196	212912_at	3.60826e-23	0	0.122254	1.43476	1381	4
PDCD4-AS1	282997	222307_at	6.9908e-19	0	0.122204	2.41755	1382	0
PRMT2	3275	216069_at	2.08503e-07	0	0.122203	0.965264	1383	0
KBTBD11	9920	204301_at	2.93428e-10	0	0.122128	2.53099	1384	1
ARL16	339231	234972_at	3.41223e-09	0	0.12207	0.345172	1385	0
DIAPH1	1729	213514_s_at	2.84079e-05	0	0.12186	0.713386	1386	0
OCRL	4952	203446_s_at	1.75399e-10	0	0.121845	2.99711	1387	0
CTBP1-AS2	92070	232066_x_at	1.15922e-08	0	0.121843	0.283667	1388	0
SCD	6319	200832_s_at	3.13463e-22	0	0.121811	0.921578	1389	2
SLC37A3	84255	223304_at	1.55557e-52	0	0.121716	1.51856	1390	0
NEIL1	79661	219396_s_at	5.25391e-11	0	0.121677	0.819467	1391	0
GSDMB	55876	219233_s_at	9.44083e-05	0	0.121467	0.759405	1392	0
UBE2J1	51465	217826_s_at	2.66669e-27	0	0.121247	0.424579	1393	1
PHYH	5264	203335_at	1.13916e-19	0	0.121148	0.603196	1394	1
TMCC3	57458	235146_at	9.19396e-22	0	0.121103	0.787563	1395	1
ROBO4	54538	226028_at	2.99133e-06	0	0.120889	0.0582383	1396	0
GAN	8139	220124_at	4.47251e-07	0	0.120785	0.872629	1397	1
GCSAML	148823	1552908_at	5.38519e-06	0	0.120729	0.197123	1398	0
CREB3L2	64764	228759_at	7.30871e-07	0	0.120627	1.14606	1399	0
MFF	56947	222832_s_at	9.2137e-08	0	0.120318	0.818544	1400	0
ZSCAN2	54993	220516_at	1.44007e-11	0	0.120262	1.22604	1401	0
SPR	6697	203458_at	2.60291e-08	0	0.12021	2.72803	1402	0
FXYD5	53827	224252_s_at	2.2303e-21	0	0.120185	0.130263	1403	1
RUNX2	860	232231_at	5.24831e-19	0	0.120081	0.633045	1404	0
HLX	3142	214438_at	0.000216034	0	0.120009	1.19643	1405	0
UBE2J2	118424	225209_s_at	1.19403e-15	0	0.119908	2.36597	1406	0
FAR1	84188	224865_at	1.83144e-32	0	0.119846	0.944423	1407	0
TM2D2	83877	224413_s_at	2.17739e-05	0	0.119498	0.32638	1408	0
LTV1	84946	225748_at	8.43705e-09	0	0.119406	0.745198	1409	0
CENPV	201161	226611_s_at	7.00943e-10	0	0.1194	0.699552	1410	0
C12orf65	91574	223477_s_at	9.01121e-08	0	0.11938	0.613448	1411	0
LPPR3	79948	220798_x_at	6.36596e-13	0	0.119363	0.390256	1412	0
GORASP1	64689	215749_s_at	2.26071e-09	0	0.119294	1.16848	1413	0
TFPT	29844	218996_at	2.03644e-17	0	0.119193	0.939543	1414	0
NPM2	10361	230977_at	3.24934e-30	0	0.119181	0.532139	1415	0
STK24	8428	208855_s_at	6.44711e-13	0	0.119107	0.520946	1416	0
C7orf31	136895	229146_at	6.83498e-07	0	0.118904	1.00645	1417	0
RPS27L	51065	238935_at	8.72067e-08	0	0.11871	1.06711	1418	0
C7orf43	55262	220659_s_at	1.49729e-25	0	0.118672	1.06628	1419	0
MED9	55090	218372_at	1.39608e-06	0	0.118651	1.57395	1420	0
CATSPER2	117155	1561405_s_at	4.77338e-06	0	0.118493	0.682797	1421	0
PIP5K1A	8394	207391_s_at	2.84058e-10	0	0.11835	2.53928	1422	0
POU2F1	5451	227254_at	1.21092e-05	0	0.118338	0.956028	1423	0
NKIRAS2	28511	218240_at	5.95367e-17	0	0.11827	0.300409	1424	0
STK16	8576	238572_at	7.11737e-05	0	0.118221	1.98789	1425	0
ANKRD37	353322	227337_at	1.80567e-14	0	0.11813	0.736144	1426	1
SLC23A2	9962	211572_s_at	7.2277e-05	0	0.117996	3.46687	1427	0
MPZL1	9019	201874_at	7.06864e-26	0	0.117866	0.258685	1428	0
RAB11FIP2	22841	203883_s_at	1.26865e-09	0	0.117855	1.61524	1429	1
SLC25A51	92014	232092_at	1.41112e-07	0	0.117776	0.922532	1430	0
GOLIM4	27333	204324_s_at	4.02094e-06	0	0.117673	0.439	1431	0
LOC100289098	100289098	239896_at	2.29097e-06	0	0.117664	2.51848	1432	0
CHST10	9486	204065_at	6.1858e-18	0	0.117137	0.349818	1433	0
APOL3	80833	221087_s_at	0.000561961	0	0.117132	0.639888	1434	1
LINC00667	339290	226235_at	2.62759e-05	0	0.117093	2.3635	1435	0
RHBDD3	25807	204402_at	3.50097e-10	0	0.116914	0.680486	1436	0
FBXO32	114907	225803_at	1.1143e-06	0	0.1169	1.77099	1437	1
ARRDC2	27106	226055_at	8.35094e-14	0	0.116798	2.64989	1438	0
TREML1	340205	1555659_a_at	5.82788e-12	0	0.116775	0.226981	1439	0
MMP19	4327	204575_s_at	0.000533053	0	0.116738	0.648787	1440	1
DENND4C	55667	205684_s_at	0.000295817	0	0.116688	1.37371	1441	0
DNAJC18	202052	227166_at	1.27526e-23	0	0.116636	1.10551	1442	0
PROS1	5627	207808_s_at	4.58061e-16	0	0.116197	1.42875	1443	5
DUSP16	80824	224832_at	5.5701e-28	0	0.115827	0.502371	1444	0
ZFP36L2	678	201369_s_at	6.06874e-24	0	0.115791	0.156402	1445	0
C1orf27	54953	218721_s_at	5.37e-10	0	0.115733	2.64253	1446	0
MYLK-AS1	100506826	230460_at	1.91424e-09	0	0.11565	0.641566	1447	0
ICA1	3382	210547_x_at	4.9289e-08	0	0.115472	0.644488	1448	2
ATP6V1F	9296	201527_at	6.07689e-10	0	0.11534	0.692137	1449	0
SLC15A4	121260	225057_at	1.60609e-15	0	0.115332	0.932777	1450	0
MBD6	114785	227833_s_at	4.16378e-19	0	0.115266	0.968987	1451	0
IRF4	3662	204562_at	1.42275e-05	0	0.115139	1.25398	1452	2
BAHD1	22893	203051_at	5.27237e-11	0	0.115081	0.200568	1453	0
KIF5B	3799	201991_s_at	5.71947e-07	0	0.114988	1.71211	1454	1
HACL1	26061	223211_at	1.1403e-10	0	0.114958	1.02028	1455	0
STK32B	55351	219686_at	0.000293508	0	0.114737	0.447522	1456	3
TUBA4B	80086	207490_at	3.46376e-07	0	0.114725	0.740608	1457	0
INF2	64423	218144_s_at	8.06199e-23	0	0.114609	0.358799	1458	0
SYTL3	94120	238423_at	0.000107487	0	0.114495	2.41512	1459	0
RNF31	55072	220788_s_at	5.80792e-08	0	0.113926	0.739378	1460	0
MDK	4192	209035_at	1.18157e-22	0	0.11386	0.402346	1461	3
NUMA1	4926	214251_s_at	2.00263e-08	0	0.113608	0.292624	1462	1
PRPF38A	84950	1553709_a_at	6.52773e-08	0	0.11353	2.09819	1463	0
SAP30	8819	204899_s_at	1.84103e-10	0	0.113506	0.544802	1464	1
OSBPL2	9885	209221_s_at	2.56464e-23	0	0.113469	1.04632	1465	0
BTN3A1	11119	209770_at	4.55748e-11	0	0.113404	0.653076	1466	0
XPO6	23214	214784_x_at	2.91296e-09	0	0.113245	0.435438	1467	0
SPRYD7	57213	230151_at	2.99376e-08	0	0.113156	0.816969	1468	0
CTSW	1521	214450_at	2.40576e-13	0	0.112987	0.305587	1469	6
CYB5R2	51700	220230_s_at	7.32615e-12	0	0.112756	0.727562	1470	0
BIRC3	330	210538_s_at	1.11163e-06	0	0.112737	3.01817	1471	1
FOSB	2354	202768_at	3.84098e-06	0	0.112589	0.283017	1472	0
FHOD1	29109	218530_at	1.09291e-16	0	0.112552	0.854389	1473	0
EWSR1	2130	210011_s_at	7.10414e-21	0	0.112414	0.836498	1474	1
TET3	200424	235542_at	1.20804e-29	0	0.112318	0.787228	1475	0
POLR1B	84172	233341_s_at	1.83476e-08	0	0.112317	0.511458	1476	0
DSTN	11034	201022_s_at	1.03869e-10	0	0.112053	0.872771	1477	1
PRKAR2B	5577	203680_at	0.000233205	0	0.111894	0.860879	1478	2
ZNF669	79862	220215_at	4.65892e-26	0	0.111785	2.69892	1479	0
IFI44L	10964	204439_at	2.46789e-09	0	0.11155	0.205991	1480	0
STX2	2054	213434_at	3.48795e-11	0	0.111507	1.11514	1481	0
MYCBP2	23077	1557370_s_at	8.17089e-11	0	0.111372	0.968674	1482	0
RPUSD1	113000	226078_at	1.621e-23	0	0.111217	0.345834	1483	0
NPHP3	27031	235432_at	0.000397876	0	0.111141	1.07407	1484	0
CSGALNACT1	55790	219049_at	5.82798e-32	0	0.11075	1.35989	1485	0
MAGED1	9500	209014_at	9.20296e-07	0	0.110743	0.733982	1486	1
ZCCHC7	84186	1555562_a_at	2.0352e-08	0	0.110523	0.350536	1487	0
CASC3	22794	207842_s_at	0.000177275	0	0.110477	3.06147	1488	0
IFT22	64792	218785_s_at	4.88419e-16	0	0.11036	2.05693	1489	0
FTSJ3	117246	218103_at	0.000105659	0	0.110129	1.30353	1490	0
CA5BP1	340591	213363_at	1.19957e-09	0	0.110065	0.587775	1491	0
DDX21	9188	208152_s_at	4.69548e-26	0	0.110058	0.862827	1492	0
IDNK	414328	227865_at	8.33273e-08	0	0.110034	1.8264	1493	0
RNF220	55182	219988_s_at	9.28124e-26	0	0.109761	0.13451	1494	0
ATP13A3	79572	212297_at	3.39732e-20	0	0.109584	0.330649	1495	0
MAP3K12	7786	205447_s_at	1.37949e-05	0	0.109224	2.90021	1496	0
TMEM64	169200	225974_at	0.000102489	0	0.109221	0.463628	1497	1
SH2B1	25970	40149_at	1.95664e-14	0	0.109173	0.633343	1498	0
RAP1GAP2	23108	213280_at	3.89949e-08	0	0.108946	2.55051	1499	0
NDUFA6	4700	202001_s_at	6.81585e-07	0	0.108925	0.851376	1500	0
ZNF25	219749	235164_at	2.16205e-06	0	0.108899	2.57373	1501	0
TNPO3	23534	212317_at	3.05609e-17	0	0.108721	0.491249	1502	1
PGM3	5238	221788_at	3.77297e-14	0	0.10868	1.22223	1503	1
AFG3L1P	172	1552287_s_at	3.1077e-08	0	0.108582	1.28792	1504	0
NOG	9241	231798_at	1.06084e-09	0	0.108552	0.308427	1505	0
CKM	1158	204810_s_at	5.36578e-14	0	0.108332	0.5109	1506	1
SCD5	79966	224901_at	2.0895e-13	0	0.108329	0.893752	1507	0
CSTF2	1478	204459_at	2.57265e-10	0	0.1082	1.3855	1508	0
ZNF275	10838	225382_at	7.61795e-07	0	0.108038	1.35068	1509	1
BEX1	55859	218332_at	1.04931e-16	0	0.107556	0.648055	1510	3
LOC93622	93622	225391_at	0.000540124	0	0.107515	0.943515	1511	0
GRIPAP1	56850	225451_at	0.000252454	0	0.107498	0.887708	1512	0
ZFAND2B	130617	226168_at	6.72415e-13	0	0.107207	0.816621	1513	0
PEX6	5190	320_at	3.53493e-06	0	0.107205	1.04473	1514	1
ZMYM3	9203	1554171_at	4.34075e-11	0	0.107141	0.611913	1515	0
ULK3	25989	225067_at	1.98854e-15	0	0.107071	0.277	1516	0
ADPRM	56985	223401_at	3.76773e-14	0	0.107021	0.899364	1517	0
ZIK1	284307	235773_at	1.52945e-06	0	0.106991	2.03164	1518	0
PDP1	54704	218273_s_at	4.33131e-06	0	0.106982	1.39156	1519	0
ACAD8	27034	221669_s_at	1.23909e-13	0	0.106957	0.484593	1520	0
CANT1	124583	221732_at	5.02184e-05	0	0.106838	0.669838	1521	0
CEP78	84131	228774_at	7.36543e-14	0	0.106797	0.931591	1522	0
SMPDL3B	27293	205309_at	1.32844e-17	0	0.106685	0.840842	1523	0
EFNA1	1942	202023_at	1.18341e-07	0	0.106583	0.792334	1524	0
NA	100506245	239846_at	0.00012749	0	0.106531	1.01111	1525	0
USP47	55031	223119_s_at	1.08742e-08	0	0.106453	0.752151	1526	0
SNRPB2	6629	202505_at	9.59426e-09	0	0.106204	0.529052	1527	0
PSMC2	5701	201067_at	3.99566e-05	0	0.106101	0.343546	1528	0
NOP10	55505	217962_at	1.31423e-19	0	0.10603	2.65533	1529	0
TRIB3	57761	218145_at	3.19856e-05	0	0.106004	1.12494	1530	0
SNRNP40	9410	215905_s_at	2.40372e-07	0	0.105935	0.963605	1531	0
ODF2	4957	210415_s_at	1.13676e-07	0	0.105876	0.905983	1532	0
IFIH1	64135	219209_at	3.6887e-06	0	0.105871	0.412366	1533	0
AIF1L	83543	223075_s_at	3.8856e-08	0	0.105386	0.197076	1534	0
TCTEX1D2	255758	228606_at	3.27711e-05	0	0.105319	1.26008	1535	0
TMEM229B	161145	227544_at	0.000330532	0	0.105317	3.76562	1536	0
PTBP3	9991	224617_at	1.2887e-14	0	0.105155	1.18453	1537	0
SPATS2	65244	222594_s_at	3.15845e-15	0	0.105038	1.2136	1538	1
CAMKK1	84254	223460_at	0.000572973	0	0.104971	0.806636	1539	0
ZNF589	51385	219968_at	0.000108468	0	0.104886	2.02383	1540	1
COG1	9382	227784_s_at	1.01068e-07	0	0.104819	0.194744	1541	2
ATP10A	57194	214255_at	7.45033e-05	0	0.104763	0.524282	1542	4
PISD	23761	202392_s_at	1.34203e-07	0	0.104711	2.14459	1543	0
PGM1	5236	201968_s_at	1.6492e-13	0	0.104502	1.48206	1544	1
ANKRD13A	88455	224810_s_at	1.65194e-10	0	0.104404	1.60596	1545	0
KDM2B	84678	226215_s_at	2.91433e-35	0	0.104299	0.412174	1546	0
AHI1	54806	220841_s_at	2.71205e-12	0	0.104149	0.656474	1547	1
MMAA	166785	236347_at	4.89579e-05	0	0.103998	1.01885	1548	0
SRSF5	6430	203380_x_at	1.02699e-09	0	0.103928	1.89236	1549	0
DYX1C1	161582	235273_at	2.21702e-06	0	0.103902	0.485268	1550	0
NEU1	4758	208926_at	1.29988e-20	0	0.103751	0.368241	1551	0
SVIL	6840	202565_s_at	8.66673e-40	0	0.103655	0.617679	1552	1
KIF20B	9585	205235_s_at	4.10566e-13	0	0.103445	0.902469	1553	0
TBCC	6903	202495_at	3.31399e-20	0	0.103267	0.884401	1554	1
ACY3	91703	1554974_at	3.86967e-27	0	0.103256	0.18658	1555	0
C4orf46	201725	235088_at	0.00013999	0	0.103252	0.548221	1556	0
LRRC39	127495	227532_at	3.00308e-07	0	0.103126	2.35387	1557	0
PLIN5	440503	241368_at	1.07223e-21	0	0.10298	0.512024	1558	0
PBDC1	51260	223294_at	6.37792e-08	0	0.102757	0.804492	1559	0
ERP44	23071	208957_at	3.82757e-12	0	0.102754	1.121	1560	0
DDX52	11056	210320_s_at	5.87784e-05	0	0.102648	0.521513	1561	1
ZNF16	7564	219548_at	2.4149e-11	0	0.10259	0.20851	1562	0
CTH	1491	217127_at	0.000198635	0	0.102491	0.81981	1563	1
CALR	811	212953_x_at	2.28808e-10	0	0.102448	0.610116	1564	5
CYP27B1	1594	205676_at	1.76337e-16	0	0.102422	2.18094	1565	0
FUOM	282969	230259_at	5.55388e-11	0	0.102211	0.578633	1566	0
TPT1-AS1	100190939	227710_s_at	1.30383e-09	0	0.10205	0.303813	1567	0
FHL1	2273	214505_s_at	9.54483e-08	0	0.102043	0.0649581	1568	4
SLC12A2	6558	204404_at	4.13913e-08	0	0.101962	2.87958	1569	1
DDX26B	203522	227485_at	3.57628e-15	0	0.101877	1.01208	1570	0
TES	26136	202719_s_at	2.19501e-06	0	0.10183	2.77187	1571	1
MRPS10	55173	218106_s_at	1.27995e-06	0	0.101815	0.275198	1572	0
CHKA	1119	204266_s_at	9.86717e-12	0	0.101723	2.56568	1573	2
GMPPB	29925	219920_s_at	2.38896e-16	0	0.101717	2.70387	1574	1
PCGF5	84333	226326_at	6.00154e-17	0	0.101708	1.71041	1575	0
AP1S3	130340	1555733_s_at	1.58349e-05	0	0.101682	1.04948	1576	0
CSNK1G3	1456	220768_s_at	5.64499e-14	0	0.101501	0.353055	1577	0
SAFB	6294	201747_s_at	2.40065e-07	0	0.101487	0.331678	1578	0
DLGAP4	22839	202572_s_at	1.16665e-08	0	0.10141	1.47192	1579	0
ADAMDEC1	27299	206134_at	6.43127e-05	0	0.101301	1.21075	1580	1
SNHG4	724102	1564911_at	1.18492e-08	0	0.101279	0.430185	1581	0
ZNF219	51222	219314_s_at	2.79709e-22	0	0.101191	1.09064	1582	1
ZNF175	7728	205497_at	8.29899e-07	0	0.10109	1.43453	1583	0
RRP1	8568	218758_s_at	0.000126369	0	0.100879	2.04918	1584	0
UBE2Z	65264	222395_s_at	1.54949e-22	0	0.10085	1.38225	1585	0
DNAJB4	11080	203811_s_at	0.000351157	0	0.100721	0.922677	1586	0
AKR1B1	231	201272_at	2.9648e-12	0	0.100476	1.1029	1587	2
CISD3	284106	230727_at	1.17549e-11	0	0.100398	0.818247	1588	0
ARHGAP21	57584	224764_at	0.000334942	0	0.100329	0.979816	1589	1
ZNF628	89887	236269_at	5.32886e-16	0	0.10016	0.406844	1590	0
IRF2BP1	26145	213771_at	1.60807e-08	0	0.100122	0.499169	1591	0
CERCAM	51148	224794_s_at	3.28368e-07	0	0.0999329	0.739298	1592	0
HIC1	3090	230218_at	1.35811e-17	0	0.0998946	2.23303	1593	0
ARHGEF11	9826	202913_at	4.81842e-05	0	0.099885	1.07792	1594	0
ZNF521	25925	226676_at	4.63541e-07	0	0.0998742	0.225049	1595	0
ANKRD13B	124930	227720_at	1.86947e-17	0	0.0998576	0.409731	1596	0
ARHGAP5	394	235635_at	1.50187e-08	0	0.0998272	0.556303	1597	1
ZDHHC5	25921	224868_at	0.000333833	0	0.0998238	0.110103	1598	0
TMEM177	80775	218897_at	6.1955e-05	0	0.0998238	1.77125	1599	0
NA	100288092	235147_at	4.0312e-09	0	0.0992174	0.669582	1600	0
ZMAT3	64393	219628_at	8.10591e-11	0	0.0991743	0.484823	1601	0
BNIP3	664	201848_s_at	3.28674e-07	0	0.0990094	0.910866	1602	1
MIEF1	54471	204594_s_at	8.45308e-08	0	0.0989673	0.20138	1603	0
OXCT1	5019	202780_at	1.51864e-06	0	0.0989375	2.08983	1604	0
VPS16	64601	203459_s_at	3.05816e-12	0	0.0988377	0.516414	1605	0
SLC50A1	55974	219125_s_at	4.67877e-20	0	0.0986733	0.298115	1606	0
SPNS3	201305	235900_at	1.11285e-11	0	0.0986282	0.452273	1607	0
TLE1	7088	203221_at	8.35395e-28	0	0.0985553	1.23107	1608	2
C3orf33	285315	1554176_a_at	1.34068e-07	0	0.0976124	0.783009	1609	0
LOC728730	728730	242313_at	8.09788e-11	0	0.0973308	1.59852	1610	0
SNX20	124460	1563641_a_at	6.81983e-05	0	0.0970928	2.16356	1611	0
C9orf91	203197	221865_at	0.000118233	0	0.0970393	0.549532	1612	0
CUEDC1	404093	219468_s_at	9.54197e-10	0	0.0969714	1.14908	1613	0
SORBS3	10174	209253_at	1.92911e-08	0	0.0969303	0.769869	1614	0
ANKRD40	91369	227064_at	2.66189e-05	0	0.0965995	0.68443	1615	0
HEG1	57493	213069_at	8.43428e-05	0	0.0965649	0.700597	1616	0
PHF14	9678	204525_at	9.08391e-19	0	0.0965595	0.383687	1617	0
TMEM67	91147	238229_at	2.20432e-11	0	0.0964151	1.22914	1618	0
KLHL5	51088	232297_at	9.55239e-15	0	0.0962552	1.48145	1619	1
HNRNPH1	3187	213470_s_at	5.0654e-12	0	0.0958932	0.192461	1620	0
ZNF850	342892	244640_at	5.17584e-33	0	0.095819	0.972002	1621	0
NQO1	1728	210519_s_at	1.16839e-13	0	0.0957431	0.950876	1622	0
PTP4A3	11156	206574_s_at	3.96848e-14	0	0.0956231	0.155462	1623	4
GRIK5	2901	217509_x_at	4.19858e-16	0	0.0955914	0.536751	1624	3
PYROXD1	79912	213878_at	5.03799e-14	0	0.0955296	0.253994	1625	0
PCK2	5106	202847_at	2.48763e-05	0	0.0953982	2.93851	1626	0
MTHFR	4524	239035_at	3.33314e-08	0	0.0951703	0.473511	1627	0
WDR1	9948	200609_s_at	3.58389e-19	0	0.0951257	0.670829	1628	0
NDUFB8	4714	201227_s_at	2.72094e-06	0	0.0950713	0.889245	1629	1
RABL6	55684	219828_at	0.000351215	0	0.0948979	2.55762	1630	0
D2HGDH	728294	228738_at	4.83314e-11	0	0.0948351	1.197	1631	0
NAB2	4665	212803_at	1.25742e-26	0	0.0947917	2.29211	1632	0
MBD5	55777	227839_at	8.32642e-05	0	0.094785	0.700875	1633	0
LEPROT	54741	227095_at	0.00043895	0	0.0947673	0.338295	1634	0
CUL5	8065	203532_x_at	4.64831e-05	0	0.0947223	0.910655	1635	1
RHOC	389	200885_at	1.13181e-17	0	0.0946314	0.153397	1636	0
COX7A2L	9167	201256_at	7.10577e-18	0	0.0945934	0.821911	1637	1
NA	55410	207063_at	1.59404e-06	0	0.0944322	0.141746	1638	0
GPR137	56834	43934_at	1.51666e-10	0	0.0943476	0.76337	1639	0
BAZ1B	9031	208445_s_at	2.71226e-23	0	0.0942542	0.844133	1640	0
LETM2	137994	1557415_s_at	9.17105e-09	0	0.0941825	2.22233	1641	0
RPH3AL	9501	221614_s_at	0.000239875	0	0.0941816	2.23671	1642	0
TRA2B	6434	200892_s_at	6.73145e-20	0	0.0937517	0.829145	1643	0
NCBP1	4686	209520_s_at	7.21259e-06	0	0.0936462	2.08675	1644	0
PLCL1	5334	205934_at	9.59594e-15	0	0.0934515	1.17784	1645	0
MCTS1	28985	230235_at	5.57177e-11	0	0.0933811	0.699087	1646	0
BCL2	596	207005_s_at	3.96629e-28	0	0.0933235	0.3637	1647	3
MGC16275	85001	1558166_at	7.14791e-19	0	0.0932819	1.48789	1648	0
RNF217	154214	235492_at	1.03402e-20	0	0.0932349	1.11314	1649	0
SF3B2	10992	200619_at	4.91911e-17	0	0.0928916	2.11701	1650	0
SYCE2	256126	237304_at	4.49355e-06	0	0.0927977	2.8695	1651	0
TNFRSF4	7293	214228_x_at	2.83635e-25	0	0.0926555	1.45453	1652	4
ARPC2	10109	207988_s_at	4.14702e-08	0	0.0924711	0.970174	1653	2
HMBOX1	79618	219269_at	1.18064e-05	0	0.0924343	0.364041	1654	0
STK19	8859	204090_at	7.44167e-25	0	0.0924142	3.19686	1655	0
FAM101B	359845	226905_at	2.62762e-14	0	0.0922506	0.650922	1656	0
CCL4	6351	204103_at	4.43018e-06	0	0.0921835	0.566537	1657	2
ZNF226	7769	219603_s_at	7.38518e-07	0	0.0921081	1.08576	1658	0
SSX2IP	117178	203016_s_at	5.44985e-09	0	0.0919189	2.25926	1659	2
HHLA3	11147	234665_x_at	1.23164e-22	0	0.0918338	0.433369	1660	0
HIST1H4C	8364	205967_at	8.59252e-20	0	0.0917402	1.44197	1661	1
PCGF3	10336	204564_at	4.1591e-08	0	0.0917021	2.55498	1662	0
NA	100652860	1556665_at	0.000126736	0	0.0914974	0.426461	1663	0
FOXN2	3344	226711_at	3.07841e-09	0	0.0912641	0.237135	1664	0
TESK1	7016	204106_at	1.77837e-14	0	0.0911746	2.20231	1665	0
SLC1A3	6507	202800_at	0.000134191	0	0.0910465	2.03037	1666	1
NA	151162	212098_at	1.41173e-32	0	0.0908884	0.933751	1667	0
SUCNR1	56670	223939_at	0.000365352	0	0.0908883	2.32388	1668	0
CCNJ	54619	219470_x_at	6.95018e-27	0	0.0908076	1.50144	1669	0
COBLL1	22837	203642_s_at	6.56559e-05	0	0.0907488	0.117214	1670	1
SDPR	8436	222717_at	5.3547e-14	0	0.0906633	0.347743	1671	4
NDRG1	10397	200632_s_at	1.90553e-06	0	0.0905506	0.798802	1672	0
TGFA	7039	205016_at	1.82705e-24	0	0.0904283	3.03167	1673	1
ERGIC1	57222	224577_at	7.43857e-37	0	0.09036	1.06175	1674	1
OAF	220323	225510_at	6.92062e-16	0	0.0902502	0.356587	1675	1
CD96	10225	206761_at	9.70486e-05	0	0.0900105	0.12586	1676	3
NPIPB15	440348	221992_at	0.000317554	0	0.0898034	1.46685	1677	0
URB2	9816	205284_at	0.000107836	0	0.0895548	0.379551	1678	0
FBXO45	200933	242294_at	8.5138e-05	0	0.0893507	0.471876	1679	0
MGME1	92667	225890_at	1.29474e-27	0	0.0892794	1.14985	1680	0
SMARCD2	6603	201827_at	3.29611e-08	0	0.089251	0.560015	1681	3
OST4	100128731	224637_at	0.000244764	0	0.0891146	1.53069	1682	0
BANP	54971	219966_x_at	0.000395231	0	0.0890861	0.991591	1683	0
CTNNA1	1495	200765_x_at	4.96404e-06	0	0.0890078	0.427181	1684	3
MRPL10	124995	224671_at	4.04685e-08	0	0.0889512	0.193537	1685	0
COX14	84987	225772_s_at	8.17672e-06	0	0.0887006	0.944054	1686	0
FOXK2	3607	203064_s_at	1.45716e-07	0	0.0886739	2.38484	1687	0
ZNF347	84671	238819_at	2.08761e-05	0	0.088401	2.591	1688	0
MRPL38	64978	1554468_s_at	2.06635e-05	0	0.0883509	0.490604	1689	0
ZGLP1	100125288	239720_at	0.00053036	0	0.0882668	0.863132	1690	0
PDE4B	5142	211302_s_at	2.25261e-08	0	0.0882003	0.469496	1691	2
GSTO1	9446	201470_at	1.00806e-12	0	0.0881816	2.84058	1692	1
ZNF92	168374	1564962_at	6.51045e-16	0	0.0880324	1.07882	1693	0
CACNA2D4	93589	1552690_a_at	4.8624e-13	0	0.0879882	0.862053	1694	1
RBM11	54033	232549_at	5.37985e-14	0	0.0879817	1.8197	1695	0
USP13	8975	205356_at	6.66132e-13	0	0.0879603	0.438428	1696	1
IFRD1	3475	230048_at	3.56686e-05	0	0.0879453	1.28311	1697	0
STAG2	10735	209022_at	1.02724e-09	0	0.0879273	0.80723	1698	0
FDXACB1	91893	229989_at	2.39198e-05	0	0.0877348	0.184889	1699	0
CASP2	835	208050_s_at	3.90233e-07	0	0.087445	0.488904	1700	0
BMP2	650	205289_at	5.09464e-08	0	0.0872639	0.709222	1701	0
KIF1C	10749	209244_s_at	1.57508e-08	0	0.0870437	1.19002	1702	2
VANGL1	81839	229492_at	1.70916e-13	0	0.0869369	0.718879	1703	1
CDK18	5129	214797_s_at	6.04812e-18	0	0.0869234	0.88548	1704	0
ZNF174	7727	210290_at	0.000127524	0	0.0867444	1.74733	1705	0
TTN-AS1	100506866	242679_at	3.3681e-13	0	0.08673	0.79833	1706	0
CYCS	54205	244546_at	1.70243e-15	0	0.0862373	0.405541	1707	0
ALCAM	214	201951_at	4.05219e-13	0	0.0859489	1.4195	1708	2
FOLR2	2350	204829_s_at	1.8323e-06	0	0.0859191	1.32619	1709	0
PHLPP1	23239	212719_at	3.04691e-15	0	0.0857742	1.01505	1710	0
WDR33	55339	223146_at	1.26554e-08	0	0.0857713	1.12431	1711	0
C21orf91	54149	220941_s_at	1.38542e-11	0	0.0857418	3.07335	1712	0
ZNF507	22847	226327_at	9.7659e-17	0	0.0854734	0.611499	1713	0
RFTN1	23180	212646_at	4.06895e-15	0	0.0854459	0.21034	1714	0
FAM228B	375190	230435_at	3.39864e-33	0	0.0852428	1.35278	1715	0
NUP50-AS1	100506714	240233_at	0.000389137	0	0.0852294	3.31264	1716	0
SHF	90525	228922_at	2.59659e-08	0	0.085189	0.764571	1717	0
PRSS36	146547	1552555_at	0.000311107	0	0.084695	1.36739	1718	0
PRKACA	5566	216234_s_at	2.50779e-07	0	0.0845369	1.03353	1719	0
HGSNAT	138050	218017_s_at	8.78351e-06	0	0.0844821	1.82542	1720	0
FAM110A	83541	226584_s_at	0.000586436	0	0.0844335	0.789673	1721	0
ENTPD6	955	201704_at	2.31186e-12	0	0.0842734	0.558533	1722	0
CAHM	100526820	235829_at	2.46871e-09	0	0.0839747	0.610592	1723	0
TNK1	8711	217149_x_at	5.83176e-06	0	0.0838575	0.768883	1724	0
ENY2	56943	218482_at	9.49183e-17	0	0.0837681	0.453355	1725	0
PPDPF	79144	218010_x_at	1.24891e-06	0	0.0836457	0.129676	1726	0
RAC1	5879	208641_s_at	6.91221e-07	0	0.0836352	1.59678	1727	1
SLC23A1	9963	223732_at	1.75158e-06	0	0.0835003	0.259099	1728	0
MTRR	4552	203199_s_at	1.25096e-10	0	0.0834846	0.116478	1729	0
CREBBP	1387	228177_at	3.13409e-08	0	0.0834444	1.30089	1730	1
BMPR2	659	225144_at	6.7375e-09	0	0.0833014	0.480835	1731	1
LIN9	286826	235039_x_at	1.54781e-11	0	0.0832669	1.52941	1732	0
KRI1	65095	218798_at	7.68359e-08	0	0.0832585	0.489739	1733	0
SLC25A45	283130	236436_at	7.58156e-12	0	0.0832483	2.22167	1734	0
PCAT18	728606	1559276_at	2.31497e-14	0	0.0831123	0.0660323	1735	0
CCDC106	29903	207006_s_at	1.45507e-09	0	0.0829742	0.886035	1736	0
BCDIN3D	144233	234979_at	0.000378292	0	0.0829624	0.148344	1737	0
SLC39A7	7922	202667_s_at	8.87597e-05	0	0.0829612	1.20235	1738	0
SLC35B2	347734	224716_at	5.53144e-17	0	0.0829072	0.348123	1739	0
SHD	56961	227845_s_at	1.15375e-05	0	0.0829033	0.500476	1740	0
ZNF789	285989	242307_at	4.56714e-06	0	0.082898	0.622536	1741	0
MPPE1	65258	209858_x_at	6.47059e-06	0	0.0828972	1.05658	1742	2
ZNF280A	129025	216034_at	0.000173836	0	0.0828865	0.693164	1743	0
SLC19A2	10560	209681_at	0.00013683	0	0.0827139	1.56231	1744	0
CDC14B	8555	221556_at	2.46945e-56	0	0.0826391	1.19396	1745	1
ZNF565	147929	228305_at	6.69371e-15	0	0.082472	0.641516	1746	0
PHF21A	51317	227090_at	9.01458e-16	0	0.0823285	1.04863	1747	0
PPP1R26	9858	203955_at	2.65997e-07	0	0.0823117	0.239282	1748	0
EMP1	2012	201325_s_at	7.39256e-22	0	0.0823058	0.934367	1749	5
NMB	4828	205204_at	1.73094e-15	0	0.0821845	0.680268	1750	0
PLEKHG4	25894	228171_s_at	4.44454e-06	0	0.0819222	0.418039	1751	0
ZBTB25	7597	214482_at	2.43431e-12	0	0.0818641	2.07492	1752	0
NFE2L1	4779	200758_s_at	2.58493e-26	0	0.0817115	2.53095	1753	1
EIF5A2	56648	235296_at	3.52319e-13	0	0.081648	0.79768	1754	1
MCTP2	55784	229021_at	2.13431e-06	0	0.0815571	0.540905	1755	1
SLC27A2	11001	205768_s_at	2.48998e-12	0	0.0815385	1.03694	1756	0
SBF1	6305	39835_at	1.3073e-13	0	0.0814738	0.394441	1757	0
CD69	969	209795_at	4.42535e-11	0	0.081461	0.404244	1758	4
METRN	79006	232269_x_at	3.06789e-14	0	0.0814278	0.397639	1759	1
SPINK2	6691	206310_at	6.90427e-35	0	0.0814203	0.166871	1760	3
ZNF268	10795	238030_at	9.17443e-05	0	0.0812901	0.503468	1761	0
HDGFRP3	50810	209524_at	3.19451e-05	0	0.0811151	0.275241	1762	1
ADM5	199800	232154_at	1.12652e-12	0	0.081075	0.379211	1763	0
RNF113A	7737	209565_at	1.42178e-10	0	0.0810713	0.217963	1764	0
SIMC1	375484	228805_at	5.93732e-14	0	0.0809381	0.996179	1765	0
UBE2R2	54926	223014_at	1.69064e-05	0	0.0809297	0.961974	1766	0
PPP6R1	22870	209229_s_at	1.48485e-21	0	0.0807769	0.294028	1767	0
DSG2	1829	217901_at	7.77731e-08	0	0.0805431	0.134721	1768	0
GDPD3	79153	219722_s_at	6.59552e-09	0	0.0805304	0.591521	1769	0
CAPN11	11131	207962_at	1.06243e-19	0	0.0802582	0.256212	1770	0
LHX6	26468	219884_at	4.3191e-11	0	0.0801698	0.314346	1771	1
RPS23	6228	227722_at	1.58295e-23	0	0.0801497	0.405243	1772	0
KBTBD3	143879	228777_at	6.31837e-12	0	0.0801467	1.73628	1773	0
CLN8	2055	223912_s_at	7.34779e-16	0	0.0800651	0.346713	1774	2
ZNF334	55713	220022_at	0.000412628	0	0.0800293	0.325898	1775	0
KPNA4	3840	213567_at	3.47967e-16	0	0.0800095	0.464532	1776	2
CRNDE	643911	238022_at	3.10739e-08	0	0.0799485	0.3303	1777	0
PER2	8864	208518_s_at	1.16801e-12	0	0.0799484	0.732003	1778	1
YRDC	79693	218647_s_at	3.79988e-14	0	0.0797671	0.70073	1779	0
TRAPPC4	51399	217958_at	3.19019e-12	0	0.0797346	0.883865	1780	0
PLXNB1	5364	215807_s_at	2.76701e-12	0	0.0797043	0.362314	1781	1
LOC100128751	100128751	232623_at	3.21831e-12	0	0.0795078	1.03316	1782	0
ELK1	2002	210376_x_at	1.72079e-17	0	0.0792151	0.204632	1783	0
SP1	6667	224760_at	2.84418e-13	0	0.0791213	0.432697	1784	1
MYCT1	80177	231947_at	1.57822e-07	0	0.0790268	0.47107	1785	0
BMP1	649	202701_at	2.54643e-39	0	0.0790176	0.432178	1786	1
ZHX2	22882	203556_at	7.3331e-05	0	0.0789145	0.325618	1787	2
ZNF687	57592	234924_s_at	7.75573e-10	0	0.0783551	0.427016	1788	0
NA	100506597	234031_at	2.43823e-05	0	0.0783329	0.378186	1789	0
GPR180	160897	1566257_at	1.16849e-06	0	0.0782398	1.66282	1790	0
NA	100505519	227866_at	2.4149e-11	0	0.0781136	1.5382	1791	0
P4HTM	54681	222125_s_at	7.70462e-14	0	0.0780485	0.529227	1792	0
TRG-AS1	100506776	239237_at	6.85602e-12	0	0.0780152	0.780655	1793	0
PRKAG2	51422	218292_s_at	2.37819e-09	0	0.0779999	0.396441	1794	0
YARS	8565	212048_s_at	0.000557357	0	0.0779937	0.397668	1795	1
PDPR	55066	224902_at	4.05863e-25	0	0.0779627	0.234148	1796	0
RPL32P3	132241	1558969_a_at	0.00042147	0	0.0779517	1.56907	1797	0
IFT43	112752	226195_at	2.30664e-09	0	0.0779044	0.295495	1798	0
GPANK1	7918	225472_at	5.01117e-17	0	0.0778822	1.59149	1799	0
ILF3-AS1	147727	235014_at	6.63861e-08	0	0.077861	0.246142	1800	0
SYMPK	8189	202339_at	5.81789e-09	0	0.0777296	0.176309	1801	0
ZNF2	7549	223792_at	3.30734e-10	0	0.0776854	1.17193	1802	0
UBQLN2	29978	215884_s_at	4.2557e-13	0	0.077656	0.469655	1803	0
LINC01089	338799	1556042_s_at	1.96916e-12	0	0.0776108	1.51502	1804	0
KDM3B	51780	210878_s_at	9.85417e-10	0	0.0775979	0.330402	1805	0
RSF1	51773	223818_s_at	0.000183543	0	0.0775044	0.298253	1806	0
ZNF101	94039	1552633_at	5.44795e-07	0	0.0773636	2.37869	1807	0
RRAGA	10670	201628_s_at	0.000584629	0	0.0772061	0.325706	1808	0
LINC01023	100652853	231046_at	1.09823e-16	0	0.0768875	1.01321	1809	0
FAM69A	388650	213689_x_at	1.53344e-21	0	0.0768606	0.891245	1810	0
LOC155060	155060	1556224_a_at	2.26726e-23	0	0.076797	0.669563	1811	0
UTY	7404	211149_at	5.81728e-05	0	0.076735	0.0345634	1812	1
NA	100506948	228370_at	5.4989e-06	0	0.0766074	0.195657	1813	0
KLHL22	84861	49329_at	2.72391e-08	0	0.0763781	1.46041	1814	0
SERPINH1	871	207714_s_at	0.000449673	0	0.0763148	1.23425	1815	1
IL15	3600	205992_s_at	1.27812e-06	0	0.0762752	0.577845	1816	1
SLC12A9	56996	223994_s_at	2.41702e-07	0	0.0761802	1.40991	1817	0
FAM134B	54463	218532_s_at	9.82105e-16	0	0.0760797	0.519315	1818	0
RNF216	54476	218425_at	5.05884e-10	0	0.0759865	0.430384	1819	0
KLHL26	55295	219354_at	0.000343802	0	0.0758015	2.2954	1820	0
RTEL1	51750	206092_x_at	4.92016e-05	0	0.075582	0.310363	1821	0
ZNF79	7633	214138_at	0.000126871	0	0.075569	0.763913	1822	0
ZCCHC24	219654	212423_at	2.0965e-07	0	0.0755182	1.22774	1823	0
ENPP4	22875	204161_s_at	8.80798e-16	0	0.0754731	0.189097	1824	4
SMIM10	644538	227976_at	5.77216e-15	0	0.0754303	1.70371	1825	0
NDNL2	56160	226008_at	6.38257e-20	0	0.0754012	0.720865	1826	0
STYK1	55359	220030_at	1.99645e-10	0	0.0752367	0.792734	1827	0
VPS54	51542	222627_at	7.0117e-37	0	0.0748227	1.07348	1828	0
RGCC	28984	218723_s_at	8.53254e-06	0	0.0747332	0.278327	1829	0
CCSAP	126731	225904_at	3.04522e-05	0	0.0746458	0.363601	1830	0
ZNF788	388507	244552_at	2.52346e-31	0	0.07463	0.714386	1831	0
GNG11	2791	204115_at	1.33025e-09	0	0.074558	0.216722	1832	1
MYEF2	50804	232676_x_at	6.28562e-07	0	0.0745045	0.500464	1833	0
CPT1A	1374	210688_s_at	1.37773e-23	0	0.0744723	0.175163	1834	0
WEE1	7465	215711_s_at	0.000304328	0	0.0744568	1.13756	1835	2
CD84	8832	244352_at	3.25491e-13	0	0.0743596	0.637287	1836	0
RSPH1	89765	230093_at	3.45162e-07	0	0.074164	0.160003	1837	0
SND1-IT1	27099	210109_at	0.000126413	0	0.0740702	0.210442	1838	0
KIAA1191	57179	224502_s_at	2.37599e-06	0	0.074057	1.60418	1839	0
PAQR6	79957	219236_at	2.60464e-07	0	0.0740018	1.68812	1840	0
PAWR	5074	204005_s_at	0.000577718	0	0.0739184	0.124254	1841	0
RUFY3	22902	210251_s_at	3.9438e-23	0	0.0739075	0.640811	1842	0
MFSD6	54842	225325_at	3.74486e-09	0	0.0738456	0.38744	1843	0
ACVR1	90	203935_at	2.16979e-09	0	0.0738	1.46208	1844	1
RPS27A	6233	242214_at	4.05132e-06	0	0.0737883	0.846673	1845	0
TLK1	9874	211077_s_at	7.77271e-05	0	0.0737375	0.206728	1846	0
RAB39B	116442	230075_at	0.00019286	0	0.073715	0.282764	1847	0
FAM53A	152877	1569139_s_at	6.77664e-06	0	0.0736764	1.73192	1848	0
FZD6	8323	203987_at	4.43225e-10	0	0.0736262	0.184989	1849	3
ALKBH5	54890	234302_s_at	1.02206e-12	0	0.073596	0.26327	1850	0
PRDM2	7799	205277_at	4.81469e-07	0	0.0735855	1.90832	1851	4
GPT2	84706	224839_s_at	5.96328e-15	0	0.07347	0.414393	1852	1
IL23A	51561	220054_at	5.74969e-08	0	0.0733847	1.47898	1853	0
CIB1	10519	201953_at	2.48671e-10	0	0.0732657	1.40844	1854	0
FLYWCH2	114984	226079_at	5.12765e-05	0	0.0732222	0.179126	1855	0
NF1	4763	212676_at	1.08661e-12	0	0.0731783	0.475962	1856	2
NA	100653004	242490_at	1.94605e-07	0	0.0731702	0.466971	1857	0
PDSS1	23590	220865_s_at	2.16799e-09	0	0.0730791	1.68151	1858	0
ZNF354A	6940	205427_at	3.65852e-14	0	0.0730617	1.61026	1859	1
FADS1	3992	208962_s_at	2.45755e-20	0	0.0729574	0.392523	1860	4
MYLK	4638	224823_at	7.33862e-12	0	0.0729301	0.150335	1861	0
KLF10	7071	202393_s_at	3.76371e-36	0	0.0728332	0.782774	1862	0
ASTE1	28990	221135_s_at	5.59256e-05	0	0.0724696	0.171803	1863	0
SGPP1	81537	223391_at	5.406e-30	0	0.0720807	1.51442	1864	0
LINC00092	100188953	1562733_at	1.36597e-06	0	0.0719761	0.969481	1865	0
CSNK1A1	1452	206562_s_at	4.51065e-05	0	0.0719627	1.90845	1866	1
LINC01126	100129726	1555124_at	4.8449e-05	0	0.0719353	0.998532	1867	0
SNX24	28966	218705_s_at	7.25568e-12	0	0.0718748	2.12598	1868	0
TMEM39A	55254	218615_s_at	4.52031e-05	0	0.071868	0.130146	1869	1
KCTD21	283219	229873_at	4.92329e-13	0	0.0718075	2.19975	1870	0
ANGPTL6	83854	223967_at	4.37516e-08	0	0.0717161	0.128748	1871	0
RBM23	55147	219816_s_at	9.82455e-11	0	0.0716848	0.190746	1872	2
FAM117B	150864	1553220_at	3.36814e-14	0	0.0716781	0.920015	1873	0
INHBA	3624	210511_s_at	9.58136e-16	0	0.0716463	0.743118	1874	1
HEY1	23462	44783_s_at	0.000654368	0	0.0716183	0.882975	1875	0
SFMBT2	57713	227210_at	0.000603436	0	0.0715804	0.586834	1876	0
RPL11	6135	200010_at	6.03927e-10	0	0.0715492	0.762419	1877	0
HTRA4	203100	1553706_at	1.19347e-36	0	0.0714755	0.504858	1878	0
NME3	4832	204862_s_at	1.32944e-22	0	0.0714214	0.807094	1879	0
CRTAP	10491	227138_at	5.67738e-28	0	0.0713598	1.2136	1880	0
WDR74	54663	221712_s_at	2.56989e-12	0	0.071152	0.39016	1881	0
KLHL6	89857	1560396_at	4.94432e-08	0	0.0710762	0.359522	1882	0
WNT6	7475	71933_at	0.000344981	0	0.0710738	0.279919	1883	0
CIAPIN1	57019	208968_s_at	5.19982e-10	0	0.0710642	0.240411	1884	1
ANKRD30BL	554226	225767_at	9.32161e-12	0	0.0710606	0.761374	1885	0
ZNF445	353274	233992_x_at	1.55478e-05	0	0.0706875	0.268069	1886	0
PPP1R14A	94274	227006_at	2.13217e-11	0	0.0706677	0.108877	1887	0
STMN1	3925	1552803_a_at	7.17233e-07	0	0.07062	0.802639	1888	1
PLAG1	5324	205372_at	7.34836e-18	0	0.0705475	0.727862	1889	0
BRAT1	221927	225437_s_at	9.74203e-16	0	0.0705473	0.151271	1890	0
LMO4	8543	209205_s_at	6.88741e-06	0	0.0702032	0.0730646	1891	1
NOD1	10392	221073_s_at	6.4239e-09	0	0.0701736	0.478783	1892	0
MTSS1	9788	203037_s_at	2.31019e-13	0	0.0700987	0.680775	1893	1
HMGA1	3159	206074_s_at	6.54773e-08	0	0.0700407	0.380055	1894	0
SPRR4	163778	1552620_at	3.14316e-14	0	0.0700375	0.410153	1895	0
NAT9	26151	204382_at	5.84903e-22	0	0.069896	0.498638	1896	0
DDAH1	23576	209094_at	7.04625e-21	0	0.0697833	0.300886	1897	1
ZNF35	7584	206096_at	1.70333e-10	0	0.0696126	0.698732	1898	0
CYB561	1534	209164_s_at	1.68255e-31	0	0.0694496	0.292661	1899	1
CD82	3732	203904_x_at	9.83375e-07	0	0.0694304	0.161951	1900	1
URGCP	55665	218601_at	8.94283e-10	0	0.0694179	1.61961	1901	0
RANGRF	29098	223554_s_at	2.5582e-12	0	0.0693378	0.685671	1902	0
TMED1	11018	203679_at	6.24044e-14	0	0.0691926	0.277979	1903	0
IL17RC	84818	221926_s_at	0.000360089	0	0.0691527	0.169695	1904	0
CMC4	100272147	216862_s_at	6.01583e-10	0	0.0690267	0.576775	1905	0
MTA2	9219	203444_s_at	0.000198036	0	0.0690203	0.130763	1906	0
ZNF519	162655	1568873_at	6.23685e-06	0	0.0689522	0.306886	1907	0
IL12A	3592	207160_at	1.02569e-28	0	0.0689047	0.494268	1908	1
DYNLRB2	83657	238116_at	2.83309e-06	0	0.0688416	0.355625	1909	0
CCL5	6352	1405_i_at	2.7751e-05	0	0.0687211	0.452199	1910	2
C17orf85	55421	218896_s_at	8.61486e-16	0	0.0686906	0.777086	1911	0
ADCY3	109	209321_s_at	2.51808e-23	0	0.0686734	0.0499665	1912	2
CSRP2	1466	207030_s_at	1.70486e-14	0	0.0686107	0.636361	1913	2
HIST1H3F	8968	208506_at	7.54501e-06	0	0.068572	1.37312	1914	0
CXorf57	55086	219355_at	4.41801e-18	0	0.0685428	0.432336	1915	0
ARHGEF2	9181	207629_s_at	3.72302e-09	0	0.0685137	0.11866	1916	0
SPSB2	84727	223580_at	1.72666e-19	0	0.0684532	2.79633	1917	0
TRIM46	80128	238147_at	1.32219e-15	0	0.0683953	0.392508	1918	0
RASGEF1B	153020	1553785_at	3.44583e-10	0	0.0683596	0.503217	1919	0
ZBTB42	100128927	229691_at	1.55871e-06	0	0.0682379	1.07162	1920	0
DPY19L1P1	100129460	215102_at	4.71014e-38	0	0.0681926	1.76072	1921	0
HSPA1L	3305	210189_at	3.9475e-17	0	0.0681696	1.27287	1922	0
OSBPL5	114879	233734_s_at	7.56384e-09	0	0.0681086	0.434064	1923	0
ABI2	10152	209856_x_at	1.32768e-07	0	0.0679394	0.239901	1924	1
ELOVL7	79993	227180_at	1.45438e-14	0	0.0678708	0.148329	1925	1
ADPRHL2	54936	223097_at	7.22671e-06	0	0.0677978	0.730933	1926	0
DUSP19	142679	1552705_at	1.64917e-06	0	0.0677472	2.46551	1927	0
TIMP3	7078	201150_s_at	7.36362e-11	0	0.0676617	0.716096	1928	5
KPTN	11133	220160_s_at	2.59532e-14	0	0.0674337	0.364708	1929	0
C15orf61	145853	229742_at	1.34488e-05	0	0.0674284	1.15585	1930	0
DPH3	285381	225200_at	9.17458e-07	0	0.0673975	2.63781	1931	0
VEGFB	7423	203683_s_at	4.74945e-11	0	0.0673972	0.083907	1932	1
PORCN	64840	219483_s_at	6.69349e-24	0	0.0673821	0.292645	1933	0
PNMA1	9240	218224_at	2.1749e-20	0	0.067341	0.761488	1934	0
EHD2	30846	45297_at	0.000243924	0	0.0673261	0.122572	1935	0
VPS11	55823	203292_s_at	5.00443e-05	0	0.0673035	1.23348	1936	1
ST18	9705	206135_at	1.18918e-07	0	0.0672651	0.309784	1937	6
IGLON5	402665	244694_at	0.000350863	0	0.0669098	2.88818	1938	0
PIDD1	55367	221640_s_at	2.0185e-06	0	0.06681	0.37258	1939	0
OSBPL3	26031	209626_s_at	4.28542e-10	0	0.0667984	0.433937	1940	1
TMEM221	100130519	239128_at	2.3553e-07	0	0.0667145	0.263689	1941	0
POLH	5429	222879_s_at	1.26455e-15	0	0.066585	2.45998	1942	0
HINT3	135114	228697_at	6.37249e-09	0	0.066564	1.54304	1943	0
NEO1	4756	225270_at	1.17861e-28	0	0.0664604	1.56666	1944	1
CHPF2	54480	55093_at	2.08546e-24	0	0.0662802	1.02074	1945	0
PNKD	25953	233177_s_at	6.48207e-27	0	0.0662559	0.606368	1946	0
DUSP27	92235	232252_at	4.19993e-09	0	0.0662469	0.182562	1947	0
PIK3C2A	5286	1569022_a_at	3.96583e-12	0	0.0661688	0.983952	1948	0
ZNF674-AS1	401588	241972_at	3.56336e-15	0	0.0661664	0.557306	1949	0
RABIF	5877	204477_at	1.00586e-10	0	0.0660379	1.04553	1950	0
ADCK3	56997	218168_s_at	2.74752e-27	0	0.0660264	0.568443	1951	0
TRIM65	201292	235081_x_at	6.79716e-05	0	0.0658858	0.723477	1952	0
KPNA2	3838	201088_at	5.39895e-09	0	0.0658389	0.734227	1953	0
NCOA1	8648	209106_at	1.95935e-05	0	0.065819	0.756061	1954	0
C3orf14	57415	219288_at	1.41477e-22	0	0.0657671	0.22793	1955	0
TM7SF2	7108	210130_s_at	2.68969e-23	0	0.0656689	0.374048	1956	1
BCAT1	586	214390_s_at	1.49733e-06	0	0.0654954	0.0524301	1957	3
ZNF493	284443	235604_x_at	6.39331e-05	0	0.0654938	0.355725	1958	0
TEX22	647310	1558581_at	2.92175e-11	0	0.0654129	0.385203	1959	0
RHBDF1	64285	218686_s_at	4.83297e-22	0	0.0653825	0.453859	1960	1
NDUFC1	4717	203478_at	3.52408e-14	0	0.0653685	1.36334	1961	1
CD44	960	204489_s_at	4.01165e-45	0	0.0652555	1.76471	1962	0
ADAM8	101	205179_s_at	5.56072e-08	0	0.0651647	0.526451	1963	1
IGSF10	285313	230670_at	6.20018e-09	0	0.0651127	0.338417	1964	1
NCOA6	23054	208979_at	0.000283133	0	0.0651087	1.38337	1965	1
TBKBP1	9755	205424_at	2.0049e-11	0	0.0650896	0.169793	1966	0
CH25H	9023	206932_at	9.26133e-05	0	0.0650548	0.474743	1967	0
LRSAM1	90678	235449_at	3.71312e-05	0	0.0650487	0.306707	1968	0
TMEM52B	120939	236646_at	8.47797e-17	0	0.0648254	1.2463	1969	0
SURF6	6838	225038_s_at	2.13591e-06	0	0.0646958	0.248402	1970	0
LOC100505564	100505564	238376_at	6.49205e-09	0	0.064529	0.22853	1971	0
ACSL3	2181	201661_s_at	8.83653e-27	0	0.0644952	1.67285	1972	0
USP4	7375	211800_s_at	0.000136127	0	0.0644895	2.44393	1973	0
TMEM115	11070	216267_s_at	1.13002e-07	0	0.0644737	0.279497	1974	0
CLEC2D	29121	233500_x_at	4.7247e-08	0	0.064389	0.835458	1975	1
SNRNP48	154007	1553274_a_at	2.63999e-08	0	0.0642513	0.416291	1976	0
LOC389906	389906	1569629_x_at	3.66893e-23	0	0.0639342	0.233848	1977	0
ACTR3B	57180	1555487_a_at	1.06942e-05	0	0.0638814	1.66544	1978	1
ACTR1B	10120	202135_s_at	3.47886e-29	0	0.0637512	0.496846	1979	0
CTSO	1519	203758_at	3.32135e-17	0	0.0637085	0.519095	1980	2
VPS13A	23230	214785_at	2.50395e-17	0	0.0635531	0.397515	1981	0
UBE4B	10277	215533_s_at	0.000130826	0	0.0634243	0.401164	1982	0
GAS2L3	283431	235709_at	7.2749e-10	0	0.0634227	0.368842	1983	0
ZCCHC8	55596	230786_at	3.3424e-05	0	0.0633608	0.300231	1984	0
PRTFDC1	56952	222803_at	0.000288464	0	0.0633017	0.0601804	1985	1
RABGAP1L	9910	213982_s_at	6.56153e-05	0	0.063291	1.55932	1986	1
ATP8B2	57198	216873_s_at	3.35165e-13	0	0.0632816	1.46713	1987	0
SLC16A14	151473	238029_s_at	1.93483e-27	0	0.0632794	0.665391	1988	0
CDKL3	51265	219831_at	9.44414e-05	0	0.0631325	2.6874	1989	0
RABL3	285282	226089_at	3.55324e-12	0	0.063129	0.377357	1990	0
INSL3	3640	214572_s_at	1.49496e-16	0	0.0630832	0.794624	1991	3
ACSM3	6296	210377_at	1.818e-10	0	0.0629534	0.474964	1992	1
PROCR	10544	203650_at	5.15024e-18	0	0.062859	0.72917	1993	0
GIPC1	10755	207525_s_at	3.18138e-12	0	0.0627837	0.277881	1994	0
UAP1L1	91373	214755_at	8.05398e-17	0	0.0627581	0.255319	1995	0
REEP6	92840	226597_at	1.52882e-17	0	0.0627487	0.324079	1996	0
SNX21	90203	226595_at	0.000495429	0	0.0627091	0.925867	1997	0
SCN11A	11280	220791_x_at	0.000176299	0	0.0626964	0.65548	1998	0
TOP3B	8940	213660_s_at	2.36225e-09	0	0.0625651	0.413201	1999	1
[truncated: 7,167 more rows]
