# Supplementary material for: Large-scale gene network analysis reveals the significance of extracellular matrix pathway and homeobox genes in acute myeloid leukemia: an introduction to the Pigengene package and its applications
Source: BMC Med Genomics. 2017 Mar 16;10:16. doi: 10.1186/s12920-017-0253-6 (PMC5353782; doi:10.1186/s12920-017-0253-6)
Supplement: Additional file 4 — Table S3. Enrichment in AML-associated genes. The enrichment of modules in genes associated with AML is reported as part of the online supplementary materials. Miller et al,. systematically surveyed 25 published reports of gene expression profiling in AML [81]. We used this survey to score the modules based on their know association with AML. For instance, the # of Reported Genes-2 and Score-2 columns respectively report the number and the percentage of genes in each module that were reported to be related to AML in at least 2 studies according to Miller et al,. survey. The Module ID, Module Size, and the most overrepresented pathway in each module are also reported. These data are plotted in Additional file 1: Figure S4. (XLS 39.5 kb) [file 12920_2017_253_MOESM4_ESM.xls]

## Sheet: Miller_scores
Module ID	Module Size	Score-2	# of Reported Genes-2	Score-3	# of Reported Genes-3	Score-4	# of Reported Genes-4	Score-5	# of Reported Genes-5	Pathway
1	888	0.104848	93	0.0462232	41	0.0202931	18	0.00789177	7
2	651	0.0552995	36	0.0168971	11	0.0015361	1	0	0
3	363	0.201102	73	0.134986	49	0.0716253	26	0.0247934	9
4	332	0.0662651	22	0.0210843	7	0.0120482	4	0.00301205	1
5	291	0.0756014	22	0.0446735	13	0.0206186	6	0.00687285	2
6	255	0.156863	40	0.0588235	15	0.0117647	3	0	0	Cell cycle
7	251	0.306773	77	0.195219	49	0.123506	31	0.063745	16
8	234	0.042735	10	0.0128205	3	0.0042735	1	0.0042735	1	DNA replication
9	213	0.056338	12	0.0328638	7	0.0140845	3	0	0
10	136	0.191176	26	0.0882353	12	0.0514706	7	0.0147059	2
11	119	0.10084	12	0.0420168	5	0.0252101	3	0.00840336	1
12	113	0.265487	30	0.159292	18	0.115044	13	0.0619469	7	Extracellular matrix
13	94	0.0425532	4	0.0106383	1	0.0106383	1	0	0
14	87	0.126437	11	0.0574713	5	0.0114943	1	0.0114943	1	T cytotoxic pathway
15	83	0.060241	5	0.0240964	2	0.0120482	1	0	0
16	75	0.0533333	4	0	0	0	0	0	0
17	75	0.0666667	5	0.0266667	2	0	0	0	0
18	74	0.0675676	5	0.027027	2	0	0	0	0
19	67	0.0447761	3	0	0	0	0	0	0
20	67	0.0746269	5	0.0149254	1	0	0	0	0	Tranlsation
21	62	0.0806452	5	0.0322581	2	0	0	0	0
22	56	0.0535714	3	0	0	0	0	0	0
23	54	0.111111	6	0.0185185	1	0.0185185	1	0.0185185	1
24	52	0.0961538	5	0.0384615	2	0	0	0	0
25	45	0.0444444	2	0.0222222	1	0.0222222	1	0	0
26	44	0.159091	7	0.0454545	2	0	0	0	0
27	43	0.116279	5	0.0232558	1	0.0232558	1	0.0232558	1
28	42	0.452381	19	0.380952	16	0.285714	12	0.214286	9	HOXA&B
29	39	0.102564	4	0.0512821	2	0	0	0	0
30	37	0.027027	1	0	0	0	0	0	0
31	35	0.0857143	3	0.0571429	2	0.0285714	1	0.0285714	1
32	29	0.0689655	2	0.0344828	1	0	0	0	0
33	21	0.047619	1	0	0	0	0	0	0	Histone H1
