# Supplementary material for: Large-scale gene network analysis reveals the significance of extracellular matrix pathway and homeobox genes in acute myeloid leukemia: an introduction to the Pigengene package and its applications
Source: BMC Med Genomics. 2017 Mar 16;10:16. doi: 10.1186/s12920-017-0253-6 (PMC5353782; doi:10.1186/s12920-017-0253-6)
Supplement: Additional file 5 — Table S4. Eigengenes. The eigengenes computed for all gene modules are available as part of the online supplementary materials. Each row reports the values for a sample and columns correspond to modules. The first sheet was computed using moduleEigengenes function from WGCNA package, which applied PCA on the gene expression in the MILE dataset. The second sheet shows the inferred expression of these 33 eigengenes in the BCCA dataset (Methods). Module zero contains the set of “outlier” genes that did not correlated with each other or with the rest of the genome. WGCNA could not confidently assign them to any module and we did not use them in our analysis. (XLS 334 kb) [file 12920_2017_253_MOESM5_ESM.xls]

## Sheet: MILE
Sample	Disease	ME0	ME1	ME2	ME3	ME4	ME5	ME6	ME7	ME8	ME9	ME10	ME11	ME12	ME13	ME14	ME15	ME16	ME17	ME18	ME19	ME20	ME21	ME22	ME23	ME24	ME25	ME26	ME27	ME28	ME29	ME30	ME31	ME32	ME33
GSM376049	AML	0.000720823	0.00268838	0.00274194	-0.00975988	0.0050174	0.0161586	-0.0116976	-0.0179597	-0.000195839	-0.0208244	-0.00115376	-0.013716	-0.00785227	-0.0166729	0.0391803	-0.00471691	-0.00909781	0.00625335	-0.000756556	0.00698457	-0.0104886	0.00554149	-0.0203708	0.0172064	-0.00375193	-0.00958999	0.00642548	-0.0165324	0.00663827	-0.00866793	-0.0082638	-0.018898	-0.00400463	-0.0119322
GSM376050	AML	0.0135403	-0.0160021	-0.0104862	0.0116663	0.011889	-0.0231709	-0.0139363	0.0258326	-0.0230467	0.0187055	0.0119772	0.00680682	-0.00534814	0.0150797	-0.0102993	-0.00838928	-0.0152091	-0.0128022	-0.00294016	-0.0229179	-0.000136363	-0.0115079	0.0223872	-0.0296572	-0.0153331	0.00874557	0.01591	0.0190686	0.0244886	-0.0090535	0.0200693	0.0122936	0.00327595	0.0104357
GSM376051	AML	0.00359567	0.0240234	-0.00501291	-0.00838593	-0.00052233	-0.00203737	0.00355855	-0.0161609	0.00444114	-0.00165203	-0.0104881	-0.0059329	0.00111093	0.00146068	0.0364826	0.00499206	-0.00321133	0.00973521	-0.0127402	-0.00511342	-0.00728696	0.0057075	0.00311841	-0.00203571	-0.0141707	-0.000645873	-0.00435692	0.00207116	-0.00838955	0.00108673	0.00543468	0.00619742	0.00664803	-0.0131249
GSM376052	AML	0.00119567	-0.0110914	0.0180925	-0.0364973	0.00887733	0.0345767	-0.00174222	-0.0325292	0.018323	-0.0225946	-0.0228948	-0.00637574	-0.0284101	0.00393268	-0.012711	-0.00639566	0.0160978	0.0227096	0.0152667	0.0380848	-0.00301826	0.03477	-0.0175158	0.0343399	0.0203062	0.015077	0.00753945	-0.0263418	0.0161662	0.0238783	-0.0122044	-0.0139854	-0.00557228	-0.00643765
GSM376053	AML	0.021975	-0.0225345	-0.012363	-0.0156915	0.0113516	-0.00969818	-0.0291844	-0.00722702	-0.018531	0.00633865	-0.00341877	0.0176006	-0.0148397	0.00420698	-0.0178754	-0.0223228	-0.0136016	0.00937797	0.0188572	-0.00137402	-0.00904804	0.0104162	-0.000565213	-0.00379553	-0.00377693	0.0128426	0.00509298	0.00294903	-0.00981893	-0.00360738	-0.00235518	-0.0206367	0.0148874	-0.0262082
GSM376054	AML	0.0107623	0.0306387	-0.013655	-0.0137848	-0.00191069	-0.0142373	0.0100772	-0.0148467	0.00223149	0.00848308	-0.0180243	-0.00267354	-0.0113354	0.00374054	0.00811474	0.0100266	-0.00432422	0.0065465	-0.010138	-0.0142093	-0.014689	0.000387496	0.00325998	-0.0133958	-0.0239075	-0.00353017	0.00330619	-9.07851e-05	-0.00767009	-0.00683252	0.016913	-0.00744231	0.00541304	0.0014435
GSM376055	AML	0.0104991	-0.0162647	-0.00291009	-0.0152	0.00230018	0.00226924	-0.00357671	0.00746583	-0.00523325	0.0113455	-0.0100769	0.0209325	-0.0281254	0.0174295	-0.0102872	-0.0066486	-0.001695	0.009593	0.0264031	8.3005e-05	-0.00925357	0.0160171	0.0106274	0.00817263	0.01298	0.0169151	-0.0141354	0.0117231	-0.00595303	0.00712357	-0.0298534	-0.00583089	-0.0106107	0.0158743
GSM376056	AML	0.0171315	-0.0242399	-0.00714229	-0.00192287	0.0160238	-0.0165108	-0.0116597	0.0146181	-0.0159978	0.0146079	0.00503266	0.011111	-0.0131193	0.00970129	-0.0239258	-0.00351508	-0.00887386	0.00728596	0.0105766	-0.0210095	0.00323595	0.00789794	0.012955	-0.0184747	-0.00823622	0.00733391	0.0204233	0.0157187	0.0279348	-0.0100698	-0.00765194	-0.000456473	-0.00667345	0.027066
GSM376057	AML	0.00960101	0.0101172	-0.0150671	-0.0019267	-0.00964208	-0.0266525	0.0109831	-0.00262498	0.00250244	0.0177421	-0.0200101	0.0193792	0.00222592	0.0125103	0.00163556	0.00564184	0.00705165	0.00709412	0.00448345	-0.000632581	0.00267445	0.00875739	0.00905762	-0.016715	-0.00719693	0.0166472	-0.0254362	0.00871015	-0.000103672	0.00783525	-0.0211848	0.0258459	0.023369	0.0307164
GSM376058	AML	0.0223115	-0.0102742	0.00704786	-0.00587723	0.0316305	-0.00138363	-0.0105972	0.00292471	-0.000301764	-0.000191442	0.00987621	-0.00902147	-0.00659469	-0.000204201	-0.0165715	0.00626178	-0.00548123	0.0226684	-0.0106654	-0.0130643	0.0084214	0.0148703	0.00634271	-0.0206979	-0.0269056	0.0111768	0.00788454	0.00975846	0.0232177	-0.0290617	0.0172327	0.00064814	-0.00633686	-0.0114348
GSM376059	AML	0.0241612	-0.0227028	-0.0179384	-0.0287901	0.0228185	-0.0127686	-0.0308559	-0.0224336	-0.0174877	0.0270909	-0.0191553	0.025932	-0.024606	0.0336462	-0.0076766	-0.0222153	-0.00434547	0.0299337	0.0256296	-0.00542303	-0.00672276	0.0351614	0.0254431	-0.00640233	-0.00108264	0.0363502	0.0278086	0.0158127	0.0270648	0.0187611	0.0221083	-0.0248199	-0.00507424	0.019376
GSM376060	AML	0.0138413	0.00410594	0.0105408	-0.0137291	0.0251262	0.0101378	0.00422485	-0.0223893	0.0125871	-0.0119974	0.00124211	-0.0119806	-0.00446691	-0.0132837	-0.0189771	0.0138966	-0.00100379	0.0326133	-0.00653556	0.00495907	0.00165523	0.0279718	-0.0139335	-0.00540172	-0.0191888	0.00212862	-0.00767346	-0.00793476	0.00242792	-0.0216339	0.00825536	0.0225258	-0.0024614	0.0155444
GSM376061	AML	0.0121428	0.0151069	-0.0233967	-0.0092673	-0.0174461	-0.0230165	0.00371944	-0.0071687	-0.00688696	0.0168322	-0.025453	0.0168664	-0.0109804	0.0194815	0.00135679	-0.0157932	0.00335522	0.00408749	0.0025086	-0.00452435	-0.0135198	0.014826	0.0120375	-0.00655756	0.00315464	0.0163459	0.0104092	0.00955424	-0.00154936	0.0162277	0.0296019	-0.0069095	-0.0152764	-0.00903483
GSM376062	AML	0.0101911	-0.0226179	0.0121131	0.00946696	0.0188694	0.00474682	-0.0186576	0.0274757	-0.00211866	-0.00856522	0.0203058	-0.0153476	-0.00857388	-0.00983283	-0.00156374	-0.00399323	0.00165254	-0.00143115	-0.0119944	-0.00156402	0.00962636	-0.000750937	0.00190239	-0.00533453	-0.00777335	-0.000590921	-0.00359996	0.0085672	0.0281541	-0.0191314	0.00604092	-0.0221737	0.00101358	-0.00465662
GSM376063	AML	0.0107088	-0.0019338	0.00226192	-0.000820363	0.0161401	-0.00540161	0.00239377	0.00447392	-0.000754445	0.0104534	0.00534291	0.000912373	0.00260226	0.0135284	-0.00816687	0.00744304	-0.000459539	0.0183401	-0.00592719	-0.00806732	0.00636262	0.0193975	0.019987	-0.0169654	-0.0128792	0.0164668	0.00795273	0.0162434	-0.00137515	-0.00905235	0.0144469	0.0206593	-0.0124838	-0.002852
GSM376064	AML	0.0132459	-0.011621	0.00485218	-0.022783	0.0180581	0.0108697	-0.0049858	-0.0120159	0.000344438	-0.00220078	-0.00628615	0.00820049	-0.0271703	0.00520805	-0.014361	0.00350363	-0.0032718	0.0244337	0.0173182	0.00296059	-0.00703475	0.0187892	0.000321646	0.0138673	-0.00416223	0.0166648	-0.0157928	0.000103376	-0.0168645	-0.00637884	-0.00398979	-0.0174868	-0.0128966	-0.0154885
GSM376065	AML	0.00500251	-0.0131366	0.0122757	-0.0155349	0.0111632	0.0233942	-0.00816119	-0.0128385	0.00521294	-0.0166785	-0.00185703	-0.00798985	-0.00815761	-0.00502385	-0.00648403	-0.0036414	0.00309535	0.0205088	0.00866248	0.0165341	-0.000515432	0.02246	-0.0113886	0.0187144	0.00461392	0.00705803	0.000783208	-0.0126658	-0.0190291	0.00147986	-0.0217032	0.0237794	0.0102809	-0.0050296
GSM376066	AML	0.0274509	0.00188809	-0.0458566	-0.0293492	-0.00527554	-0.0370473	-0.0265096	-0.0322036	-0.0366696	0.0366123	-0.0421866	0.034791	-0.0192341	0.0386358	-0.00717209	-0.0348856	-0.0249636	0.0186294	0.0288148	-0.0254297	-0.0429801	0.027696	0.0280758	-0.0131381	-0.00171642	0.0280252	0.0339644	0.023912	-0.00845502	0.0184791	0.041405	-0.0224211	-0.0203196	-0.000413189
GSM376067	AML	0.0286157	-0.0144083	0.00118392	-0.0228149	0.0416479	-0.00428658	-0.0115669	-0.0169521	-0.00708699	-0.00125492	-0.000647423	-0.0063281	-0.0164005	-0.00384504	-0.00238507	0.0115796	-0.0153847	0.0361256	0.000280275	-0.0149806	-0.00998208	0.0243999	0.00467673	-0.0209436	-0.0294535	0.00950793	-0.0238374	0.0133391	-0.00138977	-0.0383091	-0.0196921	0.0441361	0.027176	0.0230079
GSM376068	AML	0.0164511	-0.0255645	0.0180085	-0.0163889	0.0347047	0.0178862	-0.0097142	-0.0122307	0.0121522	-0.0201559	0.0065774	-0.013711	-0.0195809	-0.0107011	-0.0184459	0.00672079	0.00408827	0.0275597	-0.00146244	0.0192869	0.00533225	0.0156586	-0.0180504	0.00780131	0.000197072	0.00786389	-0.0135109	-0.0231632	0.0332518	-0.0134568	0.00137432	-0.0231479	-0.00515819	-0.00398282
GSM376069	AML	0.013383	-0.0237129	-0.00502005	-0.00229009	0.00819353	-0.0101149	-0.00496401	0.012475	-0.0111329	0.0150499	0.00111008	0.021107	-0.0140512	0.0128649	-0.0225352	-0.00464658	-0.0024015	0.0114293	0.0166278	-0.0106067	0.00319874	0.01568	0.0115873	-0.00343384	0.0072154	0.0149412	-0.0103012	0.011002	0.0317944	-0.00116587	-0.0213564	0.00515756	-0.00305895	0.0197912
GSM376070	AML	0.0241916	-0.0146538	-0.00804664	-0.0250858	0.01871	-0.0108152	-0.00617356	-0.0228454	-0.00405884	0.0155358	-0.0183915	0.0205613	-0.0183818	0.00778871	-0.00746798	0.0023707	-0.00698928	0.0323673	0.0153613	-0.0121634	-0.00481434	0.0306746	0.00970874	-0.0146187	-0.00518521	0.0130736	-0.0165511	0.0131118	0.0178853	-0.0144726	-0.00190897	0.00709389	0.0112809	0.0373998
GSM376071	AML	-0.0025893	-0.00537026	-0.0430007	-0.0211264	-0.060492	-0.0147087	-0.0268434	-0.0204623	-0.022685	0.0116679	-0.0614425	0.0423169	-0.0241357	0.015534	0.0266574	-0.0682427	-0.00764954	-0.0298708	0.0476671	0.00937003	-0.0519253	0.00656878	3.63775e-05	0.0400945	0.0291766	0.00076679	-0.0210361	0.00616761	0.00505871	0.0356894	-0.0083388	-0.00729476	-0.0153741	-0.0239705
GSM376072	AML	0.00879419	-0.0229566	0.00542166	0.0192269	0.00774043	-0.00548293	-0.0310505	0.0410421	-0.0119792	-0.00352104	0.0225398	-0.0135901	-0.0100096	-0.0102586	-0.00412151	-0.0160208	-0.00616746	-0.0278576	-0.0145182	-0.0101496	0.00571021	-0.0185183	0.00917438	-0.016266	-0.0108352	-0.0183174	-0.000943311	0.0193631	0.0231993	-0.0237516	0.00802633	-0.0179665	-0.022367	0.0122178
GSM376073	AML	0.00541778	-0.0239359	-0.0307147	0.0121265	-0.0145628	-0.0238743	-0.063373	0.0337794	-0.0536403	0.0188828	0.00442731	0.0188754	-0.0277024	0.00898614	0.00484385	-0.0497036	-0.0410526	-0.066302	0.0206775	-0.0323558	-0.0275637	-0.0345964	0.0122306	-0.00693972	0.00174348	-0.0259695	0.0312816	0.0253161	0.0175204	0.00240695	0.00304508	-0.0186796	-0.0296068	-0.0242843
GSM376074	AML	0.0164923	-0.00409441	-0.0194645	0.000928747	0.00749674	-0.0250167	-0.0146598	0.00380581	-0.0197901	0.0214181	-0.000671181	0.0129711	0.00575364	0.015443	-0.0060449	-0.0138738	-0.0151365	0.00939821	0.00582156	-0.0234344	-0.00427336	0.0152273	0.0203181	-0.0254101	-0.0125429	0.0114521	0.0194496	0.0182001	0.0207353	-0.00860336	0.0254623	-0.0117447	-0.0255454	0.0117944
GSM376075	AML	0.0227583	0.00590726	-0.0201269	-0.0154583	0.0220762	-0.0281134	-0.00366151	-0.0167366	-0.0170818	0.0234971	-0.0110455	0.0137194	-0.00625466	0.0192994	-0.00808943	0.00389186	-0.0172476	0.0223581	0.00217807	-0.0295001	-0.00765555	0.0158407	0.0230938	-0.0303503	-0.0238069	0.0212524	0.0157352	0.0174396	0.00733037	-0.010762	0.0302609	0.0216185	0.0265485	0.00957413
GSM376076	AML	0.00388545	-0.00609656	-0.00290726	0.0121588	0.00702256	-0.0130164	-0.00681262	0.0180634	-0.0127211	0.0143066	0.0136753	-0.000529185	0.0132516	0.0122849	-0.0123893	-0.0026451	-0.00842688	-0.000763365	-0.00925694	-0.0185703	0.00838496	0.00320851	0.0231091	-0.0184272	-0.013082	0.00857631	0.0156485	0.016557	-0.00404861	-0.00455446	0.0146758	-0.0174817	-0.0203289	-0.00672635
GSM376077	AML	0.0345745	-0.0255415	-0.0175238	-0.0435041	0.0278214	-0.0135296	-0.0459433	-0.0419185	-0.0171078	0.0229263	-0.0250506	0.0215307	-0.0331847	0.0264394	-0.0184817	-0.0253496	-0.0141054	0.0306342	0.0209843	-0.0183964	-0.0220229	0.035272	0.0181389	-0.0216317	-0.0242819	0.0358324	0.0281405	0.0193453	0.0322227	-0.0183629	0.0333023	-0.0252406	-0.0329699	0.0545089
GSM376078	AML	0.00088208	-0.00634574	0.00265433	0.0204886	0.00473992	-0.0110641	-0.0030487	0.0296262	-0.00971778	0.00551186	0.0219193	-0.0105095	0.0121694	-0.00274142	-0.0114242	-0.000183	-0.0027214	-0.00779708	-0.0136965	-0.0214484	0.00769883	-0.00744198	0.0154746	-0.0176886	-0.00937472	-0.00948919	-0.000625594	0.0175226	-0.00878295	-0.0176627	0.00642961	-0.0147566	-0.0240115	-0.00176786
GSM376079	AML	0.0083628	-0.0230232	0.0104364	-0.0236912	0.0121188	0.0165745	-0.0153361	-0.00487419	0.0046507	-0.0111989	-0.00586604	-0.00589984	-0.0393894	0.00019565	0.0180229	-0.00895919	0.00771855	0.00543508	0.00813013	0.01389	0.00234542	0.0166063	-0.00915774	0.0143131	0.00878503	0.0113022	0.0146609	-0.00977651	-0.00430007	0.00980549	0.00912275	-0.0226579	-0.00757256	0.0146407
GSM376080	AML	0.0190616	-0.0232494	-0.0162144	-0.0407654	0.0143158	-0.00673276	-0.00766649	-0.0407173	-0.0193803	0.024336	-0.0303909	0.0261978	-0.0351275	0.0290114	-0.0352498	-0.00960909	-0.0193545	0.0215562	0.0317974	-0.0133236	-0.0239953	0.0281813	0.0237925	-0.00560739	0.00215507	0.0208026	0.0292801	0.0242733	0.0255944	0.00726267	0.00837593	-0.0115237	-0.00409689	0.00234804
GSM376081	AML	0.00367514	-0.00633154	-0.0125376	0.00517446	-0.00422284	-0.0159218	-0.00655133	0.0117407	-0.0167584	0.0138034	0.00117282	0.0151486	0.0075965	0.00982811	-0.0158985	-0.00733271	-0.0110466	-0.00303407	0.0126782	-0.0166305	-0.00446621	0.00413236	0.0105779	-0.00901975	0.00132117	0.00352823	0.00440179	0.017708	-0.00303201	-0.00181873	-0.0149124	-0.00716117	-0.0162212	0.00980528
GSM376082	AML	0.0264132	-0.0036207	-0.0183592	-0.0317908	0.0239366	-0.00756062	-0.0177275	-0.034507	-0.0196142	0.0194796	-0.017716	0.0161236	-0.0244421	0.0300822	-0.00646935	-0.0102783	-0.0224385	0.0271996	0.0159842	-0.0149098	-0.0242354	0.0224839	0.0278125	-0.00885534	-0.0215102	0.0325801	0.029762	0.0164959	-0.0199543	-0.00556347	0.0256387	-0.0228069	-0.0198739	-0.00902842
GSM376083	AML	0.010936	-0.00821683	0.0136408	0.0059585	0.0215388	0.0017443	0.00404859	0.017458	0.00614749	-0.0058503	0.0163275	-0.0101935	-0.00438502	-0.00785344	-0.0143396	0.0105102	0.0072112	0.00772366	-0.0116406	-0.00189917	0.0133828	0.004958	0.0019398	-0.0160549	-0.00950147	-0.00168099	-0.00705353	0.00646107	0.024165	-0.02297	0.00838828	0.00525939	-0.0146247	0.0238244
GSM376084	AML	0.024093	-0.0254777	-0.0122734	-0.0191087	0.02446	-0.0184856	-0.011281	-0.00401602	-0.0198136	0.0258875	-0.00734588	0.0197732	-0.02116	0.0296852	-0.0217776	-0.00142077	-0.0152922	0.0221533	0.0177964	-0.0210821	-0.00350314	0.0251434	0.030987	-0.0194756	-0.0136736	0.0259365	0.0305973	0.0225748	0.0344926	0.00391834	0.0208667	-0.0166942	-0.0195925	0.0313185
GSM376085	AML	0.0205494	-0.0182497	0.00321887	-0.0221029	0.0276127	0.0058949	-0.00977891	-0.00422138	-0.00563259	-0.00363814	-0.00184905	-0.00933672	-0.0280505	-0.00140624	-0.00582387	0.000246544	-0.010438	0.0227086	0.00696768	-0.00520884	-0.00702024	0.0230803	0.00453002	-0.00387687	-0.0134175	0.00262522	0.0124947	0.00972359	-0.00752112	-0.0175249	0.00745377	0.0147171	-0.002406	0.0443579
GSM376086	AML	0.0205119	-0.0209762	-0.00783612	-0.0347561	0.0238668	0.0123627	-0.0224599	-0.0362316	-0.0173234	-0.00137087	-0.0208685	0.0128998	-0.0200124	0.00301856	-0.019735	-0.0107633	-0.0268731	0.0269727	0.0310888	-0.00866738	-0.0292533	0.031848	-0.0138638	0.0116618	-0.0148159	0.0119393	0.0157731	-0.000377088	0.0304417	-0.0176425	-0.0172747	0.000538418	-0.0167196	0.0307
GSM376087	AML	0.023533	-0.0242952	-0.0429125	-0.0110022	-0.00101857	-0.039947	-0.0102507	-0.0197991	-0.045982	0.0316987	-0.0150216	0.0297199	-0.00306597	0.0178881	-0.0193138	-0.0262958	-0.0368651	0.00972633	0.0256541	-0.0387336	-0.0345938	0.0204975	0.0198165	-0.031481	-0.0145196	0.00536787	0.0283412	0.0263778	0.00221646	-0.0126458	0.0254369	0.00319497	0.000764519	0.0279622
GSM376088	AML	0.0146624	-0.0218265	-0.0398244	-0.0397744	-0.0272455	-0.0127827	-0.0257383	-0.0410908	-0.0238691	0.0208327	-0.0589379	0.0471891	-0.0338349	0.0250404	-0.0185345	-0.0543511	-0.00485167	0.00845299	0.058453	0.0053335	-0.0407914	0.0287847	0.00580237	0.0328468	0.0342809	0.0196154	-0.000655227	0.0128104	0.0268009	0.0294453	0.00863818	-0.0256641	-0.0244785	-0.000587773
GSM376089	AML	0.0138419	-0.0135552	0.000689318	-0.0118545	0.0211281	-0.00423304	-0.00478555	-0.00786496	-0.00498623	0.00375168	-9.99229e-05	0.00256898	-0.00319553	-0.00356011	-0.0195618	0.00365858	-0.00699247	0.0286922	0.00793776	-0.012006	-0.00354899	0.0267685	-0.00493586	-0.0148749	-0.0119314	0.00746073	0.00417197	0.00668757	-0.00485455	-0.0250819	-0.00360555	0.0218736	0.00718449	0.0304266
GSM376090	AML	0.0151428	-0.0114548	-0.0251824	-0.0301217	0.00623153	-0.0167338	-0.00710852	-0.0172699	-0.0162976	0.0272978	-0.0380792	0.0321334	-0.0352636	0.0330806	-0.0134593	-0.00887852	-0.00535026	0.0166145	0.037454	-0.00498612	-0.0299932	0.0216806	0.0214017	0.00567744	0.0106213	0.0261065	0.0392929	0.0201786	-0.0200904	0.0278978	0.0126213	-0.0175355	-0.0294922	0.00727664
GSM376091	AML	0.0159826	-0.0256324	-0.017281	-0.0347855	0.00682096	-0.00474869	-0.020662	-0.0357139	-0.0161556	0.020417	-0.0327398	0.0244744	-0.0310476	0.0265986	-0.0310812	-0.0198038	-0.0108391	0.0194047	0.0312929	0.00563142	-0.020139	0.0293198	0.0166556	0.00642346	0.0200429	0.0212597	0.0331942	0.0191328	0.037251	0.0275682	0.0143898	-0.0233051	-0.0291907	0.0122578
GSM376092	AML	-0.00999963	0.00310215	0.0159445	0.0148897	-0.000360032	0.0164241	0.00672712	0.012691	0.0118894	-0.021619	0.0196264	-0.0167195	0.0137877	-0.0190342	-0.0034752	0.0059425	0.0122433	0.000754341	-0.0137822	0.0175542	0.0137679	-0.00119367	-0.0191933	0.0166933	0.010995	-0.0120313	-0.0191244	-0.023714	-0.00625407	0.00403062	0.000504275	0.00171447	0.00884045	-0.0297458
GSM376093	AML	0.0243041	-0.0178107	0.0102816	-0.0140643	0.0316038	0.00666171	-0.020585	-0.000533055	0.00601189	-0.00460365	0.00713728	-0.0094237	-0.0213015	0.00148298	-0.00646114	-0.00259449	0.000806989	0.0240623	-0.00703498	0.000745347	0.00602359	0.0185568	0.00548293	-0.00944482	-0.0184558	0.0156114	-0.0012493	0.0102574	0.0282655	-0.0233311	0.0158699	-0.0164468	-0.00993223	0.00431207
GSM376094	AML	0.0227458	-0.0179037	0.00585194	-0.03768	0.0311713	0.00465674	-0.00268841	-0.0352745	0.00186833	0.00767114	-0.0134509	0.00496333	-0.0303504	0.0109275	-0.0222171	0.00518418	-0.00187472	0.0331759	0.0143658	-0.00447932	-0.00658848	0.0292452	0.00465434	-0.00635606	-0.0127423	0.0207066	0.0165252	0.00590841	0.0324331	-0.00905416	0.0133084	0.00616882	-0.00820889	0.0223948
GSM376095	AML	0.018143	0.00298947	-0.00858613	-0.0162818	0.0104621	0.00120992	-0.0109324	-0.0182185	-0.0109994	0.00460772	-0.00564735	0.00248765	-0.0049483	0.0171943	-0.00251747	-0.0111794	-0.0163462	0.017207	0.00113662	-0.00605537	-0.0153451	0.0239811	0.0175051	-0.00163722	-0.013811	0.0155393	0.0114732	0.0109547	-0.0079347	-0.0067449	0.0199237	-0.00790854	0.0042931	-0.00357573
GSM376096	AML	0.0236232	-0.0184816	0.00259595	-0.0229018	0.0291524	0.00338511	-0.0286582	-0.019483	-0.00491109	0.00663411	-0.00190459	0.00197315	-0.0192668	0.0171455	-0.0127737	-0.00900448	-0.0030746	0.0256125	0.00570374	-0.00233382	-5.33902e-05	0.0259792	0.0157499	-0.00510098	-0.0118267	0.0252563	0.0177139	0.0148071	0.034704	-0.00503159	0.0130074	-0.0254112	-0.0120382	0.00892511
GSM376097	AML	0.0221666	-0.022817	-0.0181068	-0.0301283	0.0124923	-0.0180652	-0.00433102	-0.0253456	-0.0105665	0.0261813	-0.0288277	0.031359	-0.0231917	0.0327625	-0.0234208	-0.0110538	0.00302587	0.0203709	0.0301632	0.00648602	-0.00613761	0.0265645	0.019578	-0.00731435	0.0160235	0.033458	0.0280439	0.0117685	0.0345541	0.0274783	0.0281403	0.0142364	0.00176633	0.00317082
GSM376098	AML	0.0171209	-0.0225237	0.012605	-0.00380277	0.0295297	0.0030502	0.00475722	0.00219972	0.00706911	-0.00168935	0.0106404	-0.00563485	-0.00954686	0.00154811	-0.0241445	0.0139774	0.00550573	0.0252828	-0.00474524	-0.00264461	0.0103464	0.0205186	0.0065621	-0.0128379	-0.0130438	0.0126837	0.00178714	0.00607051	0.0281102	-0.0221091	0.0111734	0.00561052	-0.00584647	0.0143287
GSM376099	AML	0.0189869	-0.0205736	-0.0325041	-0.0273743	0.000275277	-0.0220219	-0.0181602	-0.0177258	-0.0202713	0.0241586	-0.0340655	0.0321417	-0.0249501	0.0239656	0.017147	-0.0326948	-0.00125636	0.0247526	0.0386582	-0.000263865	-0.0291238	0.0299208	0.00667177	0.00803232	0.0130063	0.0277188	0.0274889	0.0112518	0.00519784	0.021733	0.0231278	-0.0141369	-0.0063335	0.00450315
GSM376100	AML	0.0121163	-0.025583	-0.0374595	-0.0257338	-0.0286091	-0.0145512	-0.0378552	-0.00795711	-0.0246158	0.0227317	-0.0459413	0.0406895	-0.03583	0.0304369	-0.00247699	-0.0615326	-0.00255088	-0.00326939	0.053132	0.0152251	-0.0336723	0.0271539	0.0132881	0.0226877	0.0352826	0.0212479	0.0362226	0.010431	0.00826314	0.0469013	0.0220431	-0.0236499	-0.031176	-0.00772154
GSM376101	AML	0.00140482	-0.00198628	0.0059123	0.0214571	0.00340022	-0.00443274	-0.00802009	0.0027339	-0.00400173	0.000876319	0.02283	-0.012772	0.0217483	-0.00767121	-0.00932681	0.000288195	-0.00164774	-0.00177939	-0.0176863	-0.0149037	0.0139356	-0.00309005	0.0132289	-0.0178876	-0.0109658	-0.00484028	-0.0055821	0.0135224	-0.0177706	-0.0215418	0.00984746	-0.0163433	-0.0277452	-0.0101131
GSM376102	AML	0.0159676	-0.00832203	-0.00398684	-0.0193606	0.0124105	-0.00686927	0.00260101	-0.00799993	-0.00535814	0.0131346	-0.0136227	0.0178739	-0.0200099	0.0155082	-0.0199242	0.00295125	-0.00491892	0.0218894	0.02057	-0.00985334	-0.00375527	0.0213565	0.013373	-0.00843487	-0.00147033	0.0140561	-0.00160679	0.0147034	-0.000947017	-0.00488195	0.00646497	0.00761595	-0.00372684	0.0079674
GSM376103	AML	0.0199015	-0.0129389	-0.00134602	0.00249243	0.0288733	-0.0226369	0.000810089	0.0102399	-0.00681641	0.0144202	0.00439682	0.000234649	0.00258759	0.00954098	-0.0246678	0.0126936	-0.0116791	0.02156	-0.00666801	-0.0327446	0.00188757	0.0089303	0.0241767	-0.0430378	-0.0342709	0.0117979	0.0112374	0.0210615	0.0295332	-0.0344219	0.01693	0.00666127	-0.0125971	0.0070237
GSM376104	AML	0.0191755	-0.0259748	-0.0406312	-0.0283765	-0.0189992	-0.0265563	-0.0121796	-0.0299907	-0.0257048	0.034216	-0.0450633	0.0480931	-0.017809	0.0411282	-0.0292198	-0.0399762	-0.0109465	-0.00373283	0.049722	0.00104914	-0.0225169	0.0163939	0.0330382	0.00524666	0.0265393	0.0295679	0.0433025	0.0226006	0.0359961	0.0367846	0.0354789	-0.0185591	-0.0289909	0.00987412
GSM376105	AML	0.00425045	0.017042	-0.00867673	0.00646089	-0.00541666	-0.0108619	-0.0029446	-0.000784698	-0.00969366	0.0124309	0.00191909	-0.00186152	0.0118761	0.0114239	0.0142139	-0.0100673	-0.00887354	-0.00362562	-0.0137855	-0.0107106	0.0012699	0.00553502	0.0183555	-0.0128138	-0.0114879	0.0072777	0.00762634	0.00956652	-0.0115462	0.00126977	0.0148035	0.00196944	-0.00169029	-0.0132536
GSM376106	AML	0.0245535	-0.0257642	-0.0210457	-0.0321223	0.0124071	-0.0163835	-0.0162598	-0.0314284	-0.0127862	0.0222049	-0.0272788	0.0276326	-0.0249454	0.0297295	-0.0293362	-0.0200063	0.0017908	0.0250484	0.0265293	0.0024015	-0.00886757	0.0319966	0.014719	0.00174524	0.0104717	0.0294287	0.0276537	0.016128	0.0368094	0.02163	0.0232498	-0.0200343	-0.0287857	0.0190309
GSM376107	AML	0.0154993	-0.0239716	-0.0279739	-0.00619878	-0.00791172	-0.0186762	-0.0524244	0.012999	-0.0360066	0.0166758	-0.00829034	0.027189	-0.0295863	0.00846282	-0.013882	-0.0433819	-0.0236341	-0.0149799	0.0287762	-0.020144	-0.020136	0.000877011	0.00403163	0.00105724	0.00957668	0.00152692	-0.0103264	0.0165979	0.0175123	0.00579763	-0.00318855	-0.0159076	-0.0285583	0.0167452
GSM376108	AML	0.00957445	-0.0212845	0.00289839	-0.00719498	0.0112157	0.010767	-0.0162083	-0.0040843	-0.00494915	-0.0021866	0.00525226	0.00805591	-0.00381719	0.00459932	-0.00592524	-0.0077737	-0.000915435	0.00614481	0.0135275	0.00664063	0.00298496	0.00816378	-0.00218686	0.0112572	0.0061742	0.017035	-0.00235535	-0.00892896	0.0234597	0.00589541	-0.0190446	-0.0208896	-0.0135329	0.0090064
GSM376109	AML	0.00689965	0.0163222	0.00477466	-0.00831442	0.0160414	-0.00319873	0.0166287	-0.0146224	0.0153287	0.00605685	-0.00699169	-0.00273352	0.00243848	0.00447594	-0.0053764	0.0179421	0.00961109	0.0207561	-0.0133563	-0.0049864	0.00663543	0.013661	0.00761672	-0.0188013	-0.0173013	0.013825	0.000751048	0.00622353	-0.000630408	-0.0128821	0.0158297	0.0315572	0.013502	0.00854851
GSM376110	AML	0.00964198	-0.000730598	-0.00227549	-0.0100683	0.00757219	0.00816642	-0.00404836	-0.0223082	-0.00478288	-0.00224317	-0.000315204	0.00484608	0.000489756	-0.000849546	0.00817093	0.000300671	-0.0112733	0.0116155	0.00873942	-0.00609455	-0.00822147	0.0147309	0.00316124	0.0093528	-0.0101756	0.00389107	-0.0109481	0.010805	0.0010158	-0.0168172	-0.00670603	-0.0128833	0.0118231	0.00564286
GSM376111	AML	0.0190983	-0.0112986	0.00276606	0.00404755	0.0243144	-0.0105663	-0.00944469	0.00889266	-0.00450482	0.00631629	0.0135074	-0.00284359	-0.00107805	0.000961513	-0.0175853	0.00280854	-0.00559882	0.0196506	-0.00574891	-0.0163736	0.00382546	0.0109659	0.0134378	-0.0292546	-0.0227568	0.00421141	-0.000846408	0.0153018	-0.0114161	-0.0303927	0.0173939	-0.0192562	-0.0261126	0.034198
GSM376112	AML	0.00272108	-0.0137631	0.00566585	0.000351985	0.00644434	-0.00222585	0.00797158	-0.010718	0.00484214	0.0129965	0.00364736	0.0152677	0.0108203	0.00805435	-0.0223319	0.0113732	0.00669564	0.0185797	0.00750875	-0.002771	0.0157847	0.0161625	0.0126297	-0.00598818	0.00974406	0.0147746	-0.0171766	0.00870832	0.00989541	-0.000944101	-0.00018056	-0.00788466	0.013272	0.000914574
GSM376113	AML	-0.0135247	0.00780731	0.00972958	0.0119338	-0.020171	0.018139	-0.000710486	0.0134994	0.00818078	-0.0161014	0.00929683	-0.00714045	0.00833252	-0.0103425	0.0324564	-0.00504432	0.00825096	-0.0187014	-0.00295735	0.0166354	0.00650083	-0.0105545	-0.0121828	0.0212313	0.0114129	-0.00420872	-0.0413211	-0.00884857	-0.000326654	0.00959845	-0.0383078	-0.00889398	0.00590818	0.00138575
GSM376114	AML	0.0177021	-0.00638093	-0.0121699	0.00413977	0.0124364	-0.0214273	-0.00731867	0.00874576	-0.0199471	0.0148691	0.00618644	0.00765129	0.00464	0.00772445	-0.0151089	-0.00238462	-0.0179267	0.0042098	0.00129094	-0.0304297	-0.00282571	0.00111674	0.0216334	-0.0291224	-0.0250937	0.00387857	0.00684804	0.0237208	0.0270752	-0.0228281	0.019949	0.00334523	-0.0121581	0.0290244
GSM376115	AML	0.0151653	-0.00823669	-0.0107391	-0.0252714	0.00114479	0.00234477	-0.0151458	-0.0198859	-0.00851553	0.00769875	-0.0204016	0.0231411	-0.0219654	0.014344	0.00686275	-0.0185453	-0.0011959	0.00477178	0.0311964	0.0157074	-0.0113736	0.00573705	0.00364607	0.0159096	0.00945975	0.0251321	-0.019432	-0.00968657	0.00717085	0.0162124	-0.00535052	-0.0148158	0.00302672	0.0102712
GSM376116	AML	0.0241508	-0.0213677	0.0111809	-0.015085	0.0314804	0.00736797	-0.0167987	-0.00859194	0.00473505	-0.00237982	0.0046219	-0.00692617	-0.0201104	0.00414266	-0.0208948	0.00317186	-7.55672e-05	0.026045	-0.00483998	-0.00225899	0.00652415	0.02054	0.00762537	-0.00837866	-0.01685	0.0177667	0.00147665	0.0113803	0.0279734	-0.0219728	0.0140797	-0.0232464	-0.00850783	0.00820174
GSM376117	AML	-0.000648524	-0.020096	-0.00495183	0.00409271	-0.00500579	0.00322453	-0.0205873	0.0182633	-0.0175945	-0.0200467	0.0045903	-0.00592299	-0.00873622	-0.0270483	-0.00658142	-0.0212497	-0.0225556	-0.0184703	0.0152229	-0.0120833	-0.0222912	-0.0120361	-0.02996	0.00601336	-0.00351423	-0.0371788	-0.00101006	-0.00893676	0.0208263	-0.0251849	-0.0651217	0.0294464	0.0070981	0.0226707
GSM376118	AML	0.019515	-0.0171741	-0.0368027	-0.00259484	-0.00836459	-0.0393831	-0.0200366	0.0155447	-0.0297861	0.0254324	-0.0143635	0.0301388	-0.012961	0.023448	-0.00847559	-0.0361054	-0.00796168	-0.00708088	0.0239825	-0.0148136	-0.0121518	0.00244096	0.022971	-0.011819	0.00686104	0.0133939	0.0228192	0.0194942	0.0263232	0.011883	0.0335947	-0.015595	-0.0230626	0.00836748
GSM376119	AML	0.0169594	-0.0258825	0.01988	-0.00611469	0.0351277	0.00894343	-0.0022517	0.00792972	0.0121581	-0.0117838	0.014521	-0.0169484	-0.0204116	-0.011641	-0.0201465	0.0122003	0.0110153	0.024353	-0.0065335	0.00290619	0.0110355	0.0158886	-0.0121479	-0.0109797	-0.0104458	0.00434983	-0.00444888	-0.0106819	0.0216773	-0.0282415	0.00169631	-0.0178399	-0.0267157	0.0188266
GSM376120	AML	0.0177269	-0.0275278	-0.0295067	-0.00412075	0.00468675	-0.0283512	-0.0221326	0.0187479	-0.0398108	0.0278668	-0.00764726	0.0224802	-0.0249127	0.0266575	-0.0152263	-0.0282116	-0.0332705	-0.00843335	0.022747	-0.0282237	-0.0235825	0.00602095	0.027626	-0.0185136	-0.00275626	0.00895585	0.0371198	0.0292106	0.0326853	0.00608736	0.016327	-0.0193201	-0.0299019	0.018596
GSM376121	AML	0.0210518	-0.00871846	-0.00149317	-0.0365731	0.0209596	0.00908437	-0.0267245	-0.0322964	-0.00507651	0.0109781	-0.0189416	0.00723767	-0.027859	0.0290414	0.00172262	-0.0130551	-0.00589651	0.0223718	0.00926548	0.0030513	-0.0147451	0.0326692	0.0221817	0.00365261	-0.00769932	0.0353784	0.0250256	0.0137233	0.0360791	-0.000146356	0.0245213	-0.0233494	-0.0258822	0.010838
GSM376122	AML	0.0129402	-0.0219806	0.0120966	-0.0241551	0.0105495	0.0293542	-0.0427589	-0.0214428	0.00519433	-0.0289673	0.000440678	-0.006073	-0.029435	-0.00997717	-0.0184075	-0.0244365	0.00117459	0.0116343	0.00333633	0.0280999	-0.000532718	0.0166134	-0.0257813	0.026635	0.00700448	-0.000101344	-0.00912454	-0.0282448	0.0375618	0.00348092	-0.0128078	-0.0285029	-0.0163935	-0.0154948
GSM376123	AML	0.0248555	-0.0166829	-0.0229346	-0.0228593	0.00339574	-0.0180681	-0.0161509	-0.0214894	-0.0142664	0.019348	-0.0182038	0.0251628	-0.0124392	0.0285263	-0.0121999	-0.0294634	0.00121273	0.0296388	0.0233288	0.00274177	-0.0119622	0.0376543	0.0166299	0.000180703	0.01193	0.034108	0.0225976	0.00858935	-0.021065	0.0184266	0.0345752	-0.00813758	-0.00885077	-0.00107844
GSM376124	AML	0.0129016	-0.0236984	-0.00961458	0.00829257	0.0047069	-0.020368	-0.0306813	0.0294424	-0.0235733	0.0205142	0.00910737	0.0121071	-0.0138469	0.0157539	0.00134975	-0.0209841	-0.00325643	-0.0111107	0.00599175	-0.0281377	0.00480948	0.00429701	0.0207102	-0.0185062	0.0041483	0.00195208	0.0160696	0.0196197	0.023475	-0.0080136	0.0216289	-0.0176436	-0.00996428	0.00725883
GSM376125	AML	0.0215027	-0.0277527	-0.0309341	-0.04278	-0.00665587	-0.0157562	-0.00651921	-0.0392261	-0.0166256	0.0272115	-0.0491663	0.0395025	-0.0402366	0.0333336	-0.0312493	-0.0347065	-0.00253365	0.0189901	0.0472673	-5.56118e-05	-0.0318517	0.035832	0.0147138	0.0100467	0.0212557	0.0288516	0.0370259	0.0222886	0.0308223	0.0263316	0.0271034	-0.0219023	-0.0300878	0.0252144
GSM376126	AML	0.0253236	-0.023927	-0.0060651	-0.032677	0.0183217	0.00297457	-0.0166633	-0.0285845	-0.0133197	0.00399579	-0.00501829	0.00726911	-0.0371839	0.008845	-0.0227544	-0.0108727	-0.0132441	0.019928	0.0153685	-0.00906301	-0.00598475	0.0165008	0.0065045	-0.002669	-0.0140353	0.0126801	0.0137535	0.00826176	-0.000971453	-0.0127545	-0.00975644	-0.0161082	-0.00502815	0.026472
GSM376127	AML	0.00717005	0.0251711	-0.0114305	-0.0197554	-0.00362751	-0.00951546	0.0131935	-0.0267083	0.00327207	0.0151616	-0.0280075	0.00656244	-0.0105004	0.0185222	0.0218265	0.012088	-0.00485047	-0.00375462	-0.00361727	-0.0100253	-0.0140726	-0.000542065	0.0184393	-0.0105761	-0.0183368	0.00906441	0.0189087	0.0116984	-0.00625309	0.0141865	0.0218964	0.0061179	0.0124535	-0.000869438
GSM376128	AML	0.0242732	-0.019264	0.0100927	-0.0190675	0.0354079	0.00193968	-0.00429917	-0.0142395	0.00696034	0.00636031	-0.00265322	-0.00189682	-0.0237007	0.000712952	-0.0291662	0.0102423	0.00100288	0.0362805	0.00276818	-0.011316	0.000667857	0.031693	7.94136e-05	-0.0174904	-0.0199343	0.0104409	0.00506155	0.0127763	0.0353586	-0.0387724	0.0094465	-0.0146441	-0.0248567	0.0446837
GSM376129	AML	0.0183351	-0.0229002	-0.0383118	-0.013749	-0.00259643	-0.0280116	-0.0361592	-0.00432157	-0.0434192	0.0216173	-0.0208939	0.0309772	-0.0213677	0.0115624	-0.0228024	-0.035068	-0.0411241	0.00595461	0.033778	-0.0361108	-0.0367357	0.0170758	0.0120278	-0.0121212	-0.00590006	-0.00138109	-0.00228846	0.0213916	0.0297508	-0.00995993	-0.00797752	-0.0173882	-0.0261153	0.0391471
GSM376130	AML	0.0154443	-0.0251457	0.00720946	-0.0408987	0.0229289	0.0225984	-0.0104499	-0.0449546	0.00230986	-0.0125281	-0.0195603	0.00144792	-0.0272248	0.00759589	-0.00752407	-0.00285434	-0.00342615	0.0305738	0.0204255	0.0160767	-0.0178942	0.0253494	-0.00675504	0.0150521	-0.00369352	0.0186959	0.0140814	-0.0117201	-0.0165266	-0.000192585	-0.0213742	-0.0159818	-0.0238638	0.00353003
GSM376131	AML	0.0153632	-0.0224293	0.00449855	-0.0237534	0.0122741	0.0172024	-0.0259779	-0.0211898	-0.00114473	-0.00985228	-0.00967677	0.00711919	-0.0159562	0.00349614	0.000432642	-0.0128976	-0.00219854	0.0201816	0.0149397	0.0145952	-0.00681433	0.0270098	-0.007564	0.0167053	0.00240024	0.0224023	-0.00835066	-0.00625127	0.0258666	0.00250329	-0.00466726	-0.0265822	-0.0124823	-0.00127323
GSM376132	AML	0.0165304	-0.00834783	0.000980751	-0.00858316	0.0238852	-0.00529223	-0.00537099	-0.00345965	0.00103717	0.0141097	-0.00159558	0.00643181	-0.00638319	0.0192747	-0.00516457	0.00550801	0.00432333	0.0230845	-0.00107647	-0.00580415	0.00604281	0.0226524	0.0222187	-0.0147133	-0.0105621	0.0245248	0.0115985	0.0161334	0.0268742	-0.00710387	0.0182745	-0.0189513	-0.0048781	0.0111663
GSM376133	AML	0.0155343	-0.0284643	-0.053419	-0.0369145	-0.0336881	-0.0236337	-0.0397172	-0.0310635	-0.0414128	0.0205194	-0.0611932	0.0449878	-0.0366547	0.0236562	-0.0181776	-0.0607464	-0.0273664	-0.0165997	0.0685613	-0.00524949	-0.0555114	0.008389	0.00128717	0.0266523	0.0266268	0.0078862	0.0262199	0.0125028	0.0350042	0.0301922	0.015146	-0.0152225	-0.0168371	0.0190991
GSM376134	AML	0.0220851	-0.0171178	-0.00865144	-0.0270727	0.0253188	-0.00044317	-0.0127644	-0.0303754	-0.0110683	0.0167394	-0.0158508	0.0233342	-0.0145394	0.0231995	-0.0223188	-0.00214841	-0.0148826	0.0298774	0.0272309	-0.00888784	-0.02079	0.0237722	0.0157816	-0.00115943	-0.00741098	0.023907	0.0153712	0.0135901	-0.0203789	-0.00559372	-0.0107463	-0.00876338	-0.0111986	0.00744743
GSM376135	AML	0.0119108	0.0252685	-0.0308503	-0.0272736	-0.0182452	-0.0209833	-0.0141462	-0.0292199	-0.0203916	0.0202654	-0.0436426	0.0157295	-0.0275741	0.027152	0.0210213	-0.0238689	-0.0151274	0.00124205	0.00725656	-0.0124239	-0.0270337	0.0122208	0.0197538	-0.00566973	-0.00927852	0.0140539	0.0212236	0.00974096	-0.00306778	0.0249409	0.017875	-0.018181	-0.0041555	-0.0137025
GSM376136	AML	0.0143982	0.000638606	-0.0213189	-0.0327962	0.00605157	-0.0151423	-0.0059202	-0.0311857	-0.0157293	0.0292257	-0.0379326	0.0260219	-0.0309845	0.0351084	-0.0310234	-0.00612085	-0.0151447	0.0126932	0.0258682	-0.0178099	-0.0270954	0.0216399	0.0272869	-0.00854996	0.000136345	0.019185	0.0402545	0.025651	0.0332084	0.0184201	0.00835057	-0.0195774	-0.0314981	0.02281
GSM376137	AML	0.00625168	0.00916647	0.00081763	0.00891556	0.00498872	-0.00575974	-0.010105	0.000657787	-0.0054243	0.00169827	0.0152042	-0.0116371	0.0138891	-0.00463988	-0.00383229	-0.00173665	-0.00706561	0.00409355	-0.0192364	-0.0131644	0.00892238	0.00213441	0.00915268	-0.0132694	-0.0170346	-0.00202003	-0.00562776	0.00718628	-0.00433307	-0.0171105	0.0122503	-0.0199609	0.0108742	-0.00210362
GSM376138	AML	0.0252625	-0.0242047	-0.0037465	-0.0395957	0.0307949	-0.00141656	-0.0155301	-0.0345792	-0.0104397	0.0197175	-0.0124586	0.0111943	-0.0339723	0.0314803	-0.0184942	-0.00316584	-0.0111491	0.0259582	0.0175485	-0.00824869	-0.0065231	0.0207638	0.0282328	-0.00763305	-0.0176632	0.0348333	0.0259953	0.0178964	0.0037237	0.000465026	0.0240371	-0.0184905	-0.021182	0.00271773
GSM376139	AML	0.0261345	-0.0251175	-0.0096484	-0.0255873	0.0306709	-0.00727415	-0.0193675	-0.0158356	-0.0189437	0.0185534	-0.00657878	0.0116116	-0.0304734	0.0228308	-0.0277682	-0.00553628	-0.0142388	0.0246584	0.010226	-0.0177426	-0.00604265	0.0238488	0.0202315	-0.00984485	-0.017264	0.0259177	0.0238028	0.0214386	0.0232723	-0.00786393	0.0168244	-0.00797375	-0.0152807	0.00146611
GSM376140	AML	0.0290775	-0.0199243	-0.00968765	-0.0143884	0.0293438	-0.0144412	-0.0257912	-0.0240806	-0.0133336	0.0199073	-0.00372072	0.0138034	-0.0065081	0.0127389	-0.0148171	-0.00765482	-0.0127256	0.0334449	0.0152458	-0.0242191	-0.00730748	0.0319642	0.0143351	-0.023084	-0.0163877	0.0145392	0.00548725	0.0244176	0.0274386	-0.0218323	0.0136682	-0.021406	-0.0256184	0.0390168
GSM376141	AML	0.0221601	0.0242328	-0.0289628	-0.026045	-7.34639e-05	-0.0208089	-0.0351855	-0.0314019	-0.0241037	0.0179632	-0.0278791	0.00652013	-0.0233481	0.0179807	0.00882997	-0.0307247	-0.0268656	0.0147945	-0.00773187	-0.0255522	-0.0275275	0.0170635	0.0156407	-0.0202749	-0.0304068	0.0141986	0.0185576	0.0147615	0.00400474	-0.00107921	0.022776	-0.0234467	-0.0258251	-0.00540644
GSM376142	AML	0.00762003	0.0233267	0.00409655	-0.00698398	0.0122751	-0.00470011	0.0182606	-0.014139	0.0166468	0.00151035	-0.00636164	-0.0114905	0.000446904	-0.00640659	-0.00845835	0.0235441	0.00500483	0.0115589	-0.0236164	-0.0107518	0.00157969	-0.00045766	0.0034172	-0.0220943	-0.0263614	-0.00314929	-0.00113625	0.00673993	0.0177782	-0.0241603	0.0161066	0.042274	0.0152143	0.00630657
GSM376143	AML	0.0091873	-0.00368389	-0.00894485	-0.0168079	-0.000915867	-0.00471858	0.00838918	-0.0218061	-0.0025382	0.0193656	-0.0213293	0.0300606	-0.00609411	0.0247503	-0.0159335	0.00366548	0.00110982	0.0117229	0.024036	0.00484349	-0.00592867	0.0186999	0.0174447	0.000781149	0.011927	0.0289655	-0.00630135	0.0101435	0.0314079	0.013172	0.00578232	0.0168186	-0.00147412	0.0138724
GSM376144	AML	0.000136534	0.00622075	0.00818315	0.00920327	0.00378466	0.00376414	0.00209106	-0.0088031	0.000777001	-0.000389372	0.0149537	-0.0103682	0.0120323	-0.00134166	-0.0189309	0.00623923	0.00329284	-0.00420718	-0.0159917	-0.00917658	0.0139978	-0.00624355	0.00944166	-0.00466306	-0.00396959	0.000892148	0.0069091	0.00399492	0.0330204	-0.00559917	0.011557	-0.00198579	-0.00489896	-0.00554913
GSM376145	AML	0.0195949	-0.0314446	-0.0416948	-0.0373432	-0.00728204	-0.0103731	-0.0581872	-0.0303134	-0.0504384	0.0202133	-0.0419695	0.0340416	-0.0408242	0.0237634	-0.0229861	-0.056721	-0.0600649	-0.0271198	0.0578829	-0.0159483	-0.0734655	-0.00171518	0.00412575	0.00765065	-0.00247007	0.00595735	0.0451278	0.020336	0.0321998	0.011211	-0.00106723	-0.0234853	-0.0324715	0.01874
GSM376146	AML	0.00777838	-0.0226656	0.019035	-0.00822058	0.0144736	0.0204411	0.00417992	-0.00851387	0.0162298	-0.014358	0.00628699	-0.00523769	-0.0059692	-0.0032009	-0.0180318	0.0094495	0.0109767	0.0169117	0.00200037	0.0228229	0.00892671	0.0138158	-0.00488453	0.0114699	0.00847989	0.0149519	-0.0230207	-0.00399123	0.0185486	-0.00314	-0.0265723	-0.0203968	-0.0229984	-0.0182749
GSM376147	AML	0.0169642	-0.0210836	-0.00996057	-0.0148213	0.00996946	-0.00592164	-0.00921627	-0.00662908	-0.0125227	0.0128562	-0.00968047	0.024984	-0.0190676	0.0188441	-0.0115637	-0.00522204	-0.0109802	0.0120916	0.0240183	-0.000467238	-0.00908704	0.0159618	0.00706306	-0.00388847	0.000750124	0.0216038	-0.00541894	0.0075183	0.0265509	0.00688633	-0.0168076	0.0122693	0.0033872	0.0216304
GSM376148	AML	0.00484299	0.0225317	-0.00353354	0.00492504	-0.000868836	-0.00880274	0.0148318	6.1513e-06	0.00514504	0.00677418	0.000180157	-0.00366659	0.00311085	0.00034582	-0.00468149	0.0151097	-0.000638477	-0.0098894	-0.0175653	-0.00949366	0.00185512	-0.0155476	0.0125226	-0.0147615	-0.0152829	-0.00505757	-0.0026612	0.00719307	0.026388	-0.0058026	0.0184098	-0.0140528	-0.0124365	-0.0083989
GSM376149	AML	0.00719153	0.0174651	-0.032511	-0.00850075	-0.0328357	-0.0199505	-0.0230181	-0.0153526	-0.0178185	0.010648	-0.0297852	0.015272	-0.00840538	0.0192856	0.047178	-0.043876	-0.0100928	-0.00699359	0.00649356	-0.000209226	-0.0270934	0.00636088	0.011675	0.00945863	0.00215724	0.00498582	0.0150779	0.00599444	-0.00758122	0.0248875	0.0217722	-0.015999	-0.00816579	-0.0365213
GSM376150	AML	0.00929661	-0.0219732	0.0107143	-0.0119986	0.0168927	0.0173813	-0.00959905	0.00239576	0.00585854	-0.0232744	1.54909e-05	-0.0130285	-0.0231172	-0.0062911	-0.00742164	-0.00698415	-0.00209702	0.0175814	0.00789647	0.0212636	-0.00392649	0.0232535	-0.0202889	0.0136839	0.000388745	0.000465095	0.003645	-0.0168421	0.00799746	0.000860877	-0.00281818	-0.0140447	0.0173556	-0.000858667
GSM376151	AML	0.0205563	-0.020264	0.00271955	-0.0221424	0.0294054	0.00506465	-0.0207095	-0.0180931	-0.0100746	0.00534276	-0.00254418	-0.00415211	-0.0191964	0.0154574	-0.0139724	-0.00392391	-0.0171099	0.0291784	0.00929548	-0.0115761	-0.0113885	0.031081	0.0196385	-0.00567475	-0.0190301	0.0192112	0.0259142	0.0200904	-0.0166718	-0.0178692	0.00255372	0.00720583	-0.0198351	0.0193911
GSM376152	AML	0.007114	0.0155024	-0.0159896	-0.0045513	-0.00556481	-0.0173819	0.0093688	-0.0168517	-0.00447574	0.0181276	-0.015707	0.0157657	0.00522294	0.0197264	1.29632e-05	0.00216841	-0.00276628	-0.00173912	0.0031181	-0.00796669	-9.40342e-05	-0.00836267	0.0176285	-0.010664	-0.00922413	0.0221895	0.0169326	0.0117931	-0.00325985	0.00829795	0.0244538	0.024884	0.0164893	-0.00273739
GSM376153	AML	0.0212326	-0.0263323	-0.0128542	-0.00751487	0.0229815	-0.0257736	-0.0137625	0.0123236	-0.0227995	0.0218793	-0.00152385	0.0122889	-0.0272421	0.0199722	-0.0126554	-0.00311495	-0.0133678	0.0124127	0.0120982	-0.027504	-0.00518406	0.0140343	0.0224913	-0.0231362	-0.0122663	0.0124075	0.0250822	0.0226926	0.0349314	-0.0102875	0.0142376	-0.00264018	-0.0186778	0.0235883
GSM376154	AML	0.0128254	-0.0099383	-0.0282392	-0.0390251	-0.00358647	-0.00356292	-0.0168554	-0.0379971	-0.0230839	0.0226094	-0.0373213	0.037745	-0.0357684	0.0312852	-0.00787396	-0.0317452	-0.0141039	0.00343966	0.0480378	0.00957684	-0.0395417	0.0198403	0.0116107	0.0233118	0.0249472	0.0228551	0.033847	0.00876709	-0.0222548	0.0387931	0.00536833	-0.0158693	-0.0103453	-0.0100943
GSM376155	AML	0.0243819	0.000762759	-0.0125522	-0.0190956	0.0160038	-0.0111373	-0.0124033	-0.025418	-0.012056	0.0145823	-0.0123242	0.00492059	-0.00599362	0.0187059	-0.0147669	-0.00708508	-0.0240962	0.024761	0.00524179	-0.0196418	-0.0194206	0.0274839	0.0182623	-0.0183387	-0.0246369	0.0149358	0.0229425	0.0234391	-0.0115905	-0.0131805	0.0242705	-0.0114981	-0.0165825	0.0140354
GSM376156	AML	0.0194814	-0.0182624	0.00475521	-0.0151802	0.027394	-0.00287307	-0.00918009	0.000232744	-0.000670396	0.00682916	-0.00348045	0.000725858	-0.0102463	0.00971172	-0.00103051	0.00170443	-0.00185166	0.0307549	0.00435451	-0.0156952	-0.00159205	0.0244152	0.00954247	-0.0184859	-0.0222382	0.0195094	0.0133676	0.0132266	-0.0172026	-0.0256948	0.0095764	-0.00790325	0.00804393	0.00701998
GSM376157	AML	0.0111284	-0.0210225	0.0109048	-0.00532876	0.0205773	0.00812358	-0.00525392	0.00479178	0.00411029	-0.00626173	0.00582037	-0.00268047	-0.00746859	0.00168107	-0.0121478	0.00384386	0.00701303	0.0170282	-0.0012179	0.00949138	0.00488159	0.0175407	0.000586819	-0.00451418	-0.00440807	0.0168035	-0.00358415	-0.00308208	0.0305967	-0.00876468	-0.0188111	0.0112127	-0.00628577	-0.00385358
GSM376158	AML	0.00895936	-0.0233663	-0.0165799	0.00304408	-0.00839457	-0.0189639	-0.0123507	0.0284596	-0.0121611	0.00941491	-0.00849321	0.0143793	-0.0236005	0.00772448	0.00454479	-0.0349832	0.00513181	-0.00416856	0.0159787	0.0055066	-0.00170037	0.0106325	-0.00117577	0.00606658	0.0179077	0.00458146	0.0109453	0.00361844	0.0269323	0.0129454	0.0201161	-0.00239036	-0.0107969	-0.00112794
GSM376159	AML	0.0163188	-0.0210003	0.0106767	0.000473257	0.0286125	-0.00120848	-0.00479006	0.0190502	0.00111372	-0.00167761	0.0164616	-0.0127393	-0.016576	-0.00509681	-0.0160805	0.00839135	0.000684202	0.0158075	-0.00914736	-0.00974474	0.00492559	0.00724238	-0.00266408	-0.01695	-0.0156451	0.00282312	0.00840106	-0.000760397	-0.0192015	-0.0246903	0.00743172	-0.0221465	-0.0233912	0.019926
GSM376160	AML	0.0100399	-0.0253488	0.0137722	0.00382852	0.0126134	0.00560033	-0.00335822	0.0234073	0.00437708	-0.0100305	0.011863	-0.0124099	-0.0167796	-0.0127283	-0.0259795	-0.00137764	0.00902198	-0.00105091	-0.00967913	-0.00190908	0.0104699	-5.901e-05	-0.0063716	-0.00581545	-0.00209011	-0.00428425	-0.000992931	0.0049852	0.028437	-0.0256851	0.0133938	-0.0201171	-0.0337692	0.0181993
GSM376161	AML	0.00318273	0.00592374	0.00277109	-0.00605721	0.00183649	0.00786955	-0.0214532	-0.0162355	0.00109734	-0.00329452	0.000296814	-0.00295179	0.00388697	0.00599908	0.0227634	-0.0148158	0.00429694	0.0127986	-0.00136651	0.0116093	0.00615355	0.0179099	0.00172689	0.00622612	0.000564267	0.0156152	0.00957051	-0.0115325	-0.00302651	0.0113985	0.0117496	-0.0185236	-0.00352577	-0.0128153
GSM376162	AML	0.00872538	-0.0183682	-0.00308133	0.0203863	0.00368359	-0.0132585	-0.0240234	0.0318509	-0.0209661	-0.00216195	0.0225137	-0.00612217	0.00743168	-0.0281306	-0.0222257	-0.0157556	-0.0204304	-0.0179877	-0.00956773	-0.0289878	-0.00335626	-0.0215068	-0.0137903	-0.0194514	-0.0168954	-0.0329819	-0.0130378	0.00898127	0.0240398	-0.0461379	-0.00680523	-0.0156107	-0.025595	0.0273624
GSM376163	AML	0.0160519	-0.007124	-0.00476543	-0.0149456	0.00747237	0.000680004	-0.0153968	-0.0128569	-0.00727065	-0.00676693	-0.00310097	0.000130205	-0.0100551	0.00122906	-0.00344004	-0.0100347	-0.0111677	0.00709527	0.0113193	-0.000533227	-0.0113215	0.00595232	-0.00752478	0.000337005	-0.0147084	0.00751241	-0.00493776	-0.00443557	-0.00518081	-0.00766435	-0.00781956	-0.0162806	-0.00563303	-0.017861
GSM376164	AML	0.0242564	-0.0152085	-0.0140201	-0.0155158	0.0188613	-0.00915045	-0.017878	-0.00617685	-0.0209339	0.0193942	-0.00864284	0.0142995	-0.0162501	0.0268552	-0.0209811	-0.0109564	-0.0155695	0.0200535	0.0159047	-0.015341	-0.0129735	0.024731	0.0245334	-0.00969787	-0.0128389	0.0286123	0.0335714	0.0210172	-0.00361455	-0.00283542	0.0247129	-0.0228393	-0.00690623	0.00157529
GSM376165	AML	0.0270908	-0.00235022	-0.00930299	-0.0247949	0.031867	-0.0140363	-0.00853917	-0.0330732	-0.00924959	0.0202125	-0.00960396	0.010142	-0.0131132	0.0205516	-0.015573	0.005062	-0.0119959	0.0317534	0.0036261	-0.0156574	-0.0107895	0.0262208	0.0264752	-0.0256105	-0.0282017	0.0254654	0.0185021	0.0160635	0.0274248	-0.0171202	0.0244106	0.00307073	0.000561645	0.00597372
GSM376166	AML	0.0152962	0.00539614	-0.0101706	-0.00299446	0.0154105	-0.0213814	0.00395421	0.00459351	-0.00881744	0.019667	-0.00333823	0.00999124	-0.00156087	0.0189645	0.00151784	0.00762147	-0.0103934	0.00987475	-0.00255169	-0.018231	0.000720031	0.00390766	0.0254577	-0.0274635	-0.0199987	0.0201455	0.0162393	0.0154782	0.0239512	-0.00666458	0.0233442	0.00543241	0.00679265	-0.00793105
GSM376167	AML	0.0193165	-0.0221545	-0.0128807	-0.0232758	0.0273867	-0.00313147	-0.0109531	-0.0260454	-0.0275172	-0.00468775	-0.00589891	-0.00743949	-0.0170245	-0.0216952	-0.0281959	1.57267e-05	-0.065483	0.014749	0.0225765	-0.025269	-0.0567888	0.00838207	-0.0157833	-0.0122973	-0.0469393	-0.0327176	0.0237631	0.0161321	0.0065521	-0.0497062	-0.0359892	0.00343441	-0.0267723	0.0081712
GSM376168	AML	0.0131144	-0.0116001	-0.0308119	-0.0309427	-0.0168996	-0.0158231	-0.0121876	-0.023217	-0.0144913	0.0237182	-0.0521397	0.0426031	-0.0355835	0.0330514	-0.0138826	-0.0368543	-0.00379934	0.00703412	0.0397727	0.0139492	-0.0220926	0.0325457	0.0170285	0.0198636	0.0263556	0.0288207	0.014774	0.0091721	-0.00224159	0.0356996	0.0325286	-0.0050269	-0.00214374	0.00883907
GSM376169	AML	0.0246407	-0.0161244	0.000284991	-0.0073903	0.0399531	-0.0207723	-0.00706003	0.00356519	-0.00702702	0.0109471	0.00705935	-0.00429401	-0.0110869	0.00116586	-0.0109737	0.0147537	-0.0106311	0.0300201	-0.00511659	-0.0170595	-0.000900215	0.015839	0.00756442	-0.0435942	-0.0295641	0.0105622	-0.0109055	0.00989471	-0.0189138	-0.0262602	-0.0146413	0.00394032	0.00221944	0.0143549
GSM376170	AML	0.0157966	-0.0023103	-0.0152547	0.000694705	0.00843116	-0.0263863	-0.0025805	0.0122042	-0.0153045	0.0179932	0.000607328	0.0120728	-0.00128671	0.0125142	-0.00405006	-0.00373671	-0.0077298	-0.00105456	-0.000108616	-0.0209346	-4.37563e-05	-0.00277096	0.0186943	-0.0248765	-0.0108427	0.00859542	0.00959214	0.0159385	0.0272991	-0.00948194	0.0263097	0.00980895	0.0273416	0.00942461
GSM376171	AML	0.010137	-0.00624011	-0.00448446	-0.0188013	0.010848	-0.000884952	-0.00418308	-0.0244304	-0.00361786	0.0105507	-0.0159002	0.0185422	-0.00894162	0.0177136	-0.0140097	-0.000764363	0.00352593	0.010637	0.01687	0.0119661	-0.00173554	0.0128637	0.00510396	0.000300893	0.00315194	0.0280384	-0.00185742	-0.000571103	0.0301836	0.0168557	-0.019075	0.0133994	0.021341	0.00183972
GSM376172	AML	0.0219628	-0.00532951	-0.00354411	-0.0195255	0.0214243	-0.00417465	-0.01637	-0.00760148	-0.00895556	0.012579	-0.00582996	0.00464101	-0.0212256	0.0187446	0.00181	-0.00628947	-0.00474455	0.020321	0.00408975	-0.0116099	-0.00100286	0.0246969	0.0220421	-0.0148832	-0.0163764	0.0210037	0.019345	0.014538	0.028305	-0.00993314	0.0186256	-0.0134777	-0.00486179	0.0192745
GSM376173	AML	0.00973141	-0.00787193	0.0171627	-0.0134968	0.02051	0.0198359	-0.00339089	-0.00422686	0.0146184	-0.017787	0.000391932	-0.0130526	-0.00863522	-0.00452111	-0.0126835	-0.000437695	0.00888724	0.024519	0.000523877	0.0235993	0.00474796	0.0269341	-0.0162673	0.0108248	0.00249807	0.00909106	-0.0028827	-0.0164629	-0.0071107	0.000354429	0.00429885	0.0109431	0.000331836	0.0196383
GSM376174	AML	0.00233578	-0.0192423	0.0230949	-0.0117128	0.0159818	0.0244064	0.00814039	0.001752	0.020207	-0.0197338	0.00428059	-0.0088278	-0.0166732	-0.00630127	-0.0138267	0.00752278	0.0168168	0.0203637	0.00103603	0.0270965	0.0148787	0.0136032	-0.0137718	0.0203813	0.017858	0.00687359	-0.00670178	-0.0199172	-0.0257135	0.00188367	0.000941276	-0.0154779	0.0157228	-0.00751751
GSM376175	AML	0.0240423	-0.0225806	-0.0376548	-0.00763076	0.0269205	-0.035902	-0.0171836	-0.000558008	-0.0570566	0.00919098	-1.09259e-05	-0.006194	-0.00966029	-0.0424914	-0.0253189	-0.00292518	-0.123307	-0.00352224	0.0283382	-0.0607378	-0.0804563	-0.0135182	-0.0251059	-0.0518376	-0.0810319	-0.0641505	0.0281988	0.0238998	0.00692295	-0.0786778	-0.0333168	0.00669942	-0.0244439	0.0174787
GSM376176	AML	0.0183082	-0.0219999	-0.0144846	-0.0327387	0.0127069	0.00382158	-0.0326786	-0.0285372	-0.0205396	0.0148665	-0.018328	0.0165996	-0.0386935	0.0281662	-0.0098339	-0.0215794	-0.0235606	0.0141082	0.0237429	-0.00727305	-0.035088	0.024908	0.0194527	0.00373495	-0.00953108	0.0241886	0.0347072	0.0228889	0.0002879	0.00729052	0.00501415	-0.0219814	-0.0392531	-0.00452177
GSM376177	AML	0.0190231	0.00569898	-0.00397044	-0.0129765	0.0270443	-0.0129059	0.00689852	-0.0116336	-0.00150942	0.0167958	-0.00547575	0.00567185	-0.0106181	0.0178489	-0.0136356	0.0169642	-0.00514554	0.027227	-0.00415821	-0.0145072	0.00141019	0.0200032	0.0225911	-0.0254346	-0.0229332	0.0214418	0.00724856	0.0153685	0.00500534	-0.0091693	0.0168881	0.000607447	0.0101694	-0.00742969
GSM376178	AML	0.0125804	-0.0279159	-0.00516651	-0.00589191	0.0136883	-0.00823233	-0.0260088	0.0162443	-0.0193108	0.0124141	0.00474849	0.00514752	-0.0282283	0.01369	-0.030282	-0.0136749	-0.0145943	0.00128623	0.00715881	-0.0196824	-0.00249807	0.0110282	0.0200484	-0.0111064	-0.00649589	0.00129779	0.0230082	0.0232274	0.0265748	-0.00883691	0.00612275	-0.0210972	-0.0318457	0.0262949
GSM376179	AML	0.00133801	0.014883	-0.0144802	-0.0123676	-0.00751979	-0.0144444	0.00863686	-0.0264805	-0.00257824	0.0111305	-0.0200939	0.00131877	-0.0045791	0.00596151	-0.0136934	0.00547437	-0.00787287	0.00355784	-0.00409599	-0.0270044	-0.0123304	0.011051	-0.00241556	-0.0216636	-0.0162088	-0.005102	0.00747794	0.010669	0.0240248	-0.0108643	-0.00478902	0.00789589	-0.02198	-0.00239231
GSM376180	AML	0.026269	-0.0233946	-0.0197747	-0.0245078	0.0248106	-0.0176279	-0.0153214	-0.0185718	-0.0285446	0.0278569	-0.0144065	0.019581	-0.0179008	0.0302457	-0.0156636	-0.00780618	-0.0302865	0.0236798	0.0196808	-0.0188272	-0.0201219	0.0276831	0.0277621	-0.0210256	-0.0213459	0.0300142	0.028429	0.0209061	0.0264502	-0.000394486	0.0141661	-0.0204427	-0.00729527	0.00649263
GSM376181	AML	0.0233675	-0.0157062	-0.0271436	-0.0154686	0.00762001	-0.0286421	-0.0144006	0.00044416	-0.0218079	0.0268565	-0.0211458	0.0312556	-0.0296921	0.0249278	-0.0320881	-0.0148704	-0.0141651	0.0125962	0.0218333	-0.0132377	-0.0207716	0.0174368	0.0227915	-0.0169364	0.00147108	0.0174728	0.0194788	0.0251614	0.0285038	0.00488534	0.0234178	-0.010335	-0.0271966	0.0354763
GSM376182	AML	0.0178105	-0.0242619	-0.00141035	0.00701882	0.0174883	-0.0205042	-0.00816951	0.0246669	-0.0145542	0.0137549	0.0155064	0.00565918	-0.0114535	0.00195733	-0.00571403	0.0032666	-0.0112585	0.0019441	-0.00301816	-0.0283431	0.00586076	-0.0074564	0.0139866	-0.0369389	-0.0181838	-0.00021163	-0.0129404	0.0177531	0.023401	-0.0286499	0.00557491	0.0137773	0.0093436	0.0151368
GSM376183	AML	0.0157178	-0.0253361	-0.0210959	0.0092466	-0.00251367	-0.0287025	-0.0354727	0.0318308	-0.02714	0.0202304	0.0074159	0.0131643	-0.0188381	0.00980792	0.00619605	-0.0322383	-0.0104828	-0.023937	0.00822711	-0.0244953	-0.00233741	-0.00813185	0.0180532	-0.0190196	0.00141194	-0.00436334	0.0197013	0.0220315	0.0233489	-0.00772245	0.0285054	-0.017247	-0.0198227	0.0134334
GSM376184	AML	0.0056212	0.0245968	-0.0200067	-0.00115883	-0.0143515	-0.0193043	-0.0103923	0.000243451	-0.013784	0.00890209	-0.011056	-0.000986861	-0.00294213	0.00775827	0.0303923	-0.0126525	-0.0149377	-0.0121503	-0.00976901	-0.0161455	-0.0145572	-0.0092091	0.0104138	-0.00589501	-0.0226716	-0.00597789	0.00252834	0.00968915	-0.000794387	0.00125046	0.00814148	-0.0119643	0.0014267	-0.00984246
GSM376185	AML	0.0186549	-0.0219618	-0.0466784	-0.0398131	-0.0192252	-0.0171057	-0.0183402	-0.041869	-0.0338698	0.0284878	-0.0550509	0.0516678	-0.0338622	0.033062	-0.00551391	-0.0480218	-0.0235925	0.00323868	0.066756	-0.00352584	-0.066875	0.019865	0.0157697	0.0204442	0.0178663	0.0192314	0.000369329	0.0153505	-0.0163106	0.0266217	0.0110631	-0.0189736	-0.0226273	-0.00226029
GSM376186	AML	0.0094819	0.0110643	-0.0154717	0.00216831	-0.00739591	-0.0198852	-0.0229943	-0.00716063	-0.0209996	0.015983	0.00328262	-0.00114713	0.00415816	0.0123377	0.0146211	-0.0170443	-0.0150563	-0.00143781	-0.0184274	-0.02589	-0.00314385	0.00520054	0.0210387	-0.0256495	-0.0294273	0.00667434	0.00362454	0.0173863	-0.00336906	-0.00471574	0.012205	-0.0142904	-0.0104761	-0.00617016
GSM376187	AML	0.00282951	-0.0111597	0.0186295	-0.0135925	0.0140751	0.0285297	-0.010166	-0.0122448	0.0137236	-0.0256892	-0.00132807	-0.0127579	-0.00726292	-0.00777109	-0.0125943	-0.00322708	0.00750074	0.0169972	0.000501914	0.0288	0.00793844	0.0230457	-0.0192886	0.0216297	0.0114708	0.00164999	-0.00374391	-0.0249963	0.028537	0.00840786	-0.008352	-0.00406189	0.0109129	-0.00808138
GSM376188	AML	0.00176682	0.0136039	-0.0176783	0.0130675	-0.0150283	-0.028516	0.00520026	0.0143214	-0.0102087	0.0177772	-0.000744561	0.0102628	0.0117968	0.00927385	-0.00540051	-0.0088841	-0.00401694	-0.0122535	-0.00286046	-0.0149164	-0.00146796	-0.00838692	0.0133122	-0.0219179	-0.00370516	-0.00204494	0.0070499	0.0142555	-0.010493	0.00231364	0.0207868	0.018229	-0.00831762	-0.0125398
GSM376189	AML	0.00641384	-0.00492338	0.0166851	-0.00266955	0.0254959	0.005466	0.00970996	0.0106521	0.0146173	-0.00832043	0.00739926	-0.0191597	-0.0150272	-0.00954929	-0.0151961	0.0208789	0.00748073	0.017299	-0.0115845	-0.00053708	0.00703119	0.0110272	-0.00561201	-0.0106024	-0.0137303	-0.00215894	-0.000348281	0.00653734	0.0186382	-0.0233035	-0.00322647	0.0220232	-0.0017061	0.010695
GSM376190	AML	0.0201362	-0.0242375	0.00568566	0.00567531	0.023903	-0.00763939	-0.0102785	0.0214598	-0.0077672	-0.00149572	0.019595	-0.0076195	-0.00911877	-0.0100285	-0.0266102	0.000496114	-0.00464858	0.00252696	-0.0108681	-0.0175926	0.00773168	-0.00452126	0.00166294	-0.0198042	-0.0192653	-0.00337869	-0.00416825	0.00638208	0.0247227	-0.0337968	0.0154181	-0.0145265	-0.0119345	0.0127735
GSM376191	AML	0.0077039	0.0248766	-0.0283338	-0.0160657	-0.0212864	-0.0200371	0.00666769	-0.0261814	-0.00506008	0.014095	-0.0362496	0.0176707	-0.00905933	0.0157994	0.025727	-0.0136564	-0.00397682	0.0079807	0.00561494	0.00119399	-0.0204406	0.0149394	0.00356415	0.00289438	0.00189706	0.0103514	0.00426409	-0.000468623	-0.00231618	0.0227577	0.0222026	0.000215115	0.0150917	-0.0145996
GSM376192	AML	0.0177723	-0.0293446	-0.0055051	-0.0155494	0.010003	-0.0032177	-0.0257997	0.0017114	-0.0179006	0.0160494	-0.00663193	0.00716543	-0.0310398	0.00642816	-0.0340422	-0.0177768	-0.0135257	0.0102083	0.0163281	-0.0236233	-0.013463	0.025807	0.00887909	-0.015559	-0.00893207	-0.000826084	0.0289949	0.0271157	0.0206506	-0.0201323	0.00418162	-0.0253831	-0.0364446	0.034736
GSM376193	AML	0.0052045	0.0224828	-0.000898965	-0.00294025	0.00175219	-0.008886	0.0153786	-0.0193187	0.0130282	0.0081017	-0.00798617	0.00262988	0.00579209	0.00619207	-0.00502424	0.0160232	0.00536673	0.00609755	-0.0149125	-0.00407481	0.00308556	0.00158275	0.0128811	-0.0186379	-0.0108095	0.00530005	-0.00103387	0.0106614	-0.00246699	-0.00743401	0.0177142	0.00909673	0.00247718	0.00510465
GSM376194	AML	0.0127304	0.00521277	-0.0161144	0.00299637	0.00320277	-0.0191012	-0.0169695	-0.00288094	-0.0187772	0.016421	0.00383121	0.00376237	0.00842217	0.0182423	0.024744	-0.0128494	-0.0165767	0.00435805	-0.00696663	-0.0206486	-0.00286904	0.0101103	0.0271521	-0.0208262	-0.0231689	0.0138386	0.00845162	0.0166759	0.00364272	-0.00614161	0.0185636	0.00321447	0.0163116	-0.0151283
GSM376195	AML	0.00547962	-0.013037	0.0075463	-0.00963052	0.00525844	0.0181834	-0.0115024	-0.00579683	0.00246456	-0.0123396	-0.00193874	2.62823e-05	-0.00414738	-0.00296478	-0.00154203	-0.0077562	0.00157178	0.0144479	0.0105114	0.0123812	-0.00353934	0.0184025	-0.0115983	0.0177807	0.00530073	0.00919316	-0.00392323	-0.0109155	-0.000225023	0.00377182	-0.0233623	0.00208857	-0.00798245	-0.000423956
GSM376196	AML	0.0231134	-0.0236726	0.00591376	-0.0261523	0.0384411	-0.000969407	-0.00233397	-0.0226388	0.00265456	0.0082754	-0.00534061	-0.00174739	-0.028122	0.0141118	-0.0164549	0.0136458	-0.00229998	0.033804	0.0017361	-0.00889953	-0.00216518	0.0235552	0.0172814	-0.0164847	-0.0282172	0.026048	0.0164733	0.0141744	-0.0022481	-0.021001	0.0159855	-0.0143422	-0.0163216	0.000566577
GSM376197	AML	0.0201509	-0.024477	0.00173883	-0.00808494	0.0317566	-0.00982686	-0.00352532	0.0103109	-0.00850715	0.00788471	0.00462473	0.00375884	-0.0275006	0.0100531	-0.0127856	0.0128636	-0.0109613	0.0175262	0.00401787	-0.0157906	-0.000949724	0.00759909	0.020256	-0.0214552	-0.0236275	0.013422	0.0115401	0.0154643	0.0192074	-0.0218657	0.0134842	-0.0226868	-0.0219744	-0.00198594
GSM376198	AML	0.0255663	-0.0213709	-0.00650435	-0.027805	0.0267781	-0.00367938	-0.0222687	-0.0215308	-0.0131472	0.0187843	-0.011999	0.0109652	-0.0308145	0.0235639	-0.0163217	-0.00680918	-0.0127466	0.033405	0.0194804	-0.0126426	-0.00716675	0.0318044	0.0195884	-0.00847263	-0.00883039	0.0260393	0.0269938	0.0178218	0.00855516	-0.00288758	0.0200001	-0.0245952	-0.0338205	0.00562437
GSM376199	AML	0.0155201	-0.0172759	0.000639449	0.00782944	0.0139816	-0.00555851	-0.0169185	-0.00100827	-0.0103867	0.00717373	0.015033	-0.00224378	0.00951808	0.00634993	-0.00815596	-0.00545208	-0.00869102	0.0134155	-0.00537437	-0.0163467	0.00504678	0.0169013	0.0176156	-0.0137517	-0.0116533	0.00908543	0.00797534	0.0179566	0.0291809	-0.0171753	0.0205919	-0.0160312	-0.00165864	0.0329345
GSM376200	AML	0.0155618	-0.00991171	0.00770206	-0.00968177	0.0218713	0.00933791	-0.00047379	0.00494604	0.000476362	-0.0197356	0.00570442	-0.011892	-0.0204605	-0.0236525	-0.0191562	0.00525777	-0.00665838	0.0201951	0.000440815	0.00159347	-0.00592591	0.0104142	-0.0273164	-0.000627318	-0.0154816	-0.0111543	-0.00751304	-0.0149453	-0.0136067	-0.0263888	-0.00570329	-0.00638275	-0.0155489	0.023804
GSM376201	AML	0.0235301	-0.0246486	0.00425483	-0.0303148	0.0262733	0.00853723	-0.02695	-0.0231595	-0.00364609	0.0047285	-0.00878385	0.00153468	-0.0267629	0.0141985	-0.0153143	-0.00887426	-0.00456005	0.019287	0.0063912	0.00313032	-0.0050474	0.0223992	0.0156572	-0.00430006	-0.0135383	0.0245486	0.0126719	0.0169727	0.033465	-0.0111619	0.0146897	-0.0235438	-0.0173232	0.0310694
GSM376202	AML	0.0176498	-0.0242618	0.00426687	-0.00794032	0.0193702	0.00547933	-0.0213209	0.0104008	-0.00823373	-0.0104255	0.00738263	-0.0010866	-0.0218859	-0.00761965	-0.00208072	-0.0103199	-0.00735123	0.0125057	0.00266644	-0.00119573	-0.000187755	0.0122052	-0.00931111	0.00211347	-0.0108732	0.00512978	0.000826722	-0.00624619	0.027017	-0.0169437	0.00297246	-0.00616858	0.00803207	-0.00728756
GSM376203	AML	0.00363719	0.0282686	0.00288444	-0.0113159	0.00698905	-0.00127286	0.0264522	-0.018943	0.0205299	0.00217289	-0.0171468	-0.00463621	-0.00328313	-0.000311118	-0.00724034	0.0269096	0.0107948	0.0102771	-0.0162336	0.000964348	-0.000791227	0.00100039	0.00509786	-0.0117539	-0.0156791	0.000857022	-0.00748908	-0.000527523	-0.00901349	-0.00487979	0.00811954	0.0068389	0.0233183	-0.0061375
GSM376204	AML	0.0190886	0.0074176	-0.00780412	-0.00886529	0.0185025	-0.016761	-0.000310589	-0.0130037	-0.00596919	0.0165266	-0.00632394	0.010168	-0.00193768	0.0143151	-0.0112013	0.00517155	-0.00678908	0.0213034	0.0001329	-0.0141664	-0.00427788	0.0123327	0.0190248	-0.0206184	-0.0162848	0.0209979	0.00181461	0.0124453	0.00841485	-0.0111006	0.020789	-0.014548	-0.00968017	-0.00153338
GSM376205	AML	0.0193614	-0.0246382	0.0186517	-0.0276897	0.0369874	0.016028	0.00442224	-0.0229412	0.0166411	-0.00973924	-0.00259043	-0.00996041	-0.0324619	0.00150302	-0.0166078	0.0160808	0.0142775	0.0341699	-0.00243461	0.0195596	0.00546874	0.0216745	-0.00254397	-0.000805273	-0.00492289	0.0213546	-0.000717496	-0.00378135	-0.0197445	-0.00785026	-0.015316	0.00523571	-0.00793498	-0.00288087
GSM376206	AML	0.0189103	-0.0258119	0.00143507	-0.0101077	0.0223837	-0.00379061	-0.0164786	-0.000391846	-0.00650801	-0.00168268	0.00548238	0.0072508	-0.0177547	-0.00129085	0.000611184	-0.00163051	-0.00910295	0.0163304	0.00607727	-0.00987772	0.000957761	0.00992387	-0.000965992	-0.00687401	-0.00984124	0.0131936	0.00458784	0.00313859	0.0290499	-0.0161392	0.0128594	-0.0181435	0.0234798	-0.00317497
GSM376207	AML	0.0319294	-0.0258135	-0.0351391	-0.0323937	0.054379	-0.0291688	-0.0310611	-0.0311813	-0.0575501	0.00391546	-0.0105389	-0.0216355	-0.0276205	-0.0605834	-0.0302276	0.00460329	-0.151071	-0.00455205	0.0226084	-0.0525321	-0.103527	-0.0305387	-0.031449	-0.0553687	-0.112349	-0.0779331	0.0267895	0.0164944	-0.0184677	-0.0995629	-0.0475001	-0.0159391	-0.0239137	0.0285517
GSM376208	AML	0.0127252	0.0147233	-0.00465021	-0.0117853	0.0157912	-0.00536428	0.00913213	-0.0247517	0.00396072	0.0108028	-0.01264	0.000475752	-0.00470233	0.0157769	-0.0149223	0.0176464	-0.00428037	0.0169402	-0.00712834	-0.0160988	-0.00633722	0.0131624	0.0206139	-0.0126476	-0.0233601	0.012155	0.0130597	0.0169806	0.0309899	-0.0117712	0.0178644	-0.0162291	-0.0086933	0.0390008
GSM376209	AML	0.00758945	0.0341202	-0.0250525	-0.0188209	-0.0151392	-0.0188699	0.0165567	-0.0269325	0.00162839	0.0178226	-0.0441998	0.00875191	-0.0155959	0.00781175	-0.0153073	0.0137751	-0.00865945	-0.00133381	-0.00343272	-0.0231941	-0.0346663	-0.00319727	0.00967736	-0.0165951	-0.027994	-0.00948807	0.0106983	0.0127706	-0.015318	-0.0070486	0.0147905	0.0124401	-0.010979	0.0277874
GSM376210	AML	0.00174858	-0.0134051	0.0101289	0.0077925	0.00502758	0.00293909	0.00119261	0.0109889	0.00525122	-0.00319348	0.012368	0.00315662	0.00792282	-0.00226629	-0.0129413	0.00518338	0.0069384	0.00864814	-0.00175657	0.00767751	0.0141716	0.00765272	-0.00382142	-0.00218492	0.00380227	0.00743074	-0.0200408	-0.0032941	0.00598621	-0.00171615	-0.0203331	0.016562	0.00499623	-0.0111492
GSM376211	AML	-0.00031295	-0.0167572	0.0101423	0.0260577	0.00420821	-0.00261631	-0.0164722	0.0416692	-0.00747073	-0.006847	0.0306702	-0.0199535	0.0125985	-0.0150069	-0.00658033	-0.00883721	0.000764115	-0.0261	-0.0234483	-0.0097842	0.0149743	-0.0211627	0.00675674	-0.0130562	-0.00742939	-0.0201697	-0.0105432	0.0102087	-0.00639213	-0.0207565	0.0120601	-0.015122	-0.0141974	-0.0123311
GSM376212	AML	0.0165546	-0.0197952	-0.00885335	-0.000287647	0.013646	-0.013704	-0.0136623	0.0199137	-0.0181692	0.017576	0.00608798	0.0115446	-0.0163307	0.0190944	-0.0169068	-0.00599796	-0.0145763	0.00444781	0.00950724	-0.0168217	-0.00418949	0.01117	0.0236867	-0.0144893	-0.00570348	0.00739522	0.014336	0.0186836	0.0262103	-0.00697517	0.0179133	-0.0108019	-0.0120538	0.0320433
GSM376213	AML	0.0136945	-0.025029	-0.0321203	-0.0151617	-0.0063736	-0.019204	-0.0335626	-0.0135981	-0.0309759	0.0247219	-0.0221472	0.0319492	-0.00876368	0.0261403	-0.0144989	-0.0397995	-0.0152196	0.0130285	0.0433569	-0.00573016	-0.0254303	0.0284411	0.0109379	0.00478274	0.0184777	0.0167617	0.0310447	0.0152517	0.032734	0.0237319	0.0139399	-0.0270157	-0.0311213	-0.0122595
GSM376214	AML	0.0180406	-0.0156147	0.00506245	0.0023938	0.0190709	-0.00357912	-0.0173564	0.00564599	-0.00355027	-0.00507498	0.0141323	-0.00652347	0.00190605	-0.00905363	-0.014722	-0.00141251	-0.00829904	0.0150095	-0.00839841	-0.00562511	0.00178211	0.00358493	-0.00564807	-0.018161	-0.0162627	-0.00283229	-0.0237789	0.00308128	-0.00212676	-0.0225032	-0.00269888	-0.0121121	-0.00515729	0.0201495
GSM376215	AML	0.0177534	-0.0250174	0.00731595	0.00681422	0.0278558	-0.0115576	-0.00258455	0.0284402	-0.00862644	0.00592753	0.0170724	-0.00741454	-0.0141514	-0.00487402	-0.0225791	0.0090544	-0.00971904	0.00722348	-0.00940812	-0.0241185	0.0110499	0.00115085	0.00858404	-0.030655	-0.0193389	-0.00455808	0.0142682	0.0168786	0.0296388	-0.0355667	0.0129975	0.00701365	-0.00422357	0.0234798
GSM376216	AML	0.00785108	0.00969294	-0.0251126	0.00657527	-0.00400801	-0.0290821	-0.0104619	-0.00319202	-0.024381	0.0210056	-0.000342293	0.0113915	0.0103521	0.0196858	0.00589876	-0.010876	-0.0180424	-0.00694129	-0.00239356	-0.0271924	-0.0122934	-0.00219696	0.0233216	-0.0230789	-0.0171236	0.00354989	0.0164583	0.0191756	-0.0083858	0.00530622	0.0285645	0.00865906	0.00471807	-0.00295041
GSM376217	AML	0.0211498	-0.00839267	-0.0193832	-0.0107247	0.00976589	-0.0225431	-0.00363489	-0.00023856	-0.0155761	0.0178808	-0.011921	0.019062	-0.00791575	0.0229531	0.00266857	-0.00972256	-0.0080974	0.0127218	0.0139794	-0.0104842	-0.0058203	0.0101594	0.0232733	-0.0150131	-0.0105191	0.0214254	0.020292	0.01786	-0.0084223	0.00505863	0.0291505	0.00132901	0.0141919	-0.0109097
GSM376218	AML	0.0286543	-0.0245072	0.00572445	-0.0352948	0.0344481	0.00163812	-0.0125372	-0.0295763	-0.00080448	0.00529117	-0.00108487	-0.00193696	-0.0341088	0.00577706	-0.0284378	0.00360102	-0.00247417	0.0273829	0.00376078	-0.0093779	0.000639971	0.02585	0.00881053	-0.0149633	-0.0191703	0.0158297	0.00879462	0.0113925	0.0299564	-0.0205705	0.0203007	-0.0247108	-0.023442	0.0195439
GSM376235	AML	0.00795961	-0.022988	0.000565724	0.0133083	0.00143502	-0.00785481	-0.0178391	0.0292836	-0.0101536	0.00201948	0.0169865	0.0110548	-0.00483185	0.00167229	-0.00425389	-0.0112525	0.000605545	-0.0124593	0.000260757	-0.000990097	0.00989319	-0.00363338	0.0035893	-0.00472326	0.00546384	0.000910115	-0.0112939	0.00553934	0.0214818	-0.000877176	-0.0026653	-0.0138439	-0.00511388	-0.00188623
GSM376236	AML	0.0226173	-0.0147316	-0.000593692	-0.0248264	0.0292793	-0.0029986	-0.00405304	-0.0282045	-0.00691335	0.0193873	-0.0084697	0.01105	-0.0123984	0.0252615	-0.0294695	0.00994469	-0.00796941	0.0294018	0.0107927	-0.0113505	-0.000229074	0.0267303	0.0295333	-0.011157	-0.0185799	0.029632	0.0188202	0.0163995	0.033967	-0.00558863	0.0226585	-0.01677	-0.014312	-0.0111235
GSM376237	AML	0.00993227	-0.0217883	0.00574013	0.0131141	0.0161729	-0.0113023	-0.00520873	0.0336672	-0.00314866	0.00308516	0.0172473	-0.00706378	-0.0172981	-0.0010396	0.0214627	0.00283283	0.00156672	-0.00449928	-0.0104663	-0.0125459	0.00867085	-0.00916606	0.0158803	-0.0250959	-0.018304	-0.000607085	-0.00134791	0.0176211	0.0140976	-0.0222847	0.0132741	0.00907371	-0.00793038	-0.010236
GSM376238	AML	0.00984548	0.0172429	-0.0107743	-0.0138176	-0.00115077	-0.0155114	0.00928848	-0.0176731	-0.000798142	0.0163618	-0.0193182	0.0117263	-0.00937307	0.00917765	-0.0079225	0.0105768	-0.00479853	0.00798746	0.00104105	-0.00999595	-0.00725837	0.0107165	0.0118897	-0.0214552	-0.00903472	0.0033234	-0.00266535	0.0127102	0.0165546	-0.00768141	0.00898817	0.02867	0.00550699	0.0115799
GSM376239	AML	-0.0138349	0.00151936	0.0202361	0.00924207	-0.00118047	0.0237734	0.00830877	0.00726759	0.0162067	-0.0224301	0.0134605	-0.0165627	0.0111539	-0.0109107	-0.00727548	0.0039502	0.0151951	-5.15363e-05	-0.00795475	0.0238717	0.0156923	0.00109418	-0.0175623	0.018858	0.0182162	-0.00816174	-0.00343265	-0.0218197	-0.00524491	0.00991503	-0.0123153	-0.000856018	-0.00841381	-0.0149796
GSM376240	AML	0.0152856	-0.00628929	-0.037738	-0.00574253	-0.00404689	-0.035654	-0.0172148	-0.000296627	-0.0321799	0.0273777	-0.0168875	0.0297956	-0.00200613	0.0252786	0.0161389	-0.0298082	-0.0137276	0.00387336	0.0251327	-0.0212453	-0.0181413	0.00683349	0.0236278	-0.00985527	0.00318617	0.0221221	0.0141457	0.0169174	0.000678926	0.0096656	0.0228418	-0.00698047	0.00721861	-0.0132568
GSM376241	AML	0.0162589	-0.0260485	-0.00168679	-0.00769651	0.026617	-0.00431855	-0.00571088	0.00977879	-0.0158981	0.00486643	0.00445466	-0.00265045	-0.0170731	-0.00447931	-0.0190801	0.00523656	-0.0176353	0.0179835	0.00822627	-0.0237712	-0.0100796	0.012173	0.00203922	-0.00555754	-0.0175491	-0.00599075	0.00965263	0.0102051	-0.0138118	-0.0289352	-0.0118305	0.0108582	-0.00505689	0.0396959
GSM376242	AML	0.0193164	-0.0277201	-0.0175482	-0.0253883	0.0130963	-0.0059178	-0.0354968	-0.00728516	-0.0257624	0.0185106	-0.0161779	0.021713	-0.0337311	0.0250958	-0.0110507	-0.025599	-0.0196925	0.0116551	0.0315709	-0.00744075	-0.0197058	0.0200536	0.0160956	0.00137241	0.00131262	0.0216833	0.0276081	0.0166881	0.0212562	0.0126114	0.00377713	-0.0187521	-0.0133464	0.00485447
GSM376243	AML	0.0106166	-0.000391997	-0.00853272	0.0063373	0.00884035	-0.0132328	-0.00507803	-0.00692408	-0.0140615	0.00759143	0.0135523	-0.00269389	0.0146631	0.00188904	0.0153648	-0.000790129	-0.00946086	-0.00274931	-0.00443327	-0.029337	0.00506783	-0.0122632	0.010669	-0.0155178	-0.0224572	0.00176346	0.00611631	0.0117463	-0.00106021	-0.0246283	0.011764	-0.00832365	0.0133139	0.0122922
GSM376244	AML	0.0294476	-0.0240672	-0.00773478	-0.0174217	0.0292799	-0.0101548	-0.0151973	-0.0098524	-0.0138236	0.00651959	0.00122265	0.00457316	-0.0123621	0.0113428	-0.00772965	-0.00193625	-0.0189325	0.0117282	0.00723373	-0.017428	-0.00900297	0.00121638	0.0134145	-0.0182069	-0.0301135	0.0157215	0.0115141	0.0112046	-0.00018828	-0.0185595	0.0135727	-0.0195609	-0.0146004	-0.00689733
GSM376245	AML	0.00616482	-0.00534957	0.00603965	0.0113902	0.00341888	0.000762618	0.00817035	0.00809809	-0.000814741	-0.00647646	0.0179683	-0.0141512	0.00672565	-0.00870919	-0.00955968	0.0101164	-0.000164014	-0.0159638	-0.0106834	-0.00561276	0.0118766	-0.0175818	0.00626348	-0.00507862	-0.0106977	-0.00460421	-0.00351427	0.00642343	0.00296319	-0.0185806	0.00967248	-0.0145717	-0.00617722	0.0160171
GSM376246	AML	0.0217451	-0.0215066	-0.0324087	-0.0227975	-0.00881747	-0.0275249	-0.0152479	-0.0180385	-0.0244602	0.0294532	-0.0337776	0.0361828	-0.0197453	0.035342	-0.00308481	-0.0306271	-0.0127336	-0.00254729	0.0394415	-0.00532929	-0.0157227	0.0167028	0.0238327	-0.00436497	0.00975827	0.0219971	0.0310854	0.0168956	0.0119196	0.0229675	0.0262907	-0.00288887	-0.0036131	0.0324565
GSM376247	AML	0.00569529	0.00956907	-0.0143839	0.00744391	-0.00525954	-0.0192289	0.0121043	-0.0117706	-0.00776207	0.0194523	-0.00188919	0.0105932	0.0118157	0.0180721	-0.0123218	0.00199399	-0.00623304	-0.022958	-0.00491573	-0.01843	0.00279349	-0.0297412	0.0247554	-0.020848	-0.0176018	0.0123143	0.0120366	0.014422	-0.00714599	-0.00116493	0.0244772	-0.0100198	0.00285605	-0.00282352
GSM376248	AML	0.00764523	-0.0112681	-0.00135601	0.0185433	0.00899437	-0.0205523	0.00327036	0.0166429	-0.0096796	0.0108267	0.0178162	-0.0024399	0.0103735	-0.00217926	-0.0101139	0.00627739	-0.00404807	-0.0164137	-0.010185	-0.0190561	0.00798715	-0.0365189	0.0124193	-0.0272365	-0.0206684	-0.00524752	-0.0185136	0.0132132	0.00201452	-0.0195818	0.00156511	0.0198406	0.00610182	0.0290136
GSM376249	AML	0.0163483	-0.0121435	-0.0219218	-0.00621042	-0.000457755	-0.0262178	-0.0069704	-0.00104379	-0.0211485	0.0276741	-0.0094645	0.0228379	-0.000554261	0.0306446	0.0101271	-0.011755	-0.00881036	-0.000219722	0.0145555	-0.0141986	-0.00903185	-0.000589188	0.0285268	-0.0187843	-0.00690049	0.0299286	0.0315843	0.0222611	2.47448e-05	0.0104695	0.0292826	0.0100489	0.00873264	0.00165582
GSM376250	AML	0.00375092	0.0143293	-0.00561767	0.00817729	-0.00462209	-0.0165135	0.0134865	-0.0100958	-0.000638819	0.015773	0.00152341	0.00637537	0.0150709	0.0100611	-0.00406384	0.00775177	0.00255207	-0.0170887	-0.00422842	-0.0130377	0.00453715	-0.0216761	0.0189743	-0.0214966	-0.0130506	0.00722683	0.00239796	0.0125254	-0.00157593	-0.00601433	0.0192806	0.00341708	0.00444771	0.0340015
GSM376251	AML	0.00704256	0.0119804	-0.00615453	-0.0144928	0.000322308	-0.0069557	0.0164292	-0.0075721	0.011929	0.0136222	-0.0257535	0.00439441	-0.0253574	0.0155223	-0.0275839	0.0174259	0.00100713	0.00358879	-0.00227604	-0.00402513	-0.010722	0.00290869	0.011305	-0.0120135	-0.0127902	0.00710492	0.00686217	0.0176584	-0.00121013	-0.00653398	0.0094434	-0.0167301	-0.0363727	0.0293347
GSM376252	AML	0.0071328	-0.0105834	0.00705969	0.00882942	0.0126686	0.00132013	0.00542959	-0.00326016	0.00290194	-0.0064343	0.0148698	-0.0103225	0.0132827	-0.0113926	-0.0114699	0.0064357	0.00581488	0.00106232	-0.0069651	-0.000844375	0.00961419	-0.00632249	-0.00666042	-0.00801687	-0.00628614	-0.00629558	-0.000735901	-0.00596409	-0.00215716	-0.0231147	0.0125827	-0.00202885	-0.0202729	0.0167781
GSM376253	AML	0.0131219	-0.00374832	-0.03195	0.00144082	-0.0147138	-0.0361115	-0.00814523	0.00519872	-0.023965	0.0275309	-0.0121642	0.0243084	0.00749454	0.0250715	0.00386636	-0.028667	-0.00919259	-0.0158847	0.0158637	-0.0102686	-0.00874614	-0.010206	0.021914	-0.0174232	0.000984975	0.0179642	0.0272552	0.0183796	-0.000214491	0.0166898	0.0322927	-0.00963676	-0.00729447	-0.00675789
GSM376254	AML	0.0107735	0.00154608	-0.0221647	-0.0109924	0.00442894	-0.01966	-0.00713742	-0.0179434	-0.00648926	0.0187759	-0.0200443	0.0223446	0.00120428	0.0273805	0.0162827	-0.013216	0.00346933	0.00610087	0.00871404	-0.00445795	-0.0122894	-0.00123928	0.0210257	-0.00732548	-0.00580458	0.0243229	0.0210803	0.00821929	-0.015961	0.0113966	0.0305681	0.00100407	0.00402713	-0.00135503
GSM376255	AML	0.0247953	0.00128685	-0.0189775	-0.0144052	0.0170097	-0.0264041	-0.00428235	-0.0187352	-0.0136129	0.0263983	-0.0091626	0.0161705	-0.00297883	0.0295064	-0.00990709	0.000714509	-0.0120255	0.0117623	0.00439734	-0.0189939	-0.0048885	-0.00318446	0.0327276	-0.0376496	-0.031613	0.0302831	0.0182507	0.018154	0.00669423	-0.0086428	0.0294094	-0.0180775	-0.0250334	0.00265441
GSM376256	AML	-7.71725e-05	0.0245813	-0.0283657	-0.0182938	-0.0297787	-0.00967096	0.00222654	-0.0293097	-0.0177087	0.00444379	-0.044251	0.00932345	-0.0223472	-0.0111601	-0.00560289	-0.0047163	-0.0358227	-0.0496726	0.0168265	-0.0239446	-0.0587439	-0.0443235	-0.0156926	-0.00152004	-0.0251726	-0.0610807	0.0145635	0.0121315	-0.00160826	-0.00796587	-0.0278957	0.0162745	-0.00964959	0.0317971
GSM376257	AML	0.0109967	-0.0172451	-0.0172806	-0.0046659	-0.0072072	-0.0158328	0.00360462	-0.00710398	-0.0119998	0.0191009	-0.0106178	0.0284127	-0.00139563	0.0223147	-0.0129679	-0.0112675	0.00469099	-0.00275133	0.0249632	0.00511567	0.00315117	-0.00169315	0.0150123	-0.00117316	0.0139533	0.02584	-0.00225341	0.00565994	0.00988862	0.017086	-0.0041387	0.00212588	0.00667047	0.0362004
GSM376258	AML	0.0186755	-0.0233914	0.00729238	-0.0152787	0.0247503	0.00613775	-0.00376158	-0.01136	0.00332572	-0.0105244	-0.00684328	-0.000100114	-0.0125914	-0.00533438	-0.0120895	0.00433698	-0.00470289	0.0217888	0.00914351	0.00494639	-0.00399686	0.00490929	-0.00886529	0.00218855	-0.0103919	0.0111796	-0.0050107	-0.00786716	0.00496042	-0.0162427	0.00704024	-0.00564561	0.0161913	-0.0058112
GSM376259	AML	0.00641647	0.0226506	-0.00239303	-0.00348575	0.00574763	-0.00734535	0.0206073	-0.00652195	0.00822417	0.010741	-0.00810583	-0.00194735	-0.00206535	0.00878263	-0.0139246	0.0179879	-0.00119214	-0.00713593	-0.0141416	-0.0110052	-0.00154535	-0.0235077	0.0177633	-0.0159568	-0.0249169	0.000536006	0.0045582	0.0156874	0.00217262	-0.0136535	0.0128373	0.0101263	0.00110756	0.0313155
GSM376260	AML	0.000154615	-0.00919246	-0.0343432	-0.00960029	-0.0412515	-0.0183618	-0.0202116	-0.00628831	-0.0200713	0.0181974	-0.040688	0.0323068	-0.00853057	0.027798	0.0415892	-0.0533048	-0.00481675	-0.0354688	0.0392991	0.00682975	-0.0324421	-0.00154231	0.0135212	0.0238459	0.0228392	0.0101014	0.0313436	0.0140239	-0.00320639	0.0404099	0.0143265	-0.00403617	-0.00807175	-1.77061e-05
GSM376261	AML	0.0183921	-0.0017959	-0.00274489	-0.0135882	0.0186531	-0.00350431	0.00289685	-0.014965	-0.00257268	0.00829844	-0.00695103	0.00311505	-0.0101533	0.0127101	-0.0106844	0.00536546	-0.000566019	0.0171128	0.00162462	-0.0121192	-2.63815e-05	0.0152274	0.0138107	-0.00523451	-0.0179846	0.017186	0.00944848	0.0082096	0.00274674	-0.0188852	0.0197672	0.0185855	0.0196569	0.0119551
GSM376262	AML	0.00981772	-0.0199262	-0.0119291	-0.00339654	-0.00504494	-0.00956772	-0.0135804	0.00142622	-0.0190442	0.0106594	-0.00158046	0.0162337	0.00236153	0.00479601	-0.0125326	-0.0171661	-0.0161922	-0.00653121	0.0222409	-0.0187747	-0.0118639	-0.00650552	0.00501894	-0.00763039	-0.00582789	-0.00211906	0.0146148	0.0122721	-0.000605277	-0.0105568	-0.0159202	0.0319793	0.00352423	0.0346382
GSM376263	AML	0.0067333	0.00213096	0.00935612	-0.00865092	0.0239879	0.00237101	0.0173498	-0.0112926	0.0133973	-0.000790614	-0.00155267	-0.00937142	-0.000753833	0.000648067	-0.00234453	0.0275939	0.00536772	0.0145262	-0.00274771	-0.00318614	0.00326772	-0.010964	-0.000237584	-0.0149877	-0.0210812	0.00748071	0.0107807	-0.00148422	0.00103992	-0.0215889	0.00205735	-0.0150915	0.00205862	0.00397889
GSM376497	AML	0.00402119	-0.0179547	0.0164996	0.00639486	0.0104717	0.00849068	-0.0159098	0.0205734	0.00669176	-0.0102937	0.0146793	-0.0121517	0.00350668	-0.0102471	0.00998209	-0.00240155	0.0119479	0.0073345	-0.0120414	0.00821997	0.0193118	0.0113183	-0.0052982	0.000160213	0.00539697	-0.000393632	-0.0142493	-0.00167064	0.0133641	-0.00852239	0.00728044	-0.0142225	-0.0108874	-0.021167
GSM376498	AML	0.01389	-0.0204078	-0.0174918	-0.0256094	0.00225376	0.00113902	-0.0210147	-0.0301087	-0.0169587	0.0107583	-0.0234051	0.0266116	-0.012585	0.0194158	-0.0103836	-0.0208972	-0.0101451	0.016071	0.0332538	0.00128563	-0.0204751	0.0278426	0.00628046	0.0134275	0.0105456	0.0226409	0.0233801	0.00574951	-0.000158238	0.0203068	0.0195453	-0.0232174	-0.019647	-0.00971219
GSM376499	AML	0.0133194	-0.01995	0.00199669	-0.0224444	0.00968259	0.0137797	-0.0253269	-0.0169993	-0.00151936	-0.0146897	-0.00727439	0.00056744	-0.0231131	-0.00425	0.0169328	-0.0109864	-0.00757302	0.00360756	0.011288	0.00981303	-0.00734617	0.0108021	-0.0104451	0.0154917	-0.00188066	0.0136927	0.00726295	-0.0119758	-0.00480101	-0.00448374	0.01089	-0.023604	-0.0168969	0.0145925
GSM376264	MDS	-0.0250003	0.0101019	0.0172744	0.0189476	-0.0174452	0.0195357	0.0209768	0.0162631	0.0162613	-0.0156708	0.0130268	-0.0133013	0.0174475	-0.0143556	-0.0114819	0.011311	0.0184841	-0.0202594	-0.00788949	0.0164446	0.0192465	-0.0111879	-0.0134636	0.0209382	0.0250615	-0.0145836	-0.0128178	-0.0194425	-0.0138928	0.0159791	-0.0141224	-0.0052853	-0.00101808	-0.0149268
GSM376265	MDS	-0.0253188	0.00748534	0.0187803	0.0197507	-0.00807113	0.0187889	0.0154536	0.0124668	0.0130842	-0.020155	0.0190257	-0.0266455	0.0209307	-0.0236892	-0.0119433	0.0115764	0.0108054	-0.0110369	-0.0157353	0.0151749	0.0150301	-0.0088317	-0.0237869	0.00961	0.0102955	-0.0224367	-0.00446293	-0.0227857	-0.0136817	0.0025907	-0.0224651	-0.010151	-0.0181272	0.00168352
GSM376266	MDS	-0.0243164	0.0205948	0.0193703	0.00546973	-0.011493	0.024394	0.0218903	0.00720694	0.0259954	-0.0224279	-0.00179386	-0.0158445	0.00796008	-0.0121918	0.0217739	0.0163272	0.0198434	-0.00616231	-0.0117369	0.0266087	0.0140318	-0.0115144	-0.0200987	0.0221095	0.0188271	-0.0123589	-0.000590755	-0.0271445	-0.0109858	0.0183627	-0.0134478	0.00978426	0.019967	-0.0175888
GSM376267	MDS	-0.0166056	0.0208769	0.0173149	0.00677653	-0.00602605	0.0199353	0.0225515	0.000872932	0.023683	-0.0165494	0.00164472	-0.0162914	0.00781089	-0.0124639	-0.0100147	0.0167719	0.0185128	-0.00418991	-0.0154231	0.0220421	0.012719	-0.00160587	-0.0169302	0.0175212	0.0130073	-0.0103333	-0.0108645	-0.0227974	0.0112701	0.0138793	-0.00696145	-0.00612417	0.00383971	-0.010742
GSM376268	MDS	-0.00321472	0.00367807	0.0115249	0.00540061	0.00126573	0.00816541	0.00940036	0.00828899	0.0123009	-0.00887541	0.0099538	-0.000421068	0.00699414	-0.00842573	-0.00340024	0.00868675	0.0130749	0.00611112	-0.00501592	0.00990837	0.013677	0.00203101	-0.00659253	0.00444236	0.0060891	0.00290798	-0.0220645	-0.00912728	0.0016973	-0.000130263	-0.0129202	0.021322	0.0314365	-0.00850913
GSM376269	MDS	-0.0224506	0.0189688	0.0168831	0.0141313	-0.00977862	0.015857	0.0205822	0.00723785	0.0194693	-0.0179357	0.0119621	-0.0156223	0.0170698	-0.0169105	0.00501264	0.0157656	0.0160487	-0.0125032	-0.0169808	0.0172255	0.0164089	-0.0179882	-0.0185989	0.0131051	0.0102062	-0.0141275	-0.0127831	-0.0169546	-0.0139648	0.00821227	-0.00669696	0.00728066	0.0293895	-0.0224842
GSM376270	MDS	-0.0265651	0.00669169	0.0162026	0.0268246	-0.0185406	0.0176105	0.0135204	0.00827393	0.0107931	-0.0205462	0.0249061	-0.0225169	0.0238431	-0.0228405	0.000491544	0.00464838	0.00946825	-0.0262343	-0.0159002	0.0155614	0.0168713	-0.0220403	-0.0197993	0.0157617	0.0174709	-0.0267696	-0.00579875	-0.0222107	-0.0134148	0.00787118	-0.0100109	-0.00981203	-0.00477985	-0.0124668
GSM376271	MDS	-0.0120855	-0.00297678	0.00632198	0.0174724	-0.00798481	0.0020988	0.00558203	0.0125037	0.00087045	-4.57516e-05	0.0156688	0.00141764	0.0191753	-0.00749168	-0.00554445	0.00406579	0.00415228	-0.00566144	-0.0020811	-0.00223981	0.00780175	-0.00493504	-0.000671779	0.0016504	0.00862611	-0.0122867	-0.0239948	0.00645823	-0.0125965	-0.00227296	-0.0375712	0.0418946	0.00600964	0.0251328
GSM376272	MDS	-0.0248944	0.00386272	0.0097583	0.0283639	-0.0266046	0.00864092	-0.00261919	0.0213595	0.000321289	-0.00834231	0.0247325	-0.00418192	0.023451	-0.0123867	0.0156868	-0.00501049	0.00974607	-0.032505	-0.00907758	0.00531208	0.0129896	-0.0241849	-0.00628735	0.0153881	0.0180024	-0.0167183	-0.0346167	-0.0060105	-0.0145619	0.00983246	-0.0297583	0.0146437	0.0168279	-0.00622838
GSM376273	MDS	-0.00998493	0.0242221	0.0163117	-0.014383	-1.70914e-05	0.0206479	0.0275388	-0.023168	0.0360073	-0.00900053	-0.0266119	-0.00733843	-0.00680273	-0.00137554	-0.00815608	0.028225	0.0238083	0.00821037	-0.0119717	0.0234479	0.00557361	-0.000829718	-0.0124306	0.0143917	0.00354721	0.00304093	-0.0105288	-0.0155339	-0.000509342	0.011786	0.00434707	-0.00598376	-0.0161185	0.0252309
GSM376274	MDS	-0.0212859	0.0182775	0.0203873	0.00813311	-0.0124566	0.0196807	0.0267255	0.00540192	0.0284379	-0.0158315	0.00367107	-0.0127211	0.0111087	-0.0110481	0.012238	0.0200376	0.024864	-0.00923797	-0.0147272	0.0235153	0.0215942	-0.0166288	-0.0117106	0.0157214	0.0178776	-0.0063028	-0.00562921	-0.0195391	-0.00913699	0.0092301	-0.000225324	0.0105408	0.0189774	-0.0133482
GSM376275	MDS	-0.0241334	0.0317543	0.0193621	0.00227692	-0.0138502	0.0231671	0.0297586	0.00104678	0.0314826	-0.0194845	-0.0100909	-0.0165543	0.00342901	-0.0116275	0.0141628	0.0247008	0.02182	-0.00668605	-0.0176903	0.0287968	0.0120296	-0.014856	-0.0202651	0.0203029	0.0157165	-0.0112958	-0.00738035	-0.0276861	-0.0117612	0.0229555	-0.0109968	0.0044219	0.00178702	-0.0142951
GSM376276	MDS	-0.00194791	0.00857534	0.00124534	0.00531082	-0.00269401	-0.00338839	0.00818141	-0.00484163	0.00505073	0.0116706	0.00405326	0.0130621	0.0128281	0.0104148	-0.00663946	0.00651539	0.00762886	0.0106346	0.000857104	-0.000862579	0.0109007	0.0154521	0.0106818	-0.00750593	0.00704044	0.0136535	-0.0281865	0.010157	-0.00448281	0.00304759	-0.0265904	0.0170733	0.00964004	0.0117842
GSM376277	MDS	-0.010365	0.0173942	-0.0032486	-0.00780554	-0.0108159	0.0137329	-0.0115533	-0.00803638	-0.00199672	-0.0233275	-0.00989154	-0.0175328	-0.00772797	-0.0251111	0.0479788	-0.0138577	-0.0158079	-0.0123411	-0.00571022	0.00486946	-0.0195281	-0.0120235	-0.0330836	0.0166048	-0.00791364	-0.0312067	0.0124657	-0.021132	-0.0138783	0.00240345	-0.0175852	-0.013844	0.0102121	-0.012155
GSM376278	MDS	-0.0176838	0.0169281	0.00657237	0.0230676	-0.0213899	0.00137616	0.00190778	0.0225005	0.00665592	-0.00386926	0.0176173	-0.00349672	0.0166708	-0.010891	0.0231014	0.000538143	0.00809875	-0.0175581	-0.0141129	0.00121861	0.011186	-0.0125873	-0.00505178	0.00454687	0.00614834	-0.0141275	-0.0436279	-0.000939216	-0.0123186	0.00496168	-0.0231163	0.0132302	-0.000167395	0.00754993
GSM376279	MDS	-0.0229695	0.0165403	0.0124575	0.00907841	-0.0116382	0.0127704	0.0172739	-0.00077833	0.0140336	-0.00370181	0.00395232	-0.00824056	0.0155855	-0.00481864	0.00557553	0.0140693	0.0127924	-0.00774956	-0.00794261	0.00503071	0.0124186	-0.00883411	-0.0066681	0.00975703	0.0114409	-0.00683739	0.0039875	-0.00915894	-0.0139678	0.0101115	-0.0135068	0.00390427	0.0137592	-0.00315028
GSM376280	MDS	0.00666845	-0.00109113	-0.0135642	0.00567047	-0.00588668	-0.019836	0.00279333	0.0172325	-0.00736838	0.017053	-0.00417886	0.0223147	-0.00600753	0.0140978	-0.00109629	-0.00231197	0.00141614	-0.0064993	0.0115313	-0.00523469	0.00133945	-0.00159725	0.0150819	-0.00446447	0.0110184	0.00974625	-0.0148987	0.0108293	0.0248427	0.00765723	-0.00326787	0.00803965	0.000709323	0.00339651
GSM376281	MDS	-0.0100858	0.00512862	-0.0118515	0.00978315	-0.0263461	-0.00707024	0.00953592	-0.00907583	-0.00181161	0.0134818	-0.00380522	0.0272527	0.0185841	0.0115124	-0.00556493	-0.00542253	0.0058294	-0.0124688	0.0156715	0.0106806	0.00257716	-0.00383704	0.0108737	0.0167645	0.0243663	0.0117745	-0.0252009	0.00671456	-0.00491747	0.0252412	-0.0104205	0.0223313	0.00449593	-0.0157161
GSM376282	MDS	-0.00297887	0.00944553	-0.013624	0.00275655	-0.00781751	-0.0147927	0.00579538	0.00230223	-0.00721364	0.0145653	-0.00747884	0.0169276	0.00944801	0.0133921	-0.000250204	0.00148331	-0.00511443	-0.0021626	0.00824909	-0.00767503	-0.00444605	-0.00396719	0.0102795	-0.00519117	0.00477661	0.00825411	0.00770292	0.0100673	-0.0142205	0.0138558	-0.0126424	0.0114096	0.0217744	-0.00340649
GSM376283	MDS	-0.0115352	0.0163085	-0.012099	0.00911738	-0.0269691	-0.0113206	0.0116564	0.00855588	0.000139619	0.0117324	-0.00679453	0.0212912	0.0107107	0.00875507	0.00613567	-0.000207911	0.00935832	-0.0144144	0.00979072	0.00220588	-0.000277118	-0.00349875	0.00466159	0.00992939	0.0186192	0.00609216	-0.0265274	0.00393772	-0.0132672	0.0210216	-0.00322849	0.0334519	0.00929098	-0.0108879
GSM376284	MDS	-0.0246538	0.0271442	0.0184437	0.00922942	-0.0195956	0.0227582	0.023098	0.00638922	0.0272972	-0.0244099	0.00130256	-0.0174811	0.00746402	-0.016093	0.0115455	0.0152126	0.0222154	-0.0157012	-0.0194921	0.0252818	0.0108996	-0.0163837	-0.0249794	0.0211039	0.0167259	-0.0134592	-0.0112501	-0.0291321	-0.00474949	0.0195705	-0.0118141	0.00734875	0.00708133	-0.0124996
GSM376285	MDS	-0.0163703	0.00814543	0.0136085	0.0148924	-0.0135806	0.0149083	0.00564399	0.00331092	0.00840203	-0.011166	0.0157698	-0.0134103	0.0154998	-0.0101555	0.00360059	0.00303735	0.0103352	-0.0190594	-0.01168	0.00815553	0.0159318	-0.0137802	-0.0052084	0.0119117	0.0113922	-0.0124949	0.0041802	-0.0104878	0.0242801	0.00587091	-0.00164207	-0.0217291	-0.0158733	-0.0168668
GSM376286	MDS	-0.00595633	0.00908521	-0.0168889	0.00247753	-0.0285906	-0.0100387	0.00794541	0.0055628	-0.00369886	0.0129521	-0.0155407	0.0267327	0.00675846	0.0106349	0.00531527	-0.0126737	0.00713877	-0.0103832	0.0206198	0.00746477	-0.00344499	0.00749623	0.00490483	0.0173459	0.0242695	0.0113085	-0.0286826	0.00613748	0.00130346	0.0213005	-0.0143254	0.0219311	0.00463647	-0.0158493
GSM376287	MDS	-0.00667726	0.00903362	0.000828757	0.0106743	-0.00296981	-0.00534458	0.000441697	0.00734323	-0.00259151	0.00437331	0.0103614	-0.00989603	0.015657	0.00459716	0.0191074	0.00608247	-0.00150405	-0.0117086	-0.0175709	-0.0140898	0.00849681	-0.0149231	0.0171165	-0.0140466	-0.0147093	0.00141966	0.00936162	0.0144592	-0.0113135	-0.009697	0.00616693	0.0158541	-0.00244543	0.00979599
GSM376288	MDS	-0.0159678	0.026174	0.00989369	0.0212061	-0.0110268	0.00150174	0.0188299	0.0063024	0.0157019	-0.00532031	0.0154993	-0.0164344	0.0189686	-0.0173553	0.00625903	0.0178598	0.00942419	-0.0145289	-0.0243136	0.000303878	0.0105029	-0.0262378	0.00144853	-0.00578132	-0.00615385	-0.0215896	-0.0134556	0.0059842	-0.00975137	-0.00910086	0.00581163	0.0118061	0.0109853	-0.00414227
GSM376289	MDS	-0.020508	0.0115212	0.00723822	0.00923283	-0.0142431	0.0183839	0.00064909	0.0110148	0.00277054	-0.0237346	0.00585471	-0.0215622	0.00934423	-0.0238729	0.0418431	-0.00416458	-0.000875527	-0.0236122	-0.00786984	0.0108482	-0.00167506	-0.0194812	-0.0264967	0.0205941	0.00614753	-0.028723	0.00133811	-0.0185911	-0.0170891	0.00446121	-0.0201389	0.00229662	0.0352793	-0.0134294
GSM376290	MDS	-0.000723623	-0.00104583	0.00131189	0.00620989	0.00153146	-0.0067268	0.00737582	0.010364	0.00372395	0.00633123	0.0012826	0.00848337	0.00940773	0.000715384	-0.00288582	0.0109248	-0.0008499	0.00719035	-0.00104849	-0.00458149	0.00134852	0.000365401	0.00451154	-0.013273	-0.0028937	-5.79624e-05	-0.0213038	0.00889662	-0.00932452	-0.00942956	-0.0011669	0.0339297	0.0221783	0.0149399
GSM376291	MDS	-0.00623281	-0.015201	0.00297148	0.0215597	-0.0139892	-0.00939891	0.00197045	0.0169541	-9.93178e-06	0.00866643	0.0139251	0.0066461	0.0189177	-0.00402977	-0.00718869	-0.00338895	0.00700193	-0.0135355	0.002424	-0.0139106	0.0108271	-0.00580552	0.00719191	-0.0136281	0.00721763	-0.014948	-0.0209062	0.0124771	-0.00636494	-0.0114454	-0.0153077	0.0149213	-0.000331732	0.0439328
GSM376292	MDS	-0.0266439	0.0201765	0.0155005	0.0219674	-0.0238529	0.016366	0.016321	0.00800754	0.0144081	-0.0246367	0.0190585	-0.0251349	0.0193804	-0.0241102	0.0023408	0.0101549	0.0145311	-0.0243848	-0.020291	0.0167246	0.0113659	-0.0226893	-0.0265914	0.0175759	0.0135764	-0.0272588	-0.0162014	-0.0272893	-0.0153263	0.0122063	-0.0138881	-0.00648895	0.015933	-0.021298
GSM376293	MDS	-0.00685946	-0.00596898	-0.00998693	0.0202391	-0.0112778	-0.0152803	-0.00568221	0.00718382	-0.0141081	0.0129336	0.0190275	0.0114294	0.020813	0.00578917	-7.79027e-05	-0.00627072	-0.00814845	-0.0186321	0.00297445	-0.0163715	-0.00568415	-0.0202859	0.0147868	-0.0094179	-0.000692055	-0.0101004	-0.0144754	0.013169	-0.0103317	-0.00019704	-0.0057126	0.00679129	0.0139151	-0.0093729
GSM376294	MDS	-0.0135413	0.0191875	0.00491288	0.0154445	-0.00556941	-0.00178809	0.0212961	0.00258449	0.01305	-0.00245833	0.00867244	-0.00361183	0.0172826	-0.0130234	0.00189723	0.0224968	0.0074426	-0.0043263	-0.00931289	-0.00227034	0.00610119	-0.0146659	-0.00926323	-0.0028603	-0.00384465	-0.00788124	-0.0213883	-0.00482118	-0.0172954	-0.00283691	-0.0246532	0.0254215	0.00813603	-0.00821953
GSM376295	MDS	-0.0260101	0.0149637	0.0182792	0.0180455	-0.0185421	0.0219338	0.0138841	0.0134194	0.0158915	-0.0217028	0.0147262	-0.0203498	0.0172416	-0.0182406	0.0199312	0.00657926	0.0154597	-0.0198481	-0.0162542	0.0208031	0.0179095	-0.0156992	-0.0210904	0.0205168	0.0210094	-0.0199668	-0.00400732	-0.0264386	-0.0153895	0.0161195	-0.013977	-0.00384372	0.0135048	-0.0130625
GSM376296	MDS	-0.027249	0.0173808	0.019985	0.0159845	-0.0135668	0.0228123	0.0190585	0.0107515	0.0199283	-0.0225614	0.010569	-0.0190703	0.0170105	-0.0160582	0.00440709	0.0128477	0.0159892	-0.0128997	-0.0140949	0.0242636	0.014178	-0.0127627	-0.0228395	0.0198728	0.0194851	-0.015812	-0.00525448	-0.027435	-0.0142134	0.0147291	-0.0150423	0.00316169	0.0124553	-0.00825306
GSM376297	MDS	-0.0216233	-0.0060638	0.020274	0.0204704	-0.00911957	0.0185695	0.01739	0.0175802	0.0129499	-0.0190926	0.0190692	-0.0200292	0.0177085	-0.0198894	-0.00565529	0.00874501	0.0148664	-0.0163027	-0.0108713	0.0167364	0.018861	-0.010865	-0.0192004	0.0120557	0.0185141	-0.0179068	-0.00762389	-0.0151218	-0.0109821	0.00668968	-0.0157318	-0.0166114	0.0018208	0.0102475
GSM376298	MDS	-0.0231143	0.00782905	0.0237321	0.0153413	-0.00447392	0.0224326	0.0208742	0.00728289	0.0267903	-0.019642	0.0118654	-0.0146023	0.0172129	-0.0145916	-0.00199239	0.0196177	0.0238442	0.00689964	-0.0151965	0.025068	0.0212344	0.000783702	-0.0160615	0.0174782	0.0222563	-0.00644846	-0.0107335	-0.024741	-0.013248	0.00899102	-0.000653117	0.0117171	-0.00144064	-0.00813617
GSM376299	MDS	-0.00330416	0.0159129	0.00223531	0.0126493	0.00494598	-0.00809396	0.0109411	0.00315285	0.00379959	0.00602203	0.0143366	-0.00882287	0.0187963	-0.00455486	-0.0063871	0.0168569	-0.00283848	0.00110865	-0.0183905	-0.0159937	0.00857993	-0.0124755	0.0128986	-0.0199959	-0.0209953	-0.00374701	-0.00666313	0.00905879	-0.0131333	-0.015759	0.0100661	0.00522867	0.0131551	-0.00487049
GSM376300	MDS	-0.0107575	0.00784227	-0.0158133	0.0103215	-0.0270502	-0.0112625	0.00741617	0.0100393	-0.00453262	0.0126305	-0.00679019	0.0220415	0.0139925	0.00854926	0.0172239	-0.0101165	0.00461081	-0.0150159	0.0169249	0.00667697	-0.00355506	-0.00525064	0.00644086	0.0160123	0.0248613	0.00891276	-0.0255273	0.00457318	-0.0112435	0.0253777	-0.0149881	-5.58317e-05	0.00109999	-0.0143945
GSM376301	MDS	-0.0250153	0.0185639	0.0226067	0.014428	-0.00954077	0.023093	0.0212873	0.00853314	0.0251527	-0.0194197	0.00982567	-0.0181742	0.0170355	-0.0147917	0.0156772	0.0165264	0.0222166	-0.00709635	-0.0186537	0.0269652	0.023515	-0.0136151	-0.017887	0.0204646	0.0207723	-0.0105289	-0.009655	-0.025505	-0.0130501	0.0154545	-0.00155491	0.00247929	0.0252147	-0.0159548
GSM376302	MDS	-0.0270283	0.0236689	0.0182938	0.0100726	-0.0207605	0.025787	0.0193842	0.0036939	0.0251335	-0.0209529	-0.000772105	-0.0130584	0.00973564	-0.00818332	0.0222695	0.0124986	0.0229241	-0.0209765	-0.0139104	0.028183	0.0177443	-0.0234655	-0.0191942	0.0268485	0.022741	-0.0116993	-0.0109463	-0.0288297	-0.00499888	0.0252517	-0.0143688	0.00413469	0.0192128	-0.00809293
GSM376303	MDS	-0.0132752	-0.002996	-0.00121476	0.0187687	-0.0173448	-0.00425558	0.00169558	0.00883226	-0.00765561	0.00895589	0.0155457	0.00942998	0.0192477	0.00295912	0.00435908	0.000592509	-0.00173819	-0.0126964	0.00301618	-0.0116088	0.00310131	-0.0103506	0.0138022	0.000926658	0.00703508	-0.00421261	-0.0239428	0.0137752	-0.0122281	0.00186237	-0.0359874	0.0306289	0.0155565	-0.00483682
GSM376304	MDS	-0.0246207	0.0103046	0.0137999	0.0171314	-0.0130246	0.0183565	0.00935077	0.0143883	0.0115871	-0.0211573	0.0147079	-0.0170333	0.0152054	-0.0226448	0.0114271	0.00959757	0.0100429	-0.017344	-0.0107533	0.0120231	0.00934598	-0.0196353	-0.0221426	0.0201447	0.0128928	-0.0214828	-0.00126718	-0.0223569	-0.0142647	0.00392955	-0.0137272	0.0203706	-0.0130351	-0.0121986
GSM376305	MDS	-0.0212383	0.00693213	0.0218718	0.0166467	-0.00553747	0.0220313	0.0131913	0.0141201	0.0183751	-0.0220426	0.0168855	-0.0192487	0.0178407	-0.0158829	0.00604031	0.0106736	0.0158074	-0.00489338	-0.0158374	0.0242173	0.0190835	-0.0073565	-0.0204059	0.0173112	0.0179783	-0.0120359	-0.00620077	-0.0273007	-0.013568	0.0100765	-0.0093453	0.00348587	0.0191373	-0.0218094
GSM376306	MDS	-0.0117978	0.0164616	0.0171068	0.00725257	-0.00409022	0.0122302	0.0159325	0.0105057	0.0207022	-0.0133594	0.00669951	-0.00877222	0.0095706	-0.0147803	0.00884673	0.0177983	0.0154194	0.0050175	-0.0147168	0.0138881	0.0170661	-0.00520041	-0.0104776	0.00377296	0.000557507	-0.00126578	-0.0426306	-0.00845166	-0.0105926	-0.00539855	-0.0283541	0.0321078	0.0357624	-0.0157227
GSM376307	MDS	-0.0158923	0.00719899	0.00836324	0.0168992	-0.0057995	0.0107359	0.00626036	0.018811	0.0027087	-0.0222709	0.0191799	-0.0217726	0.0112162	-0.0287839	0.00710764	0.00441322	0.000226763	-0.0161297	-0.0118423	0.0057104	-0.00110366	-0.0179188	-0.0276192	0.0103984	-0.000719708	-0.0314915	0.00118195	-0.0189332	-0.0120058	-0.00937602	-0.00858996	-0.0103528	-0.00347399	-0.00775197
GSM376308	MDS	0.00487953	0.012778	-0.016127	0.00155893	-0.000449136	-0.0227625	0.0109821	0.0010907	-0.00517145	0.0220029	-0.00797823	0.0145004	0.00604134	0.0157561	-0.00571719	0.00845007	-0.00511179	0.00598004	0.000615446	-0.0158403	-0.00389179	0.00273223	0.0218662	-0.0238516	-0.0121193	0.00965754	0.0113433	0.0200261	-0.00839452	0.00227435	0.0201529	0.0102535	-0.00072751	0.00997065
GSM376309	MDS	0.00187619	0.0199614	-0.00784866	0.00345187	-0.0015987	-0.0110932	0.00362809	-0.00649086	-0.00469758	0.0141629	0.00186519	0.00255425	0.00868221	0.0146024	0.00270858	0.00308805	-0.0042066	0.00149254	-0.0119617	-0.013942	0.0022293	0.0019877	0.0198002	-0.0129784	-0.0136874	0.00873707	0.0166835	0.00984908	-0.0056263	0.00409105	0.0184802	-0.00200808	-0.0086069	-0.00885428
GSM376310	MDS	-0.00922032	0.0173284	0.0153575	0.00929491	0.00387929	0.0112941	0.0131144	0.00219345	0.0164429	-0.0132604	0.0121447	-0.0184071	0.0132629	-0.0133936	-0.00314534	0.0138932	0.00994354	0.00302413	-0.0198045	0.0102142	0.0154798	-0.003003	-0.0095483	0.00116484	-5.86594e-05	-0.00399073	-0.0182061	-0.0128443	-0.00606668	-0.00430061	-0.00100464	0.0321403	0.00508939	-0.0212882
GSM376311	MDS	-0.0206068	0.005759	0.0203168	0.0180042	-0.00948651	0.0174543	0.0171826	0.0149411	0.0197614	-0.0134414	0.0148778	-0.0124995	0.0188258	-0.014433	-0.00667739	0.0136791	0.018878	-0.00307347	-0.0150965	0.0148833	0.0254339	-0.00319952	-0.00875278	0.0101025	0.0175109	-0.00920829	-0.00662699	-0.015387	-0.00957022	0.00656361	0.000264538	-0.00346353	-0.00738563	-0.0237408
GSM376312	MDS	-0.00377321	0.00846282	-0.0040187	0.0134371	-0.000811595	-0.0143842	0.0125437	-0.00173218	-0.00285377	0.011525	0.0094295	0.00490581	0.0176525	0.00191746	-0.0155202	0.0146839	-0.00500829	-0.0033838	-0.00216142	-0.0221192	0.000810698	-0.0117922	0.00927451	-0.0187236	-0.00678787	-0.00392975	-0.00156804	0.0115478	-0.0168832	-0.0105821	-0.019607	-0.00655005	-0.000268046	0.0111712
GSM376313	MDS	-0.00125977	0.0142096	-0.0345354	0.00533962	-0.0290199	-0.0349393	0.0027896	-0.00585723	-0.0185011	0.0265661	-0.0155474	0.0230839	0.0132735	0.0229742	0.0102008	-0.0191192	-0.00677401	-0.0171655	0.00887769	-0.0155433	-0.0159013	-0.0107489	0.0226051	-0.00785169	0.00371997	0.00931146	0.0226752	0.0150246	-0.0119525	0.0225577	0.0271245	-0.00610014	0.0155049	-0.0153861
GSM376314	MDS	-0.0259976	0.0230206	0.021437	0.0143528	-0.0139015	0.020984	0.0227696	0.0115171	0.0252763	-0.0198506	0.00720268	-0.0188669	0.014366	-0.0134797	0.0155136	0.0173289	0.0216907	-0.0171562	-0.019958	0.0253659	0.0196452	-0.0217926	-0.0189865	0.0183299	0.0181294	-0.0143128	-0.00686512	-0.0237162	-0.0131516	0.0190686	-0.013143	0.00372763	0.0237308	-0.0151216
GSM376315	MDS	-0.0279902	0.0200258	0.0198848	0.0170919	-0.0132974	0.0203771	0.0233119	0.008526	0.0213504	-0.0222384	0.0132384	-0.0196949	0.0178149	-0.0193623	0.00587084	0.0174427	0.0183534	-0.0131356	-0.0175951	0.0223127	0.0166226	-0.0177619	-0.0227227	0.0195223	0.0168523	-0.0184033	-0.0075257	-0.0293971	-0.0138445	0.0135703	-0.0104609	-0.00321589	-0.0153596	-0.0120726
GSM376316	MDS	-0.00866675	0.00127786	0.01003	0.00886904	-0.00843713	0.00530557	0.00716707	0.009745	0.0117174	-0.00372281	0.00546686	0.00184418	0.0131839	-0.00461241	0.00896038	0.00985448	0.0106723	-0.00037411	-0.00232601	0.00604081	0.0157224	-0.00854115	-0.00312293	-0.000365274	0.00671914	0.00416984	-0.022261	-9.8275e-05	-0.00643863	-0.00218509	-0.0052865	0.0387186	0.0321753	-0.0019094
GSM376317	MDS	-0.0194876	0.022055	0.0188455	0.00678015	-0.00188035	0.015469	0.0295616	-0.00286827	0.0326124	-0.0136395	-0.0014117	-0.0117591	0.0100754	-0.0142202	0.00841684	0.0324108	0.0221071	0.00993024	-0.0169646	0.0209815	0.0159222	-0.00523812	-0.0134495	0.0126639	0.00900454	-0.00565521	-0.018784	-0.0187205	-0.0132624	0.00686928	-0.00176304	0.0160606	0.0140931	-0.0184487
GSM376318	MDS	-0.00321545	-0.00795041	-0.027985	0.0167588	-0.029209	-0.0242965	-0.00716655	0.0143221	-0.0244982	0.0148338	0.00210783	0.0215423	0.0142618	0.00660567	0.000213567	-0.028043	-0.0102673	-0.0300805	0.0171056	-0.00612017	-0.0132625	-0.0237968	0.00730941	0.00306654	0.0153815	-0.00676816	0.0043617	0.010064	-0.0147912	0.0121144	-0.0073689	-0.00266847	0.0102311	-0.00753615
GSM376319	MDS	-0.0120318	0.0201591	0.0119423	-0.00475745	-0.00742188	0.0199522	0.0197585	-0.0103714	0.0206056	-0.0152952	-0.0105662	-0.00761262	-0.000974024	-0.0103939	0.0218418	0.0187221	0.0153916	-0.00336751	-0.00483671	0.0185698	0.00453783	-0.00446964	-0.0154998	0.0221976	0.00675431	-0.00494862	-0.0290493	-0.0168025	0.0114484	0.0124454	-0.0162678	0.00707625	0.00619476	-0.0122215
GSM376320	MDS	-0.0260289	0.00822561	0.023309	0.0131942	-0.0112888	0.0246248	0.0140915	0.0216159	0.02037	-0.0246614	0.0115491	-0.0219647	0.0105489	-0.0161138	0.0101656	0.0070232	0.0203934	-0.0160639	-0.0125076	0.0256259	0.0184372	-0.0109498	-0.024631	0.0207162	0.0209313	-0.0153996	-0.00774887	-0.0269703	-0.0034798	0.0134776	-0.0206771	-0.0121603	0.0110182	-0.0104957
GSM376321	MDS	-0.000539252	0.000383528	0.00863562	0.0179477	0.00349883	-0.00146597	-0.000548791	0.0253139	0.00239645	-0.00828889	0.0214824	-0.0150112	0.0132816	-0.0143738	0.0144987	0.00206555	0.00255191	-0.00707147	-0.0193589	0.000101745	0.0159894	-0.0100677	-0.00110466	-0.0113162	-0.00617545	-0.0100092	-0.00492244	0.00118562	-0.015245	-0.0125217	0.0126379	-0.00329204	0.000648176	-0.016683
GSM376322	MDS	-0.00541679	-0.00325738	-0.0173621	0.0180413	-0.0181413	-0.0206633	0.00293684	0.0102371	-0.0186549	0.0165286	0.00589472	0.0176932	0.0182717	0.0065786	-0.0161368	-0.00725832	-0.00973885	-0.0187682	0.0110928	-0.0161728	-0.00497169	-0.0125955	0.00984936	-0.00921394	0.0101654	-0.00866022	0.00573443	0.0124281	-0.0123965	0.00653548	-0.0117127	0.0049285	0.000826048	0.00938223
GSM376323	MDS	-0.0143062	0.00270363	-0.00567798	0.0160348	-0.0223754	-0.00327201	0.00618487	0.00531976	-0.00160305	0.0116673	0.00791209	0.0197961	0.0210982	0.0116989	0.00479226	-0.00233002	0.00578876	-0.0136296	0.0103342	0.00570034	0.00531071	-0.00555811	0.0119034	0.0086758	0.0215519	0.00838549	-0.0228636	0.00472226	-0.0162326	0.0227175	-0.00734769	-0.0017924	0.0128132	-0.0212924
GSM376324	MDS	-0.0022707	0.00316914	0.0113981	-0.00901908	0.00138282	0.0162091	0.0152296	-0.00872896	0.014349	-0.00825896	-0.00642713	-0.00528222	-0.000548475	0.000890688	0.00190237	0.00982027	0.00819083	0.0134329	0.00147888	0.0154755	0.00651675	0.0150983	-0.000606674	0.0111732	0.00666436	0.00464491	0.00966802	-0.00191712	-0.00160107	0.00509097	0.00381024	0.00728276	0.0177411	-0.0184001
GSM376325	MDS	-0.0137352	-0.00126362	0.0224388	0.0191138	0.00456243	0.0195579	0.00716486	0.00516434	0.0163198	-0.0227554	0.0238756	-0.0192822	0.0193256	-0.0167263	-0.0151616	0.00824936	0.0147177	0.00324778	-0.0181474	0.0239516	0.0231386	-0.00388089	-0.0178249	0.0149662	0.0175574	-0.0115097	-0.00885754	-0.0251498	-0.00595773	0.00244495	0.00178651	-0.0187816	-0.00979886	-0.0107463
GSM376326	MDS	-0.0264307	0.00597492	0.0231659	0.0164945	-0.0100994	0.0258505	0.0194644	0.00903473	0.0192858	-0.0240891	0.0134697	-0.0186955	0.0185213	-0.016857	0.0153655	0.0125924	0.0202602	-0.0111636	-0.0133954	0.0260562	0.0232283	-0.014702	-0.0216605	0.0214419	0.0223424	-0.0148885	-0.0056227	-0.0276734	-0.016026	0.0152018	-0.0147538	0.0087052	0.0186567	-0.0171392
GSM376327	MDS	-0.0100717	-0.00505143	0.0121849	0.0153236	-0.00695324	0.00345737	0.00626124	0.0233279	0.00805869	-0.00295284	0.0132093	-0.000342763	0.0125603	-0.00867716	0.00696936	0.00509759	0.0119408	-0.0030937	-0.00379251	0.00555124	0.0179212	0.00291542	0.00330448	-0.00409458	0.00771153	-0.00138942	-0.0275297	0.0022147	-0.0131021	-0.00276488	-0.0105304	0.0246373	0.034225	-0.0144787
GSM376328	MDS	-0.0215771	0.0204111	0.0177752	0.0100497	-0.00946813	0.020627	0.0229027	-0.00319377	0.0231184	-0.01498	0.00268049	-0.0146685	0.0109136	-0.0121178	-0.0136044	0.0181972	0.0200092	-0.0083432	-0.0123945	0.0206289	0.00791812	-0.00937325	-0.0148322	0.0187561	0.0156579	-0.0141329	-0.00408255	-0.0155779	-0.0118359	0.0175623	-0.0098982	-0.00993203	-0.0134546	0.00971589
GSM376329	MDS	-0.0223297	0.0298272	0.0108496	0.00267858	-0.0166093	0.0170792	0.0196048	-0.00221829	0.0222275	-0.0205392	-0.0109801	-0.0169746	0.00324617	-0.0179118	0.0324805	0.0162935	0.0124499	-0.0120438	-0.0125662	0.0165279	-0.00170513	-0.0241048	-0.0264004	0.0196849	0.0059051	-0.0183895	-0.00226605	-0.023276	-0.0168148	0.012815	-0.012838	-0.000390278	0.0163299	-0.00483895
GSM376330	MDS	-0.0260235	0.0275842	0.015168	0.0181568	-0.0159344	0.0140603	0.0249194	0.00729933	0.0212522	-0.0158005	0.00988748	-0.0190765	0.0165308	-0.0187741	-0.000385296	0.0206515	0.017736	-0.0161648	-0.0211632	0.0143038	0.0117319	-0.0199295	-0.0178737	0.0115006	0.0113335	-0.0215142	-0.00554112	-0.0179082	-0.0159931	0.0101531	-0.00912343	0.00537035	0.00769788	-0.0096974
GSM376331	MDS	-0.0206595	0.0141858	0.0152264	0.0166757	-0.0130937	0.0153842	0.0124497	0.00878851	0.0140155	-0.0157055	0.0157404	-0.0130361	0.0189336	-0.012611	0.0206127	0.00766976	0.0164718	-0.0173149	-0.0157094	0.0146838	0.018265	-0.0235182	-0.0112667	0.0170172	0.0152256	-0.0106886	-0.0167996	-0.0166789	-0.0107099	0.0068261	-0.00417853	0.0107212	0.020924	-0.0196722
GSM376332	MDS	-0.0268205	0.00825028	0.0217516	0.0195066	-0.0144268	0.0201896	0.0145898	0.0179459	0.0197901	-0.0210301	0.0160482	-0.0179672	0.017908	-0.0176535	0.0181846	0.0102431	0.0210319	-0.012676	-0.0154012	0.0232413	0.0234203	-0.0156694	-0.015984	0.0192448	0.0212802	-0.0138914	-0.00612589	-0.0249081	-0.0136676	0.0102731	0.00136184	-0.0046724	0.0217697	-0.0148858
GSM376333	MDS	-0.00930532	-0.00107304	0.0175319	0.00389136	0.00477671	0.0221072	0.00707454	0.00638129	0.0137147	-0.0224329	0.00951267	-0.0150004	0.00840664	-0.0139727	-0.00158451	0.00602068	0.0117585	0.0106477	-0.00729571	0.0219183	0.012733	0.00564403	-0.0198798	0.0198628	0.0122367	-0.00366327	-0.0075954	-0.0251866	-0.0171418	0.00476897	-0.00178453	-0.00199414	0.0354333	-0.0180063
GSM376334	MDS	-0.0304589	0.0190416	0.0184195	0.0172664	-0.0204691	0.0229459	0.0156157	0.0103235	0.0182825	-0.0242455	0.0113911	-0.0217628	0.0169615	-0.0199596	0.0190704	0.00744815	0.016521	-0.0233036	-0.0160529	0.0220133	0.0181183	-0.0248145	-0.0228554	0.0231749	0.0198834	-0.0216691	-0.00330885	-0.0283869	-0.0150118	0.018543	-0.0141433	-0.000247074	0.00804256	-0.00997982
GSM376335	MDS	-0.0234036	0.0125222	0.0157266	0.0212085	-0.0178393	0.0200619	0.00772351	0.0161462	0.0119089	-0.023695	0.0198507	-0.0173506	0.018266	-0.0201526	0.0293108	0.000326868	0.0139432	-0.0197619	-0.0166926	0.0216246	0.01585	-0.0189791	-0.0216207	0.0224106	0.0195178	-0.020154	-0.0198857	-0.0259238	-0.0168262	0.0115694	-0.00305012	-0.00527031	0.0202917	-0.0231486
GSM376336	MDS	-0.0218936	0.0160553	0.021135	0.0139398	-0.0073655	0.0190203	0.0194333	0.0043934	0.0225163	-0.0184436	0.0137732	-0.0184851	0.0177928	-0.0186866	0.0134639	0.0187908	0.0193237	-0.00203629	-0.0173461	0.0210491	0.0230771	-0.00705508	-0.019929	0.0154683	0.0141637	-0.0102062	-0.0114303	-0.026574	-0.0170888	0.00539316	-0.00277862	0.00387869	0.0260792	-0.0190611
GSM376337	MDS	-0.00125717	0.0046426	-0.0111094	0.014715	-0.00807017	-0.0219338	0.004493	0.00994306	-0.0080023	0.0162963	0.00635452	0.0118651	0.0186234	0.00482361	0.0163345	0.00402929	-0.005859	-0.01255	-0.00144318	-0.0155583	-0.000698466	-0.0194982	0.0128455	-0.0223615	-0.00871123	-0.0043109	-0.0132956	0.0168591	-0.011786	-0.00597909	0.00320168	0.029042	0.0122191	0.0185179
GSM376338	MDS	-0.0101782	0.013686	-0.00200293	0.0106774	-0.0152368	-0.00799122	0.0170194	0.00156892	0.00794568	0.0109613	-0.00202199	0.0145971	0.0163509	0.00371439	0.00446487	0.0134027	0.00760366	-0.00379554	0.00254963	-0.00565261	0.00533083	-0.00811723	0.0092042	-0.0048048	0.00779763	0.00117855	-0.0241052	0.0103663	-0.0114495	0.00327037	-0.00755892	0.0402849	0.0176248	0.00544078
GSM376339	MDS	-0.00289665	0.0152571	-0.00100908	0.00908333	-0.00285222	-0.00816559	0.012339	-0.00364883	0.000753322	0.0095831	0.00808794	0.0018011	0.014095	-0.00228289	-0.0119992	0.0123393	-0.00176481	-0.00176021	-0.00576753	-0.0179045	0.00270711	-0.00419745	0.00649053	-0.0144251	-0.00633489	-0.00589746	-0.00973779	0.0134572	-0.0103717	-0.0180083	-0.0121547	0.011036	-0.00690797	0.0180922
GSM376340	MDS	-0.0254793	0.00699535	0.0210257	0.0172341	-0.0136903	0.0248849	0.0109966	0.0156149	0.0161802	-0.0236679	0.0171766	-0.0199664	0.0167675	-0.0175752	-0.00591724	0.00509532	0.0152615	-0.0112692	-0.0113321	0.022788	0.017137	-0.00904244	-0.0224138	0.0222431	0.0244873	-0.0178415	-0.00269711	-0.0287599	-0.0111635	0.0146636	-0.0172622	-0.0124564	-0.00170337	-0.012542
GSM376341	MDS	-0.0056578	0.0141195	0.00649366	0.010284	0.0111164	-0.00181372	0.00744021	0.00662193	0.0066911	-0.0152939	0.0133096	-0.0231483	0.01245	-0.0293375	0.0287576	0.0184553	-0.00485203	-0.00177746	-0.0174763	-0.00478956	-0.00182029	-0.0220558	-0.020912	-0.0130625	-0.0256333	-0.0221911	-0.0118778	-0.011127	-0.0113164	-0.0278339	-0.00714669	-0.00123083	0.0444143	-0.000233226
GSM376342	MDS	-0.0180915	0.0158178	0.00104007	0.0116348	-0.0168137	-0.00118897	0.0153539	0.00763362	0.00409166	0.00544172	0.00097503	0.00130911	0.0148014	0.00435929	0.0157207	0.00515882	0.00701485	-0.0213927	-0.00314796	-0.00199026	0.00497671	-0.0178051	0.00530794	0.00424308	0.0110553	-0.00603156	0.0069594	0.0108608	-0.0141143	0.0134565	-0.00883359	0.00443095	0.0282177	-0.00456906
GSM376343	MDS	-0.00998831	0.0015752	0.00300553	0.0206001	-0.00396968	-0.010936	0.00579835	0.0141571	0.00205244	0.00725595	0.0171404	0.000571253	0.0221549	-0.0066423	0.00678197	0.008223	0.00346129	-0.00864044	-0.0134829	-0.0109182	0.0111953	-0.0232682	0.00540491	-0.0187678	-0.00109862	-0.00962629	-0.0289969	0.00989407	-0.00805006	-0.00884749	-0.0101481	0.0475104	0.0197759	-0.00789514
GSM376344	MDS	-0.0184375	0.00319586	0.0152061	0.0194586	-0.0122579	0.0123562	0.0115966	0.0115431	0.00971984	-0.0124882	0.0216417	-0.0113966	0.0214049	-0.0114596	0.0145913	0.00402961	0.0133205	-0.0198183	-0.0144785	0.00963421	0.020897	-0.0273911	-0.00503025	0.0101001	0.0131014	-0.0100653	-0.0134196	-0.0110708	-0.0125159	0.00180968	-0.00164908	0.00127372	0.0244707	-0.0164394
GSM376345	MDS	-0.021657	-0.00179449	0.00432	0.00564902	-0.0225836	0.0217401	-0.0327375	0.00979097	-0.00763313	-0.023925	0.00215693	-0.0192096	0.00206991	-0.0219084	0.0562607	-0.0287144	-0.00806953	-0.0380678	0.00197871	0.011273	-0.0115516	-0.0142918	-0.0293529	0.028443	0.0115609	-0.0316978	0.0147043	-0.0194542	-0.0196801	0.010639	-0.0205738	-0.01452	-0.00795929	-0.00372941
GSM376346	MDS	-0.0131335	0.0148286	0.0160718	0.0203852	-0.00410744	0.00938307	0.00970825	0.0160979	0.0126403	-0.0166864	0.0204797	-0.0212403	0.0178896	-0.0178731	0.00692588	0.00712427	0.0127467	-0.00927222	-0.026613	0.0131346	0.0167473	-0.0163954	-0.0152411	0.00238807	0.00675681	-0.0148129	-0.0151347	-0.014949	-0.010954	-0.00194305	0.00603177	0.00595643	0.00389098	-0.0197802
GSM376347	MDS	-0.0190281	0.0120287	0.0148843	0.0110919	-0.00862861	0.0181595	0.0125289	0.00398495	0.0136221	-0.0156098	0.0114482	-0.0154917	0.0127667	-0.0112397	0.00398098	0.00715983	0.011284	-0.00835732	-0.00830956	0.0144449	0.0120853	-0.00494877	-0.0150607	0.0149742	0.0144421	-0.0117429	0.00216573	-0.0165541	-0.00762121	0.0106742	-0.0127658	-0.0100463	0.00588475	-0.0096347
GSM376348	MDS	-0.00798898	0.00895008	0.0049617	0.0114221	0.00332519	-0.00422213	0.0119906	0.00584141	0.0091651	-0.000174336	0.00902248	-0.00426116	0.0146603	-0.0065266	0.0110519	0.0188234	0.00165971	0.00326288	-0.00837094	-0.00529069	-0.0010435	-0.013471	6.51288e-06	-0.0108457	-0.0136979	-0.00441752	-0.0205994	0.0065744	-0.0127311	-0.012399	-0.0173828	0.0447614	0.0232018	-0.00477902
GSM376349	MDS	0.0073163	0.00259647	-0.0107133	-0.000853536	-0.00184275	-0.0145612	-0.000772681	-0.0123603	-0.00899633	0.0110193	-0.000585236	0.0133631	0.00664373	0.00255831	-0.00753497	0.00111471	-0.0121898	0.00242536	0.00131745	-0.0177104	-0.00262144	-0.00310697	0.00685589	-0.0179242	-0.0113944	0.00383103	0.00233722	0.0133231	-0.000270141	-0.0141048	-0.00942283	0.0396413	0.0247212	-0.00376953
GSM376350	MDS	-0.0116637	-0.00132719	0.000963785	0.021799	-0.0129052	-0.00411447	-0.00281807	0.014249	-0.00394686	0.00041436	0.0211439	0.00203299	0.0222761	-0.00334769	0.0288009	-0.00333138	0.00236221	-0.0246671	-0.00616334	-0.000454187	0.00833143	-0.0291793	0.0013961	0.00225794	0.00548947	-0.00691225	-0.0185914	-0.000119869	-0.0132814	0.00567143	-0.0165842	-0.00269043	0.0181772	0.0115359
GSM376351	MDS	-0.00577013	0.0234374	-0.0446393	0.00446681	-0.0457811	-0.0409449	-0.0016863	-0.0120446	-0.0324145	0.0255922	-0.0296986	0.0141149	0.00408147	0.00823339	-0.0137318	-0.0225591	-0.0138613	-0.0400758	0.000948473	-0.0404097	-0.0323373	-0.0263048	0.0187664	-0.0256079	-0.0103583	-0.0240475	0.0136339	0.0200395	-0.0105334	0.0039045	0.00985274	-0.000363679	-0.0125895	0.0166149
GSM376352	MDS	-0.0270471	0.0153605	0.0167809	0.0188531	-0.0173905	0.0176557	0.0117957	0.0142368	0.0123452	-0.0197006	0.0173347	-0.0221909	0.0191082	-0.0229431	0.000334129	0.00504392	0.0145335	-0.0163318	-0.0145838	0.0106114	0.0150887	-0.0168286	-0.0220495	0.0142627	0.0176178	-0.0223157	-0.00547212	-0.0223897	-0.0109959	0.0121541	-0.0175844	0.00749234	-0.00374584	-0.0153052
GSM376353	MDS	-0.0123141	0.0101197	0.00810263	0.0168909	-0.0034095	-0.00273966	0.00989745	0.011728	0.014169	0.00262004	0.0120873	0.00239465	0.0188877	-0.00174544	0.0102183	0.0155449	0.0113493	0.00337493	-0.0085534	0.00130086	0.0102468	-0.00956769	0.00608972	-0.00803906	-0.00207021	4.42643e-05	-0.0356396	0.0052298	-0.0115357	-0.00175123	-0.0287388	0.0499546	0.0100785	-0.00110234
GSM376354	MDS	-0.0171797	0.0252085	0.0172951	0.00301272	-0.000238536	0.015994	0.0308626	-0.0020009	0.0298892	-0.0119629	-0.00398778	-0.0105112	0.00644234	-0.0086156	0.00164243	0.0293118	0.0214031	0.0090881	-0.016348	0.0193929	0.00912572	-0.000940497	-0.0131228	0.0109672	0.00647452	-0.00465841	-0.00756757	-0.0151107	-0.0141182	0.0104127	-0.00640142	0.00850696	-0.0145813	-0.0117875
GSM376355	MDS	-0.0130353	0.0158535	-0.00360213	0.0162161	-0.0157333	-0.00667747	0.0123184	0.00743553	-0.000419475	0.00710756	0.00847032	0.0067704	0.0198198	0.00189041	0.00869933	0.00515658	0.000446581	-0.0113538	-0.003489	-0.00620823	0.00225442	-0.00912428	0.00658461	-0.00418506	0.00131252	-0.00509454	-0.0262768	0.00554697	-0.0143021	0.00556252	-0.0140641	0.011928	0.00417325	-0.000264551
GSM376356	MDS	-0.0218056	0.00745699	0.0196967	0.0153315	-0.00568162	0.0189546	0.0161464	0.0190933	0.018138	-0.0191114	0.0155104	-0.022308	0.0157421	-0.0167523	0.0112751	0.0121072	0.0168795	-0.00737557	-0.0144865	0.0201509	0.0172961	-0.00410344	-0.0187319	0.0128546	0.01516	-0.0119559	-0.00521623	-0.0231757	-0.0105715	0.0114206	-0.0144626	-0.00670156	0.00414178	-0.0191977
GSM376357	MDS	-0.0153115	-0.00613847	0.0115737	0.0138938	-0.00709876	0.0180416	0.00142496	0.00690886	0.00260806	-0.0245062	0.0157689	-0.0192007	0.00664312	-0.0237378	0.0202176	-0.00132169	0.0015229	-0.0160347	-0.00616637	0.0125352	0.00621676	-0.0124002	-0.0256906	0.0146016	0.012589	-0.0215788	0.00596101	-0.0211542	-0.00866208	-0.00123929	-0.0117747	-0.0156637	0.018929	-0.0143426
GSM376358	MDS	-0.00707991	0.0166033	-0.00288118	0.00615576	-0.00785651	-0.00525585	0.0122349	-0.00310755	-0.000239094	0.00652668	0.00208575	0.000410877	0.012738	0.00109283	0.006786	0.00667701	-0.00193478	-0.00968106	-0.00470283	-0.0150786	0.00204338	-0.0152858	0.00694348	-0.00694466	-0.00585307	-0.00430865	0.00185757	0.00984653	-0.0100483	-0.00715232	0.00302798	0.00771913	0.0201398	0.0192778
GSM376359	MDS	-0.0146407	-0.00793003	0.00821145	0.0160028	-0.00781218	0.0150868	-0.0101406	0.0234603	-0.0030356	-0.0232943	0.0188705	-0.0175601	0.0102546	-0.0226382	0.0330988	-0.00922741	-0.0031626	-0.0272713	-0.00574037	0.0064893	0.00314053	-0.0253644	-0.024957	0.0127681	0.00639952	-0.0255633	0.00511906	-0.0204101	-0.0159856	-0.0056087	-0.00962686	-0.0130124	-0.012405	-0.00933242
GSM376360	MDS	-0.0177485	0.00257911	0.0189632	0.0217082	-0.00559454	0.0156747	0.0168437	0.0175491	0.0145875	-0.021373	0.0227813	-0.018261	0.0202332	-0.0182877	-0.000120277	0.0102913	0.0161126	-0.0132217	-0.0195979	0.0187052	0.0208452	-0.0177646	-0.0196436	0.0115054	0.0151135	-0.0153193	-0.0115509	-0.0192556	-0.014807	0.00482584	0.00470375	-0.00852253	0.00974136	-0.0249556
GSM376361	MDS	-0.0205082	0.00448604	0.0174956	0.0108872	-0.0141786	0.0248128	0.00136787	0.00517873	0.0154266	-0.0247994	0.0104761	-0.0118193	0.0125809	-0.0196213	0.0320242	0.00283023	0.0137974	-0.00167448	-0.00253751	0.0232773	0.0107383	0.00639849	-0.0212234	0.0255318	0.0149988	-0.00858381	-0.0310122	-0.025495	-0.0101589	0.00842608	-0.0214009	0.00408649	-0.00434278	-0.0235095
GSM376362	MDS	-0.0139123	-0.00377105	0.00590456	0.0134736	-0.013763	0.0186468	-0.00637752	0.00554211	-0.00250415	-0.0261635	0.0158607	-0.0164832	0.0128423	-0.0261766	0.0240078	-0.0102699	-0.00301709	-0.029633	0.000911378	0.00922343	-0.00192146	-0.0293129	-0.0276724	0.023035	0.00727781	-0.0271057	0.00371683	-0.0232128	-0.000620708	-0.00215526	-0.0136397	-0.00659135	-0.0013253	-0.0178019
GSM376363	MDS	-0.00887288	0.00617833	0.0115058	0.00605564	0.000793184	0.0140382	0.00284107	0.0124335	0.0119478	-0.0226274	0.00784902	-0.0183052	-0.000721931	-0.0180395	0.0351306	0.00543833	0.0087124	-0.00189854	-0.0100189	0.013063	0.00194718	-0.00738674	-0.0233699	0.0106076	0.000207315	-0.0143674	-0.00801875	-0.0194459	-0.0130318	-0.00658792	-0.00208964	-0.0125142	0.0316444	0.00440025
GSM376364	MDS	-0.0137969	-0.00277017	0.0124388	0.0103862	-0.00547438	0.0166457	0.00140963	0.0125143	0.00637141	-0.0170035	0.0123285	-0.0124775	0.0105132	-0.0170631	0.00725233	0.00191644	0.00753438	-0.0030641	-0.000609262	0.00849815	0.00685846	-0.00141714	-0.0175663	0.0223731	0.0108279	-0.00947401	0.00109063	-0.0180632	-0.011063	0.0054201	-0.0164906	0.00213728	-0.00160323	-0.00979813
GSM376365	MDS	-0.00387231	0.0137973	-0.0019142	0.0187775	-0.00456694	-0.0140843	0.0056083	0.0153755	-0.00258242	0.00958757	0.0158561	-0.00286718	0.0169585	-0.00152217	-0.00735905	0.00410831	0.00231848	-0.0103209	-0.0163171	-0.0185018	0.0066495	-0.00755401	0.013179	-0.0182507	-0.00777356	-0.00944339	0.00410441	0.0152278	-0.0155276	-0.0109528	0.0187968	-0.00180949	-0.00778789	0.0051046
GSM376366	MDS	-0.0172646	0.0142829	0.0193178	-0.00172143	0.000741459	0.0218812	0.0233245	0.00482032	0.0298717	-0.016329	-0.00709151	-0.00962987	-0.000494939	-0.00529432	0.0170577	0.021684	0.0213131	0.0105285	-0.00604611	0.0281521	0.0133941	0.00345023	-0.0164221	0.0172349	0.0143324	0.00294139	-0.00479844	-0.0217391	-0.009715	0.0153264	-0.00900938	0.00528654	0.0049899	-0.00521131
GSM376367	MDS	-0.0023906	0.00795454	-0.0114752	-0.00368795	-0.0171631	-0.00724328	0.00802375	-0.00866336	0.000981216	0.0101597	-0.0170433	0.0250731	0.002798	0.0101377	-0.000711582	-0.00229829	0.00474258	-0.00760391	0.0191743	0.0097892	-0.00174157	-0.0134314	-0.000458753	0.012213	0.0163882	0.012418	-0.03253	0.00375558	-0.00126964	0.0202192	-0.0369602	0.00633981	-0.00455309	0.0156536
GSM376368	MDS	-0.0145583	0.0145344	0.00191301	0.0147048	-0.0141263	-0.00326818	0.0145348	0.00633044	0.0098446	0.0048324	0.0054124	0.00924846	0.0173082	-0.000731411	0.00253384	0.0122518	0.0103283	-0.00787727	0.000800717	0.00155666	0.00302023	-0.0126498	0.000959385	0.00473301	0.0112588	-0.00575112	-0.0299642	0.00388594	-0.0148268	0.00787185	-0.0254817	0.0436474	0.00846355	0.0110396
GSM376369	MDS	-0.0202033	-0.00266921	0.0108503	0.0229735	-0.00972369	0.0165933	-0.000302441	0.0200962	-0.000694696	-0.0270459	0.0240716	-0.0220946	0.0173235	-0.0297518	-0.000284462	-0.00378165	-0.00121707	-0.0236026	-0.00873485	0.011732	0.0030466	-0.0215241	-0.0308134	0.0176929	0.010159	-0.0324518	0.0035364	-0.025931	-0.0182527	-0.0020242	-0.00910834	-0.0120347	-0.0255953	-0.0181472
GSM376370	MDS	-0.0114863	-0.0033031	0.00658719	0.0147653	-0.00456024	0.00972506	-0.00534164	0.0281083	-0.00111816	-0.0184091	0.0150482	-0.0136014	0.00391287	-0.0193046	0.0298323	-0.00497412	-0.000368599	-0.0208687	-0.00448627	0.00419246	0.0028058	-0.0197652	-0.0215966	0.0136921	0.00497458	-0.0214194	-0.0041878	-0.011138	-0.014509	-0.00151701	-0.00811875	0.00614543	0.0306622	-0.0190549
GSM376371	MDS	0.00338177	0.0224287	-0.0262639	0.0103974	-0.0143081	-0.0335944	0.00317182	-0.00583574	-0.0223136	0.025348	-0.00152192	0.0082312	0.0152661	0.0158232	0.00193568	-0.00257352	-0.0240563	-0.0222822	-0.00933596	-0.0387374	-0.0164849	-0.036883	0.0290044	-0.0324495	-0.0315285	-0.0035896	0.0110493	0.0235925	-0.00900681	-0.00674192	0.0212996	-0.00562159	0.00827573	-0.00055113
GSM376372	MDS	-0.00776207	-0.00192577	-0.00620449	0.0162054	-0.00742973	-0.00689636	-0.0194723	0.0126778	-0.0216886	-0.000513255	0.0176095	-0.0117921	0.0151913	-0.0116466	0.0362275	-0.0131348	-0.0220086	-0.0197006	-0.01189	-0.0229255	-0.00554961	-0.0194833	0.00160192	-0.00669762	-0.0152869	-0.0285044	0.0113487	0.0158128	-0.0158942	-0.0206582	-0.00820556	-0.00973462	0.00467813	0.00842154
GSM376373	MDS	-0.0257077	0.0151072	0.0177684	0.0172435	-0.0152369	0.0204077	0.0151664	0.0142336	0.0161495	-0.0238864	0.0140452	-0.0201234	0.01663	-0.0174982	0.0155229	0.00796078	0.0148734	-0.0193567	-0.017385	0.0219044	0.0140526	-0.0183235	-0.0216206	0.0195189	0.0189024	-0.0209116	-0.0055609	-0.0250794	-0.01382	0.0136174	-0.0130344	-0.00359978	0.00837888	-0.0145007
GSM376374	MDS	-0.0168363	0.0326998	0.00131921	0.00629752	-0.0186635	0.000290285	0.0287041	-0.0013188	0.0205623	0.00784482	-0.0110314	0.00801991	0.00934024	0.0046085	-0.0079315	0.0247308	0.0142487	-0.00890656	-0.00659101	0.00475939	0.00254498	-0.0146906	0.00436008	0.0025787	0.00396325	-0.00151264	-0.0318891	0.00119792	-0.0135417	0.0166156	-0.0335327	0.0391325	-0.0129818	-0.00318359
GSM376375	MDS	0.00498881	0.0120287	0.00774213	0.00602324	0.0159189	-0.0064435	0.00901699	0.0133004	0.00895189	-0.00312314	0.0109479	-0.0182761	0.00606691	-0.0119636	2.9608e-05	0.0170517	-0.00159356	0.0113395	-0.0229637	-0.010407	0.00748435	-0.00524069	0.00162337	-0.023963	-0.0259104	-0.00425334	-0.0125506	0.00784266	-0.00860277	-0.0299408	0.0073169	0.0480176	0.0255843	-0.00553888
GSM376376	MDS	-0.0118846	0.0140451	0.0142893	0.0142296	0.00192355	0.00672384	0.0179245	0.0156708	0.0170585	-0.00753563	0.0134954	-0.0143503	0.0130908	-0.0100344	0.00754585	0.0192853	0.0151745	0.0021016	-0.0194203	0.0068461	0.0118736	-0.00375291	-0.00299015	0.000440894	0.00101795	-0.0037373	-0.0103383	-0.00466031	-0.0144252	0.00022918	0.00215694	0.023778	-0.0210859	-0.0199625
GSM376377	MDS	-0.00317956	0.00170283	-0.0076721	0.00270133	-1.20701e-05	-0.0152434	0.00972881	0.00342516	0.000203506	0.0153688	-0.00687391	0.0140551	0.00845256	0.00956117	0.0141785	0.0155774	-0.00342403	0.00552416	0.0101379	-0.00850897	-0.0075805	-0.00144872	0.00965035	-0.0124801	-0.00455753	0.00544634	-0.0131949	0.015621	-0.00921895	0.00106837	-0.0255177	0.0251217	0.00159212	0.00360861
GSM376378	MDS	0.000797347	-0.00553507	-0.0127847	0.0102124	-0.00933291	-0.0215355	-0.0149334	0.0122236	-0.0142335	0.0198015	0.00287808	0.0143147	0.0123426	0.0127752	-0.000426501	-0.0158524	-0.00264806	-0.00236687	0.00705911	-0.00710245	0.00482407	0.00979427	0.0136495	-0.0163641	0.00818817	0.00873723	0.0054681	0.0119745	0.000314913	0.00712692	0.0186205	0.00566615	-0.012125	0.000325946
GSM376379	MDS	-0.00883686	0.0138557	0.00681543	0.00278049	-0.00163358	0.00765684	0.017695	-0.00183766	0.0205951	-0.0243565	0.00446646	-0.0207587	0.00288176	-0.0276383	-0.00166256	0.0260519	0.00740115	0.00936375	-0.0163927	0.00609135	0.000803912	-0.00565075	-0.0336652	0.00574968	-0.00784177	-0.0192994	-0.0190637	-0.0309171	-0.00624563	-0.0142149	-0.0162266	-0.0111937	-0.020774	-0.030972
GSM376380	MDS	-0.0215142	0.0292353	0.0147272	0.00303911	-0.0112284	0.0191318	0.0278809	-0.00841397	0.0284892	-0.0157491	-0.00687309	-0.0134994	0.00711696	-0.00917412	0.00310153	0.0235257	0.0201837	-0.0161025	-0.0152704	0.0232405	0.0089938	-0.0324524	-0.015836	0.0173781	0.00806679	-0.01083	-0.00377418	-0.0221377	-0.0119488	0.0156652	-0.00848734	-0.0020089	0.0060443	-0.000837505
GSM376381	MDS	-0.0214298	0.0098353	0.0167694	0.0158706	-0.0153521	0.021413	0.00516009	0.00358275	0.00950025	-0.0192434	0.0182258	-0.0184724	0.0174031	-0.0151784	0.00360405	0.000730471	0.0114344	-0.0192223	-0.0128476	0.0155201	0.0180474	-0.0116247	-0.0159334	0.0176198	0.0183569	-0.0173476	0.00198899	-0.0199653	-0.00495219	0.00932817	-0.0139189	-0.00652631	0.00131404	-0.0124389
GSM376382	MDS	-0.0101138	-0.000681009	0.00215335	0.026638	-0.00634642	-0.0117684	0.00582495	0.0165127	-0.00290406	0.00113766	0.0255415	-0.00606768	0.0238681	-0.0143185	0.00317719	0.00621799	0.00310726	-0.0122607	-0.0135467	-0.0034803	0.0118204	-0.0161371	-0.00185346	-0.0114402	-0.00353983	-0.013884	-0.0414693	-0.001522	-0.0162335	-0.00843891	-0.0244049	0.00959112	0.0244416	-0.00554621
GSM376383	MDS	-0.00657341	0.0223138	0.0114312	0.00264949	0.00250833	0.00598093	0.0179753	-0.00161234	0.0191355	-0.00324131	0.0019355	-0.0115462	0.00740363	-0.00396488	0.00528237	0.0179241	0.0144924	0.0076891	-0.0146635	0.00240403	0.00992841	0.00286071	0.000611369	-0.0017085	-0.00387291	-0.00270944	-0.00337946	0.00304429	-0.00532575	-0.00447996	0.0040856	0.00746126	0.017166	-0.00774155
GSM376384	MDS	-0.0111416	0.00461424	-0.0130513	0.00465267	-0.0230168	-0.00949697	0.00917982	-0.000937689	-0.0013131	0.0118692	-0.011292	0.0245746	0.0116135	0.0118851	0.013741	-0.00122104	0.00670762	-0.00868913	0.0211781	0.00400746	-0.00972481	-0.00922012	0.00325593	0.0158738	0.0230877	0.00837337	-0.0151218	0.00111601	-0.0086799	0.0241859	-0.0200167	0.0327093	0.0196157	-0.0101629
GSM376385	MDS	-0.0212231	0.00360258	0.0203418	0.0193503	-0.0104449	0.0196186	0.0124781	0.00771167	0.0178009	-0.0240672	0.0196747	-0.0203567	0.0210285	-0.0204506	-0.00370623	0.0100443	0.0149721	-0.00707264	-0.0159823	0.0238826	0.0225795	-0.00977424	-0.0224386	0.0184776	0.0188877	-0.0142696	-0.0270705	-0.0269794	-0.0126258	0.00532462	-0.00365041	0.000514747	0.0209888	-0.0288082
GSM376386	MDS	-0.0160269	0.0294748	0.0133433	0.0111396	-0.00641385	0.00753481	0.0269737	0.00597561	0.024899	-0.0100678	0.00296143	-0.0159118	0.0112694	-0.0138705	0.0108953	0.0257694	0.0171299	-0.00020104	-0.0222395	0.0103131	0.0126609	-0.00705722	-0.00805298	0.00338078	0.000811103	-0.0115382	-0.0153317	-0.0137229	-0.0144907	0.00424458	0.00427869	0.0123862	-0.0172546	-0.000521881
GSM376387	MDS	-0.0117848	-0.0142116	0.00823532	0.0130258	-0.00885303	0.0152629	-0.0441057	0.0337636	-0.00758887	-0.0200173	0.0154672	-0.0181202	-0.00583357	-0.0205282	0.037016	-0.0296568	-0.00224825	-0.0268589	-0.00265906	0.00811855	0.00144411	-0.00764972	-0.021317	0.0220442	0.0120738	-0.0210498	0.00212046	-0.0107925	-0.0153902	0.00189477	-0.0132494	-0.0181349	-0.0347043	-0.0283188
GSM376388	MDS	-7.60585e-05	0.00789462	-0.000492044	0.00886479	0.00466962	-0.00825982	0.00549147	-0.000300456	-0.00178103	0.00414653	0.0133446	-0.00905407	0.0134119	0.00343614	0.0153541	0.00787582	-0.00201778	-0.00191799	-0.0189524	-0.0183479	0.00787217	-0.0163774	0.0152531	-0.0175444	-0.02019	0.00396374	0.00782785	0.0110954	-0.0114729	-0.0209669	0.0151706	0.011746	0.0273394	-0.00256488
GSM376389	MDS	-0.0111204	-0.0136576	-0.0185085	0.018326	-0.0462022	-0.0112519	-0.0191331	0.0293204	-0.0184871	0.0112687	7.82223e-05	0.024841	0.00838088	0.00733636	0.00759865	-0.0420206	0.00327047	-0.0469171	0.0209091	0.0026968	-0.00389013	-0.0108116	0.0101632	0.0213465	0.0321764	-0.00340654	-0.0237184	0.00834029	-0.0119646	0.0280092	-0.0150471	-0.00558309	-0.0145298	-0.0189019
GSM376390	MDS	-0.0149581	0.0254471	0.016216	0.0045997	-0.00868766	0.0183719	0.0233951	-0.00855359	0.0264394	-0.0159069	-0.00237874	-0.0125868	0.00849983	-0.0134583	-0.00783869	0.0197514	0.0182972	0.000878513	-0.0180065	0.0241615	0.011069	-0.00651148	-0.0161344	0.0151533	0.00997354	-0.00937129	-0.015329	-0.0240459	-0.011232	0.0121919	-0.00112058	0.000725435	0.00998334	-0.0139871
GSM376391	MDS	-0.0120281	-0.0079293	0.0134628	0.0245705	-0.00349304	0.00471427	0.00289706	0.0214448	0.00396576	-0.0167394	0.0277672	-0.0202784	0.0207394	-0.0283928	0.0134549	0.00315563	0.00226992	-0.00932886	-0.0177768	0.00195203	0.0121834	-0.016534	-0.0176463	-0.00498535	-0.00156727	-0.0202769	-0.0245116	-0.00952203	-0.00838024	-0.0161325	-0.01612	-0.00452922	0.0311405	-0.00319873
GSM376392	MDS	-0.00939812	0.0301988	-0.00960197	0.000888851	-0.0171974	-0.0141744	0.0198393	-0.000998768	0.00684678	0.01323	-0.0199043	0.00847288	0.00309357	0.00117811	0.00977395	0.0159009	0.00163064	-0.0124136	-0.00325407	-0.00881625	-0.0079635	-0.0216954	0.00182409	-0.00665786	-0.00368142	-0.00500665	-0.01251	0.00655575	-0.00913568	0.00730766	-0.0137443	0.0414675	0.0130979	-1.33081e-05
GSM376393	MDS	-0.0285643	0.0157474	0.0196747	0.0179308	-0.0154586	0.0190731	0.0203618	0.00732917	0.019976	-0.0169761	0.0142519	-0.0177958	0.0186797	-0.0153888	0.011042	0.0148908	0.0196803	-0.0185912	-0.0150872	0.0190929	0.0175516	-0.0181174	-0.013714	0.0181218	0.0191654	-0.0157105	-0.00241335	-0.0161895	-0.0161744	0.0140826	-0.0143807	-0.00543263	0.00400581	-0.018726
GSM376394	MDS	-0.0177249	0.026019	0.017733	-0.00347501	-0.00377103	0.020318	0.0327064	-0.0157736	0.0362063	-0.0130954	-0.0187078	-0.0107366	0.00370424	-0.00771001	-0.00105317	0.0344138	0.024287	0.00287444	-0.018109	0.0261504	0.0132022	-0.0231326	-0.0171634	0.0131331	0.0104106	-0.00644772	-0.00999471	-0.0262673	-0.00573417	0.011396	0.00555345	0.00410271	-0.00893077	0.0081273
GSM376395	MDS	-0.0055799	0.00971597	0.0148713	-0.000699664	0.00115964	0.0174578	0.0142422	0.00306447	0.0177931	-0.0176425	0.00352829	-0.0125914	0.00292005	-0.00893884	0.0195994	0.0103895	0.0131412	0.0071617	-0.0112125	0.0216338	0.0116187	0.0057032	-0.014166	0.011972	0.00816251	-0.00348922	-0.00265098	-0.0156929	-0.0028128	0.00654003	0.005672	0.00667243	0.00982691	-0.0192598
GSM376396	MDS	-0.013394	-0.00705066	0.0115617	0.0241204	-0.00179757	0.00978288	-0.00909257	0.0281257	0.000230722	-0.0210257	0.0266493	-0.0204249	0.0186989	-0.0265247	0.0123851	-0.00364251	0.000665758	-0.0183906	-0.0154316	0.0068575	0.00991235	-0.0162477	-0.0224549	0.00819387	0.00451662	-0.0283067	-0.0122963	-0.0101569	-0.0081488	-0.0103183	-0.00624486	-0.011108	0.00130713	-0.0226195
GSM376397	MDS	-0.00359082	-0.00214753	0.0125709	4.21817e-05	0.00865711	0.0181504	0.00748607	-0.0012088	0.00875205	-0.0203762	0.00629078	-0.0151917	0.00393217	-0.0233654	-0.0179298	0.00997683	0.000918483	0.00852454	-0.00126447	0.00821104	-0.00107503	0.00957617	-0.0256509	0.0118206	-0.00219339	-0.0133912	-0.00301899	-0.0158806	0.00987591	-0.011733	-0.00693361	0.00460998	0.000188924	0.0323734
GSM376398	MDS	-0.0212279	0.0209332	0.0179209	0.00806211	-0.00868923	0.0162059	0.0280126	0.00310144	0.0266273	-0.010274	0.0017242	-0.0105086	0.0112468	-0.00889512	0.00637942	0.022519	0.021062	0.00179045	-0.0163966	0.0185088	0.0168644	-0.00520768	-0.00941534	0.0135423	0.0113174	-0.00169253	-0.00895498	-0.016951	-0.0125417	0.0101816	0.00298727	0.0177349	0.0153639	-0.00512183
GSM376399	MDS	-0.0188585	0.00365415	0.0205606	0.010551	-0.0030166	0.0251913	0.0139776	-0.000958247	0.0193901	-0.0203466	0.00997374	-0.0163044	0.0126021	-0.0136086	-0.00136488	0.0109151	0.0172472	-0.00432815	-0.00996009	0.0269072	0.0175192	0.00122168	-0.0193814	0.021132	0.0217318	-0.00819012	-0.0031944	-0.0236181	0.0231902	0.0159971	-0.00848036	-0.0103902	-0.016754	-0.0165227
GSM376400	MDS	-0.0230084	0.00853691	0.00920296	0.0231943	-0.0147825	0.0136628	-0.00150886	0.018205	-0.0001056	-0.0248018	0.0242593	-0.0226502	0.0173697	-0.0289675	0.0276409	-0.00322923	0.00170222	-0.0291967	-0.0153788	0.00773647	0.00270964	-0.0267936	-0.0275769	0.0165471	0.00673467	-0.0351418	-0.00117264	-0.0256757	-0.0199638	-0.0039508	-0.007351	0.0036033	-0.0161763	-0.00850403
GSM376401	MDS	0.00397044	0.0113821	-0.0279271	0.00218342	-0.0195524	-0.0292402	-0.0112324	0.00892412	-0.0203214	0.0219954	-0.0137277	0.0187877	0.000554804	0.0237661	0.0235046	-0.0214758	-0.0103833	-0.0127088	0.00750066	-0.0142491	-0.0132867	0.000382891	0.0188856	-0.00894392	-0.00270801	0.00742182	0.0220787	0.0163291	-0.0101017	0.0182064	0.0221077	0.00242734	0.00984145	-0.0236222
GSM376402	MDS	-0.016898	0.0145642	0.0103992	0.00350158	-0.00398595	0.016517	0.0161025	-0.000339441	0.0155075	-0.0193411	4.53963e-05	-0.0173637	0.00459149	-0.0196899	0.028892	0.0152675	0.00644955	-0.00251881	-0.00609421	0.0129543	-0.00379296	-0.00667405	-0.0258394	0.0154434	0.00270453	-0.0141667	0.00107342	-0.0216458	-0.0112892	0.00404666	-0.0133724	0.0194908	0.00663539	0.00170053
GSM376403	MDS	-0.00745128	0.0173948	0.00413996	0.0140101	-0.00221643	-0.00246933	0.0171461	0.00216593	0.00654048	0.0063577	0.0110742	-0.00377792	0.0185982	3.71815e-05	-0.00914606	0.0170119	0.00302258	-0.00621228	-0.0162233	-0.00725988	0.00813623	-0.0129495	0.0125802	-0.00666356	-0.00750833	-0.00550428	-0.00467864	0.0136004	-0.0139191	-0.00604941	0.00642764	0.00075125	0.00326927	-0.00351956
GSM376404	MDS	-0.000818741	0.0197518	-0.00953053	-0.0118856	-0.00657074	-0.00749058	0.0171747	-0.0163034	0.00886923	0.00863395	-0.028233	0.0165261	-0.00308995	0.00605223	-0.000973115	0.0123493	0.00477782	0.000268457	0.011539	-0.00235778	-0.010916	-0.0125677	-0.00156471	0.00198441	-0.00322957	0.00214008	-0.00759763	0.0021994	0.00300188	0.00130201	-0.0164893	0.0192379	0.00335906	0.0243573
GSM376405	MDS	-0.0237596	0.00974253	0.0207459	0.0122705	-0.0130752	0.0224693	0.0112163	0.0174999	0.0198421	-0.0204273	0.00895794	-0.0164884	0.0131736	-0.0133772	0.0279805	0.00532221	0.022567	-0.0108641	-0.0129343	0.0243467	0.0223428	-0.0119574	-0.0191011	0.0200473	0.0210384	-0.0082729	-0.00604605	-0.0257694	-0.0133123	0.0135449	-0.00176964	0.011006	0.0334003	-0.0203651
GSM376406	MDS	-0.0248701	0.020832	0.0195683	0.0128445	-0.0135681	0.0198385	0.0210674	0.00258608	0.0238521	-0.018306	0.00966527	-0.0157224	0.0160636	-0.0190937	0.00971723	0.016556	0.0191683	-0.00661492	-0.018111	0.0217038	0.0197454	-0.0127024	-0.0178885	0.0175806	0.0163495	-0.014513	-0.00908748	-0.0270876	-0.0129371	0.00874846	-0.000443271	0.00519811	0.0234904	-0.0158239
GSM376407	MDS	-0.0145658	0.00452662	0.020992	0.00924565	-0.00115483	0.0165185	0.0155587	0.0126916	0.0203796	-0.0141595	0.0103303	-0.0165707	0.0119244	-0.0144071	0.00688189	0.0161646	0.0165029	0.00465201	-0.0123692	0.0151869	0.0209818	0.000580486	-0.0141299	0.0088947	0.0107192	-0.0046384	-0.000866369	-0.0138734	-0.0136367	-0.00038281	-0.00246284	-0.00282901	0.0156956	-0.021228
GSM376408	MDS	-0.0191383	0.0214101	0.0121306	0.00378039	-0.0126355	0.0152061	0.0173079	-0.00680049	0.0179845	-0.0103013	-0.00111403	-0.011347	0.0127588	-0.00395951	0.0173391	0.0107708	0.0143693	-0.00784588	-0.00986757	0.0149273	0.00741836	-0.00680296	-0.00950409	0.0135294	0.010589	-0.00512227	-0.00169193	-0.0107612	0.000543371	0.0167497	-0.0157632	-0.00164402	0.00500173	-0.00953968
GSM376409	MDS	-0.017605	0.00958383	0.0214251	0.0054944	-0.00817156	0.0238564	0.016535	0.0156729	0.0239407	-0.0214402	0.00457716	-0.0141356	-0.000164221	-0.0130615	0.00665169	0.00723566	0.0218535	-0.00353424	-0.011193	0.0254075	0.0182405	-0.00356603	-0.0189658	0.0213159	0.0208854	-0.00824348	-0.0137891	-0.0244826	-0.00918683	0.0107772	-0.00603072	0.00354964	0.0347563	-0.0079708
GSM376410	MDS	-0.0222944	0.00114531	0.0205126	0.0127167	-0.0113503	0.0252261	0.00521377	0.00466156	0.0156121	-0.0264528	0.0118931	-0.0179567	0.0172646	-0.0166942	0.00151084	0.00336511	0.0129528	-0.00387396	-0.00706693	0.024431	0.0154889	-0.00232674	-0.0228507	0.0209552	0.0229538	-0.01519	-0.00614283	-0.0254468	-0.00705334	0.00763189	-0.0242571	0.000286681	-0.00217566	-0.0166845
GSM376411	MDS	-0.0175106	0.00429932	0.0125544	0.0130818	-0.00365636	0.0149987	0.00824167	0.0117575	0.00898361	-0.02543	0.0137069	-0.0196359	0.0138159	-0.0238243	0.0179367	0.00909283	0.0063499	-0.0072132	-0.00974414	0.00705275	0.00517066	-0.0129872	-0.0308051	0.0120262	0.00621254	-0.0215173	-0.00115535	-0.0226145	-0.0107416	-0.00382367	-0.0104604	0.0239818	0.019223	-0.0184788
GSM376412	MDS	-0.0234801	0.0254379	0.0173474	0.00568988	-0.0101501	0.0191798	0.0287876	0.000274518	0.027921	-0.0154796	-0.00378435	-0.0143765	0.00801856	-0.0130001	0.0135467	0.0256742	0.0207377	-0.00190112	-0.0146869	0.021343	0.011652	-0.00784823	-0.0147104	0.0172072	0.0125418	-0.0106355	-0.00196058	-0.0199106	-0.0152514	0.0163129	-0.00920625	0.00646931	0.0204222	-0.0126271
GSM376413	MDS	-0.0107548	0.0142399	0.0141973	0.00486496	-0.00559532	0.0134293	0.0175833	0.00899876	0.0185136	-0.0114085	0.00357052	-0.0127615	0.00486437	-0.00674884	0.0208382	0.0138705	0.0145923	-0.00507586	-0.0123804	0.0120296	0.0114719	-0.00638413	-0.00682925	0.00740479	0.00763462	-0.00423681	-4.45945e-05	-0.00652628	-0.00744102	0.006791	-0.00715835	-0.00786887	0.00664616	-0.013381
GSM376414	MDS	-0.0277743	0.0110944	0.0169169	0.0137763	-0.0224941	0.0260486	0.00157814	0.0154174	0.0117154	-0.0254373	0.0108429	-0.0192163	0.0130616	-0.0167031	0.0367371	-0.00521983	0.0134154	-0.0273278	-0.00910501	0.0235925	0.0115274	-0.0236215	-0.0238855	0.0288271	0.023509	-0.0208685	-0.00268386	-0.0299584	-0.0119673	0.0190833	-0.019181	0.000301109	0.0155787	-0.00437762
GSM376415	MDS	-0.00578957	0.00270163	0.00443296	0.0137876	0.00486813	-0.0087215	0.00929064	0.0026918	0.00736554	0.00703947	0.0121367	0.000220689	0.0181087	-0.0085343	0.00347196	0.017354	0.0058705	0.0095704	-0.00767903	-0.0086283	0.00580169	-0.00412715	0.00150462	-0.0150117	-0.00777146	-0.00555962	-0.025593	0.00888568	-0.0165575	-0.016886	-0.0194914	0.0343459	-0.00997066	0.0173013
GSM376416	MDS	-0.0223	0.00317942	0.0131758	0.0159292	-0.0121336	0.0211847	-0.00220964	0.0135341	0.00509657	-0.0249369	0.0161846	-0.0183676	0.016202	-0.0230093	0.0247434	-0.00209171	0.00441028	-0.0169056	-0.00800484	0.0146464	0.00799871	-0.0133161	-0.0265157	0.0243713	0.0148448	-0.0235105	-0.00398615	-0.0253034	-0.0179009	0.00725859	-0.0118762	-0.00766582	0.00733429	-0.0215099
GSM376417	MDS	-0.00974268	-0.00959335	0.00876469	-0.000222215	-0.0027763	0.0175646	-0.0344731	0.0176106	-0.00172582	-0.0205025	0.00465028	-0.0147336	-0.00666876	-0.0165391	0.0386385	-0.0220278	0.0016659	-0.00881913	-0.00132824	0.00964664	0.00106451	0.00406457	-0.0212489	0.0166204	0.00434643	-0.0110449	0.00693446	-0.0134994	-0.00189887	0.00133499	-0.0131948	-0.0124803	-0.0127963	-0.0070943
GSM376418	MDS	-0.00407343	0.0233859	-0.0202243	0.00715057	-0.0221995	-0.0234794	0.00746623	0.00292549	-0.0045578	0.0141933	-0.0140982	0.00849316	0.00921831	0.00893508	0.0108079	-0.00703358	0.00143414	-0.0129035	-0.00766473	-0.0058778	-0.00335568	-0.0149197	0.00774076	-0.00773375	0.00529564	-0.000711395	0.00124303	0.00484898	-0.0102216	0.0143217	0.0148307	0.0126754	0.0126427	-0.00947123
GSM376419	MDS	-0.0236012	0.0133579	0.0186748	0.0159778	-0.017323	0.0224372	0.0144245	0.0182614	0.0161996	-0.0234672	0.0128521	-0.0174717	0.0133021	-0.0181377	-0.000726303	0.00578029	0.0147265	-0.0139687	-0.0112967	0.0226803	0.0143552	-0.0137608	-0.0212022	0.0239027	0.0214917	-0.0176832	-0.0151522	-0.0290461	-0.013421	0.0145116	-0.0168687	-0.0023193	0.00328591	-0.0254653
GSM376420	MDS	-0.0285728	0.0187175	0.0222793	0.0181248	-0.0128054	0.0215606	0.0219354	0.00829987	0.0260001	-0.020261	0.0112549	-0.0168205	0.0172618	-0.017969	0.00327345	0.0194865	0.0227123	-0.00515641	-0.018232	0.0249548	0.0202553	-0.0123697	-0.0198376	0.021469	0.0223164	-0.0126909	-0.0127309	-0.0309851	-0.0169502	0.0135492	-0.00016214	0.00239315	0.0125775	-0.0170421
GSM376421	MDS	0.00759266	0.0121738	-0.0145083	0.0103953	0.00298962	-0.0271269	0.00441535	0.00398675	-0.0127785	0.0193917	0.00646774	0.00490339	0.0145236	0.00630203	-0.0116852	0.00528188	-0.0145065	-0.000336556	-0.0104042	-0.0302813	-0.0013167	-0.00570646	0.0192234	-0.0322386	-0.0221687	0.0017906	0.00622956	0.0192305	0.00477072	-0.0191043	0.0219547	0.0105269	0.00469116	0.00640934
GSM376422	MDS	-0.0106282	0.0205075	0.00410185	0.0095688	-0.0122087	-0.00030123	0.00386576	0.0104215	0.00459556	-0.00290705	0.00397809	-0.0142932	0.0079386	-0.0050307	0.0304184	0.0032308	0.00126363	-0.0174676	-0.0183499	-0.00761759	0.00680461	-0.0254059	0.00446099	-0.00194719	-0.00685576	-0.00936597	0.00191324	0.00630668	-0.00803123	-0.00643107	0.000834215	0.0267458	0.0162526	0.00146789
GSM376423	MDS	-0.0104	0.00694628	0.0182282	0.0137735	-0.00117677	0.0177756	0.00975602	-0.00170305	0.0147499	-0.0178939	0.0182355	-0.0141515	0.00924836	-0.0138554	-0.00582747	0.0102221	0.0121789	-0.00839415	-0.016905	0.0179314	0.0184786	-0.00693704	-0.0127047	0.0152132	0.0137687	-0.0102113	-0.0113644	-0.0218914	0.0307084	0.00628436	0.00265136	-0.0122878	0.0136836	-0.016742
GSM376424	MDS	-0.0258888	0.0164388	0.0216465	0.00969575	-0.0152541	0.025852	0.0159252	0.00320401	0.0219556	-0.0225446	0.00586392	-0.0204264	0.0126146	-0.0129632	0.00301353	0.00967913	0.018785	-0.0085586	-0.0130962	0.0286101	0.0170452	-0.00557177	-0.025807	0.0236776	0.0215477	-0.0111849	-0.00819054	-0.0287063	-0.0120352	0.0211392	-0.0174088	-0.0035976	0.0135503	-0.00608427
GSM376425	MDS	-0.0151768	0.00682768	0.0128468	0.00287121	-0.00234724	0.0198307	0.0112981	0.0117713	0.0155809	-0.0217987	-0.00268424	-0.0128139	0.000457546	-0.0159663	0.0318165	0.011947	0.0101123	0.00112849	-0.000586713	0.0180136	0.00229268	-0.00316587	-0.024484	0.0229104	0.0103852	-0.0119427	-0.00577153	-0.0184323	-0.0149607	0.00704785	-0.016028	0.0127017	0.0184634	-0.0249337
GSM376426	MDS	-0.0176047	0.00312991	0.0168377	0.0188234	-0.00505151	0.0147133	0.0123234	0.0225237	0.0115771	-0.0159086	0.0201342	-0.0167647	0.0163776	-0.0147057	0.00230053	0.00740663	0.0145868	-0.0123026	-0.0137486	0.0116267	0.0185927	-0.0109247	-0.0134031	0.0106087	0.0138848	-0.0115268	-0.00551217	-0.0135994	-0.0161546	0.00496523	-0.00602184	0.0105843	0.00173979	-0.0227951
GSM376427	MDS	-0.0153706	-0.00478427	0.0172446	0.0231963	-0.00562074	0.0152319	0.00929345	0.0241674	0.00987968	-0.0205434	0.0261836	-0.0171747	0.0181121	-0.0207276	-0.00999639	0.00494964	0.0121754	-0.0106078	-0.0141436	0.0141917	0.0182323	-0.0100659	-0.0194559	0.013176	0.0149242	-0.0163869	-0.0142595	-0.0239383	-0.0131378	0.00133312	-0.00213359	-0.0179996	-0.00469414	-0.0236615

## Sheet: BCCA
Sample	Disease	ME0	ME1	ME2	ME3	ME4	ME5	ME6	ME7	ME8	ME9	ME10	ME11	ME12	ME13	ME14	ME15	ME16	ME17	ME18	ME19	ME20	ME21	ME22	ME23	ME24	ME25	ME26	ME27	ME28	ME29	ME30	ME31	ME32	ME33
B17	AML	-0.0169496	-0.0184509	0.0346342	0.0416418	0.0250948	-0.0244078	-0.0144929	0.0246137	0.00896984	-0.0380047	0.0566523	-0.0545411	0.0160616	-0.0517469	-0.00656465	0.0233278	0.00561678	-0.0136284	-0.0571214	-0.019183	0.0727265	-0.0477261	-0.0403556	-0.0535016	-0.0332352	-0.0145217	-0.0374167	-0.0414928	0.0141202	-0.0712755	-0.0191907	-0.00477705	-0.0237578	-0.0306342
B22	AML	0.0416672	-0.0236515	0.0324565	-0.0352477	0.041906	0.032017	-0.0246062	-0.0251715	0.0206672	0.00239661	-0.00732248	0.00223935	-0.0342787	0.00791267	-0.0233499	-0.00620256	0.0257691	0.0308554	0.00874881	0.0188911	0.00874351	0.021959	-0.0258984	0.0170559	0.00574153	0.0208177	0.00313802	0.0136718	0.0312768	-0.00384224	0.0371076	-0.0107892	-0.0166898	0.0868501
B29	AML	0.00646701	-0.0144847	0.0191691	-0.0215922	0.0184633	0.00840015	0.0262468	-0.02761	0.0230516	-0.022961	-0.0174841	-0.0244778	0.0115944	-0.02585	-0.0148939	0.0312962	-0.00283645	0.0324982	0.00158986	0.0110419	0.00847726	0.0267526	-0.0291591	-0.0305983	-0.0451565	0.00308775	-0.0279804	-0.0226184	0.0184609	-0.0302106	-0.0483412	0.0118939	0.0629147	-0.0317961
B30	AML	0.0205284	-0.0188296	0.0251607	-0.0199367	0.0337283	0.0329174	-0.00297899	-0.0155255	0.00884313	-0.0250507	0.0121737	-0.0192616	-0.0185436	-0.0192047	-0.0214624	0.0100284	-0.00972542	0.0400643	0.0166938	0.0175815	-0.0122454	0.0462675	-0.0319168	0.0261287	-0.00272462	-0.00669952	-0.0166384	-0.0292263	-0.0372248	-0.0139655	-0.0174289	-0.00266179	-0.0101087	-0.0116002
B32	AML	0.000827486	-0.0236743	-0.0260652	0.0364278	-0.0196552	-0.0343161	-0.0334081	0.0340196	-0.04441	0.0299582	0.0257723	0.00278357	0.00283707	0.0178011	-0.0214586	-0.0391623	-0.0361894	-0.0257022	-0.0136837	-0.0513839	0.0156289	-0.00858465	0.0626362	-0.03395	-0.0117301	-0.00829346	0.0159996	0.0907265	0.0435022	-0.0380266	-0.00790282	-0.012226	-0.0187974	0.00920389
B33	AML	0.0432951	-0.015242	-0.00632606	-0.0450661	0.038847	0.0242217	-0.0367074	-0.04038	-0.0147032	0.0172151	-0.0135211	0.00343216	-0.0417479	0.0316177	-0.0177063	-0.0129833	-0.0259222	0.0369111	0.0333633	0.0125395	-0.0524042	0.0313497	0.0346324	0.0214166	-0.0225403	0.0403644	0.0293285	-0.00144363	-0.0373071	-0.00325181	0.00693012	-0.0142683	-0.0156963	-0.00425425
B35	AML	0.036398	-0.014976	-0.0118425	-0.0394918	0.0365564	0.017139	-0.0170743	-0.0369226	-0.0219987	0.00470833	-0.0227552	0.00988513	-0.0383861	0.0095551	-0.0198797	-0.00181266	-0.0516038	0.0339951	0.0420019	-0.0016322	-0.0588284	0.0242057	0.00957048	0.0237541	-0.0101639	0.01242	0.0214387	0.00563456	-0.03897	-0.0142076	-0.00131797	-0.00775041	-0.00017263	0.0273803
B37	AML	0.0557105	-0.0246297	-0.0282111	-0.0417743	0.0401548	-0.0159398	-0.00348965	-0.0396553	-0.0280956	0.0676914	-0.0423189	0.0818905	0.00510914	0.0744879	-0.023442	0.0192708	-0.0140666	0.0184549	0.0676396	-0.00804694	-0.0389253	0.00826879	0.0696286	0.0159639	-0.00784212	0.0768246	0.085114	0.0316003	0.05193	-0.00664548	0.0820674	-0.00792179	-0.00659078	-0.0159864
B38	AML	0.0336273	-0.0183483	0.045645	-0.0298075	0.0615117	0.027737	0.0426474	-0.0252035	0.041432	0.000448087	0.00596982	-0.00522113	-0.0274143	0.0175866	-0.0212808	0.0603839	0.0240345	0.0459747	0.0126522	0.0259734	-0.0102418	-0.00344943	0.00368215	0.0163728	0.00369303	0.0398515	0.0100709	-0.0135071	-0.0402165	-0.00897295	0.0141712	0.00561134	-0.00271547	-0.010519
B39	AML	0.0497052	-0.0284228	0.0085651	-0.0329723	0.0651491	0.0061664	-0.0108916	-0.031411	-0.0017308	0.00657363	-0.0068629	-0.00640403	-0.0287478	0.0115453	-0.0247841	0.0231	-0.0328756	0.0535963	0.00870413	-0.0295612	-0.0213739	0.0403284	0.0291704	-0.0133366	-0.0461456	0.0417259	0.0185856	0.0277994	-0.00177213	-0.0619135	-0.00887646	-0.0121289	-0.0182244	0.00674308
B40	AML	0.0137588	-0.0294828	0.00402889	0.0162866	0.00257523	-0.0157545	-0.00759034	0.0299514	-0.0202829	0.0087844	0.0313895	0.00153099	-0.0245319	0.00470384	-0.0221141	-0.00376971	0.00486387	-0.00489783	-0.00380065	-0.0130371	0.031773	0.00625393	0.0318847	-0.00917517	0.00233343	0.00750692	0.028937	0.0029351	0.0239377	-0.00865311	0.0235902	-0.0128223	-0.016264	-0.0363779
B41	AML	0.0516068	-0.0253615	0.0222333	-0.040423	0.0386855	0.0569118	-0.0440523	-0.0298763	0.0061869	-0.00447334	-0.00366259	0.00669281	-0.0287015	0.00902837	-0.0244175	-0.0198339	0.0116144	0.0132814	0.0255915	0.0421154	-0.0114189	0.0159076	-0.0221333	0.0391905	0.0242425	0.0205996	0.01741	-0.016834	0.0777692	0.0143285	0.0442638	-0.0137599	-0.00237055	0.0826639
B42	AML	0.0736571	-0.0263014	-0.052584	-0.0635394	0.0503921	-0.0203987	-0.0287925	-0.0455012	-0.0310999	0.108372	-0.0437426	0.0813307	-0.0332699	0.110609	-0.0199894	-0.00975929	-0.0354509	0.0466722	0.073129	-0.0103768	-0.0676039	0.0566651	0.0937895	-0.00916918	-0.0280007	0.0955858	0.0924646	0.0690465	0.0324382	0.0279361	0.0971035	-0.0127279	-0.0127478	0.187276
B43	AML	0.0399153	-0.0189448	0.0247507	-0.0330881	0.0513259	0.0268198	-0.00704476	-0.0280167	0.0236477	0.017524	-0.00352574	0.0097588	-0.0222504	0.0366469	-0.0218553	0.0188691	0.0243115	0.0328405	0.0252071	0.0300023	-0.0130284	0.00608803	0.0329445	0.0307809	0.0170819	0.0480286	0.0274218	-0.00142264	-0.0399169	0.0107489	0.0227446	-0.0127338	-0.0196101	-0.00799356
B44	AML	-0.0398443	-0.0219025	0.00966842	0.0954561	-0.044405	-0.0310278	-0.0420682	0.116054	-0.0378614	-0.0657098	0.0923471	-0.0640512	-0.0141647	-0.0685956	-0.0163913	-0.0532093	0.0121019	-0.0711575	-0.0745261	-0.0324989	0.0830938	-0.0601743	-0.0461053	-0.042719	-0.00469611	-0.0737345	-0.0510946	-0.0345407	-0.00515303	-0.033913	-0.0353883	-0.0131892	-0.033319	-0.0278355
B45	AML	0.0146956	0.0107714	-0.0133085	-0.02517	0.0142466	-0.00605912	0.0222191	-0.0259325	0.000733373	0.0221875	-0.0325919	0.0110733	-0.0207029	0.024164	-0.0216998	0.0300937	-0.035378	0.0237661	0.0132125	-0.0199019	-0.0440885	0.0206225	0.0492729	-0.00588427	-0.038155	0.0223916	0.014785	0.0273928	-0.0371925	-0.0208477	-0.0118813	-0.00767616	-0.0177901	-0.0274712
B46	AML	0.0388495	-0.0162473	0.0123953	-0.0422405	0.0377466	0.0440208	-0.0128454	-0.0391264	0.00479775	-0.00309394	-0.0123383	-0.000496934	-0.0334736	0.0148527	-0.0184321	0.0043636	-0.0153226	0.0371515	0.0334688	0.0274557	-0.0497304	0.0322205	0.00882731	0.0418536	0.00893145	0.0207334	0.0192712	-0.0111826	-0.0408062	0.00766754	0.010178	-0.00794107	-0.00523645	-0.0249397
B47	AML	0.0109461	-0.0294369	-0.0973812	0.0142525	-0.0346061	-0.0948529	-0.0510865	0.0256138	-0.0885874	0.0740311	-0.00859649	0.0705276	-0.0327387	0.0496794	-0.0099192	-0.0661071	-0.0812477	-0.0239794	0.0398699	-0.0685938	-0.0356912	0.0208697	0.0652676	-0.0436837	-0.0220888	-0.00580257	0.0461922	0.0928621	0.0219122	0.00591645	0.0336025	-0.0140535	-0.0111823	0.0659854
B48	AML	-0.0391888	-0.0188659	0.0287741	0.0891504	-0.0356485	-0.0226195	-0.032323	0.114296	-0.0149412	-0.0503669	0.0998034	-0.0588367	-0.00617572	-0.0559183	-0.00377254	-0.0377673	0.0412331	-0.0615787	-0.0806714	-0.0120451	0.084823	-0.0654672	-0.0431466	-0.0260954	0.0257932	-0.0571501	-0.0503915	-0.0354034	0.00433307	-0.0220908	-0.0145621	-0.00684778	-0.0265892	-0.0281628
B49	AML	0.0350892	-0.0263842	-0.0403708	-0.0192247	0.00998985	-0.0316085	-0.0133683	-0.0117566	-0.0324827	0.07813	-0.0213917	0.0976573	-0.0165729	0.0717015	-0.00854491	-0.00646566	-0.0186083	0.00559788	0.0786225	-0.0046759	-0.0486891	0.0109175	0.0582354	0.00644166	0.0161958	0.064762	0.0643604	0.0439474	0.0410944	0.0350917	0.0544029	-0.0133428	0.00500819	-0.0182932
B50	AML	0.000201527	0.00887028	0.0236449	0.0107993	0.00712002	-0.00758344	0.0340317	0.0102392	0.021392	-0.00266668	0.013594	-0.0121261	-0.0156998	-0.0079838	-0.0187225	0.0281542	0.0285254	0.013929	-0.0233067	-0.0100695	0.0279075	0.00800161	0.00200892	-0.0175389	-0.014568	0.00789649	0.00257313	-0.0131987	0.0216529	-0.0202923	-0.004907	-0.0113964	-0.021762	-0.0170545
B52	AML	0.0108723	-0.0166801	0.0461266	-0.0237535	0.0384692	0.0295616	0.0201486	-0.0164347	0.0379321	-0.0337089	0.0155344	-0.0277409	-0.0304579	-0.0105185	-0.0210158	0.0296509	0.0265848	0.0426155	-0.00288438	0.0414876	0.00423051	0.0142471	-0.0413313	0.00625668	-0.00019199	0.00978706	-0.0215923	-0.0454056	-0.0390938	0.00219071	-0.0241319	-0.0104449	-0.0297503	-0.0185404
B53	AML	0.0167018	0.0101505	-0.0411881	-0.0300536	-0.00391768	-0.0151187	-0.0409141	-0.0300715	-0.0297155	0.0495808	-0.0347736	0.0416866	-0.0268209	0.0430451	0.0424526	-0.0406713	-0.0285027	0.0212949	0.024621	-0.00494262	-0.0352015	0.0529032	0.0379604	0.000829839	-0.00717586	0.0234785	0.0543922	0.0283921	0.00502673	0.0405555	0.0208846	-0.0131893	0.0542651	-0.0262017
B54	AML	0.0416077	-0.0293519	-0.0117727	-0.0272283	0.0135092	-0.0105305	0.00517934	-0.0182262	-0.0173886	0.0253891	-0.0168924	0.0232587	-0.0260568	0.0287751	-0.0231046	0.00567745	-0.0112129	0.00208909	0.0341358	-0.00946926	-0.00272541	0.00384896	0.0268075	0.00538678	0.00461881	0.0208562	0.0393158	0.0448234	-0.00612183	-0.000405001	0.0128851	0.000995881	-0.0156393	0.059534
B55	AML	0.00774035	-0.0274237	0.000890387	0.0130855	0.019381	-0.037358	-0.0147053	0.0136495	-0.0197622	-0.0128086	0.033134	-0.035755	-0.0200797	-0.0430652	-0.0239769	0.00048828	-0.0241909	0.00599798	-0.029002	-0.0633349	0.0225101	-0.00978252	-0.0398796	-0.0596318	-0.0458083	-0.0240872	-0.0388355	0.0349689	-0.00479634	-0.076761	-0.0281125	-0.0140838	-0.0285681	0.0519416
B56	AML	-0.0147794	-0.0264289	0.0587285	0.0395329	0.00196698	0.0175386	0.00413687	0.0464906	0.0323943	-0.0360845	0.0660122	-0.0183528	-0.00492099	-0.0163333	-0.0183589	0.012404	0.0673335	-0.0101982	-0.0289558	0.0475428	0.0610292	-0.0186022	-0.0354202	0.0205837	0.0526261	-0.00911119	-0.0216443	-0.0375623	0.0399087	0.00633925	-0.00500143	-0.0130682	-0.0212968	0.0078208
B57	AML	-0.0120624	-0.022612	0.062597	0.0345279	0.0047972	0.00553175	0.044622	0.0334584	0.0344899	-0.0245696	0.0528208	-0.0243157	-0.0101304	-0.02264	-0.0251679	0.0283225	0.0599101	-0.00205036	-0.0344727	0.0110551	0.0800409	-0.0114246	-0.025628	-0.00384994	0.0319292	-0.0121218	-0.0223343	-0.0127504	0.033091	-0.0162123	-0.0113576	0.00805977	-0.0263328	0.0822981
B58	AML	0.0286007	-0.0193408	0.032182	-0.0397742	0.0274217	0.0681068	0.0367512	-0.0312821	0.0307741	0.00797335	-0.028067	0.025208	-0.024582	0.0246103	-0.0228115	0.0289	0.028856	0.0257526	0.051983	0.0687291	-0.023332	0.0310655	-0.00329845	0.0680942	0.049153	0.033792	0.021071	-0.0146135	0.0676105	0.0315253	0.0334313	-0.0113592	-0.00467381	-0.0174451
B59	AML	0.0187485	-0.0191006	0.0263311	-0.0278501	0.0138544	0.0708385	-0.00549696	-0.0216906	0.01265	-0.00717366	-0.0167135	0.0182463	-0.0215055	0.0112632	-0.0146866	0.00620535	0.0256845	-0.000408453	0.0444462	0.0736509	-0.0289451	0.0165236	-0.00879659	0.0772926	0.0550848	0.0146647	0.0188089	-0.0284474	0.0964949	0.0337969	0.0191714	-0.00947802	0.00145907	-0.0343723
B60	AML	0.0186937	-0.0263449	-0.0294911	0.0040296	0.00645443	-0.0367508	-0.0160073	0.00923156	-0.0398663	0.0287962	0.00466447	0.00587644	-0.0300725	0.00744881	-0.0241536	-0.0134867	-0.0473745	-0.00594098	-0.00190174	-0.0513545	-0.0155299	-0.0028892	0.0434416	-0.0372053	-0.04819	-0.00928207	0.0115025	0.0879689	0.0422138	-0.0480137	-0.0133396	-0.0135513	-0.0244714	0.025878
B61	AML	0.0520365	-0.0240175	0.0336793	-0.0608961	0.0499789	0.0723561	-0.0233181	-0.0367654	0.0318503	0.0097548	-0.0226737	0.0245767	-0.0345061	0.034609	-0.0185394	0.00175007	0.0451243	0.0443899	0.050707	0.0869527	-0.0276934	0.053495	-0.00588909	0.0607228	0.0452452	0.0687347	0.037394	-0.0221576	0.0542346	0.0527942	0.063463	-0.0125045	-0.0182884	-0.0312963
B62	AML	0.0239413	-0.0250067	0.0684378	-0.0385479	0.0516284	0.0847266	0.0263121	-0.0349642	0.068311	-0.0178286	-0.00516107	0.0160606	-0.0285539	0.0220831	-0.0256136	0.0331885	0.058929	0.0499189	0.0320286	0.101217	0.00495675	0.0498447	-0.0162905	0.0760968	0.0641162	0.0307117	0.0201307	-0.0451205	0.0695145	0.0476081	0.0127591	-0.0142053	-0.0094509	0.0117115
B63	AML	0.00829899	-0.0287703	0.0249127	-0.00233293	0.0101546	0.0258322	-0.00492487	-0.00390651	0.00238454	-0.0123651	0.0327074	-0.0110767	-0.00666803	-0.0128828	-0.0208001	0.00444231	0.00985487	-0.00109467	0.01282	0.0175425	0.013129	-0.0109435	-0.0159423	0.0351493	0.0450393	-0.00172237	-0.00919235	-0.0127885	-0.0369745	-0.00179159	-0.0129663	-0.012684	-0.0158228	-0.0215053
B65	AML	-0.00244259	-0.0177176	0.0123434	0.0200121	-0.00263243	-0.0214758	0.00616925	0.0260723	-0.00895234	-0.0378161	0.0343117	-0.0434643	-0.0197791	-0.0415657	-0.0190591	0.000960749	-0.0116971	-0.00665356	-0.0358537	-0.0272445	0.0344456	-0.00553605	-0.0430568	-0.0524784	-0.0420881	-0.0339795	-0.0388386	-0.0232397	0.0261449	-0.0546142	-0.0460721	-0.013414	-0.0292321	-0.0090119
B66	AML	0.00803892	-0.0116267	0.00237056	0.00245525	0.0207112	-0.0275912	0.00577858	0.0031936	-0.00449879	-0.00697605	0.00200927	-0.0171629	-0.0224919	-0.008457	-0.0161139	0.0203014	-0.00771007	0.0288463	-0.0299581	-0.0423302	0.0373192	0.0355239	-0.00678319	-0.0540868	-0.0639938	0.0159202	-0.00902455	0.000258805	0.0095897	-0.0385864	-0.0341871	-0.000376577	0.0321582	-0.0198088
B67	AML	-0.00987941	-0.00980561	0.00377296	0.0378279	-0.0123886	-0.0245816	-0.0189063	0.0423066	-0.0199003	-0.0136636	0.0424693	-0.0310292	-0.0113216	-0.0195097	-0.0126916	-0.0229823	-0.00685674	-0.0170804	-0.0373659	-0.0299993	0.0454157	-0.000810383	0.00529687	-0.0398764	-0.0254873	-0.0137652	-0.0152696	-0.00514091	0.00593469	-0.0288644	-0.020328	-0.0109077	-0.0222694	-0.0178142
B68	AML	0.016168	-0.0179309	-0.00103149	-0.00189515	0.00640023	0.00575278	-0.0322374	0.00703744	-0.0111196	0.00446144	0.00556068	-0.00185731	-0.0218468	0.0185065	-0.00563389	-0.0219218	-0.00587883	0.00411639	0.000451029	0.00750862	-0.00383764	0.0207615	0.0126959	-0.00886164	-0.00922106	0.0204034	0.00981461	0.0148144	0.0381571	0.000236979	-0.00255475	-0.0126975	-0.00468716	-0.0121627
B69	AML	0.0288904	-0.0223838	0.0123855	-0.0066133	0.0328496	-0.0055816	0.0194016	-0.0103393	0.00520964	0.0124952	0.0167245	0.00848074	-0.0164664	0.00990847	-0.0239535	0.0247485	0.00139305	0.0176505	-0.000993414	-0.0142354	0.0198637	0.000560955	0.00263945	-0.0231402	-0.015277	0.0244077	0.0167783	0.00633609	0.0546804	-0.0179911	-0.00108863	-0.00525996	-0.00727877	-0.0280144
B70	AML	0.0429707	-0.0160744	0.0134996	-0.0479646	0.0444634	0.0343564	0.014186	-0.0450942	0.0186469	0.0337264	-0.0349255	0.041435	-0.0027113	0.0457449	-0.0224939	0.0210818	0.0102577	0.065276	0.051565	0.018708	-0.025368	0.0646268	0.0376169	0.0333002	0.0156038	0.0584831	0.060805	0.00839776	0.0371717	-0.00810092	0.0371613	-0.00349111	0.00187161	0.0421526
B71	AML	-0.0557807	-0.0199536	0.00858918	0.0884027	-0.0580617	-0.0212667	-0.0511681	0.117282	-0.0289995	-0.0803139	0.0723875	-0.0514954	-0.0183141	-0.0708035	-0.0206512	-0.0662974	0.0102689	-0.0835748	-0.0649256	-0.00669206	0.0395365	-0.0848118	-0.0573225	-0.014595	0.0549282	-0.0813515	-0.0605215	-0.041594	-0.0071207	-0.0138618	-0.0271181	-0.00188596	-0.0340434	-0.0118193
B72	AML	-0.0262275	-0.0227264	-0.0434521	0.0807787	-0.0584902	-0.0682901	-0.0608354	0.0826054	-0.083885	-0.0316582	0.0548995	-0.0434245	-0.0228824	-0.0712339	-0.0152495	-0.0708042	-0.069572	-0.0805366	-0.0530596	-0.0857368	0.026114	-0.0635295	-0.0427327	-0.0660498	-0.0496713	-0.0940133	-0.0501266	0.0730825	-0.00805702	-0.06787	-0.044453	-0.0144928	-0.0285642	-0.00790343
B73	AML	0.0099523	-0.0286131	0.0348637	0.000670054	0.00292173	0.0421664	-0.00539232	0.000511349	0.00567468	-0.0220403	0.0216403	-0.00696194	-0.0246786	-0.0158419	-0.0213371	-0.00588055	0.0149818	-0.00838436	0.00674612	0.0376961	0.0219247	0.00271827	-0.0170495	0.0426454	0.0485485	-0.0153302	0.00217474	-0.0327414	0.070615	0.0109795	0.0067565	-0.0104929	-0.00826809	0.0245166
B74	AML	0.0300568	-0.0208324	0.00803586	-0.0315329	0.0270925	0.0171122	-0.00409786	-0.0225716	0.00779881	0.029028	-0.00783095	0.0192902	-0.017728	0.0274455	-0.0158973	0.00669046	0.00517515	0.0138122	0.0302668	0.0148293	-0.00436981	-0.00724998	0.0198074	0.0170558	0.0284472	0.0264121	0.0425588	0.0135678	0.0180492	0.00940142	0.0194336	-0.0117519	-0.00703544	0.0075523
B75	AML	0.0220652	-0.0185943	0.0151069	-0.0171129	0.0350095	-0.024194	0.00183468	-0.00897597	0.00268013	-0.0374638	-0.000684701	-0.0516848	-0.0163121	-0.0324588	-0.0197732	0.021616	-0.0258873	0.0596594	-0.0237567	-0.0332669	0.0114528	0.0779867	-0.046654	-0.0728481	-0.0846052	0.00528065	-0.0410544	-0.00907581	-0.0344626	-0.0576769	-0.0563027	0.00692071	-0.0193785	-0.0295191
B76	AML	0.050429	-0.0169205	0.0390315	-0.0456281	0.0597389	0.0439322	-0.0384278	-0.0348312	0.0320105	0.000417193	0.00458619	-0.00853148	-0.0218313	0.0141093	-0.0204989	-0.00639425	0.0317175	0.0517754	-0.00620822	0.0429453	0.0119465	0.0283335	-0.0181197	0.0166302	0.0181901	0.0342592	0.016982	-0.0347431	0.0220753	0.00220173	0.0218184	-0.0129405	-0.0158632	-0.0339971
B77	AML	0.025769	-0.0163481	0.00116322	-0.0114144	0.0203668	0.0283396	-0.00882304	-0.0171291	-0.0060947	0.00522545	-0.00186797	0.00346287	0.0221164	0.0159625	-0.00855122	-0.00302751	-0.010908	0.0322169	0.0353963	0.0135743	-0.035798	0.0453273	0.00134609	0.0223298	0.00169464	0.0118381	0.0116142	-0.00926928	-0.0399786	0.0048351	-0.00355977	-0.0125244	-0.00647812	-0.00489644
B87	AML	0.0447632	-0.0208395	-0.00325	-0.0401582	0.0162544	0.011337	0.000334636	-0.0309731	-0.00164674	0.0247878	-0.0201952	0.0278561	-0.0255806	0.0391669	-0.0187077	0.00871956	-0.00469853	0.0169139	0.0361807	0.0126033	-0.0146816	0.0306384	0.0365888	0.0180389	0.0136063	0.0318025	0.0577146	0.0410837	-0.0229166	0.0151756	0.0367476	-0.00301904	-0.0176507	0.015545
B109	AML	-0.0338632	-0.0125784	0.0280414	0.0611722	-0.0308215	0.0217023	-0.0250974	0.0674046	-0.00952794	-0.0355057	0.0667132	-0.0239199	-0.00298485	-0.0291813	0.00112106	-0.0327198	0.0266726	-0.0442477	-0.0344127	0.0186061	0.0541926	-0.0310735	-0.0212279	0.0310161	0.0768588	-0.0463236	-0.016788	-0.0274129	0.0340569	0.00911956	0.0127045	-0.00993788	0.0119006	-0.0284526
B110	AML	0.021673	-0.00419933	0.0210915	-0.040957	0.0155661	0.0732118	-0.0198322	-0.0345732	0.0168749	-0.0178213	-0.0342289	0.0124453	-0.0272762	0.0075476	0.00797031	-0.00886653	0.00755584	0.031771	0.0345345	0.0585681	-0.0275534	0.0718635	-0.019404	0.0692649	0.0259547	0.0214431	0.0138402	-0.0351407	0.0456393	0.0288161	0.0270317	-0.00939842	0.0381925	0.0672901
B111	AML	0.0462353	-0.0202388	0.0195134	-0.0339655	0.0392765	0.0390787	-0.0367647	-0.035259	0.00739119	0.0316171	-0.0117196	0.0170283	-0.0203053	0.039062	-0.00487165	-0.0176093	0.0161598	0.0489052	0.0254452	0.0205232	0.00101786	0.0699432	0.0440764	0.0342331	0.0226782	0.0353056	0.0480846	0.0286613	0.0248413	-0.000347664	0.0535654	-0.0126836	0.0117261	-0.00303946
B113	AML	0.0454399	-0.0197372	0.0123698	-0.0440161	0.0399923	0.0163048	0.00917412	-0.041132	0.0112398	0.0351457	-0.0325688	0.0408045	-0.0301095	0.0503366	-0.0237468	0.0221393	0.00216991	0.0504436	0.0391549	-0.000778127	-0.0146502	0.0601681	0.0354838	0.019781	0.00305372	0.0453275	0.0605315	0.0288768	0.0427566	-0.00990569	0.0609999	-0.00999875	-0.000361381	-0.0140972
B117	AML	-0.0482138	0.0167497	0.0193859	0.0616638	-0.0477609	0.00687634	-0.00109846	0.0694114	0.00369426	-0.03655	0.0501188	-0.0284042	-0.00784812	-0.0413589	-0.00374575	-0.0214522	0.0442557	-0.0598145	-0.0453213	0.0150556	0.0487034	-0.0549445	-0.0278733	0.0232647	0.07441	-0.0605057	-0.0225895	-0.0283069	-0.00199292	0.0205313	0.0086027	0.00568266	0.0213127	-0.0258431
B134	MDS	-0.052554	0.0423968	-0.0179025	0.0380472	-0.0412988	-0.0501551	0.0181908	0.040889	-0.00429242	0.00303111	0.00757098	-0.013388	0.0733754	-0.0165172	0.0221309	-0.00411044	0.00146976	-0.0369782	-0.0441358	-0.0411247	0.0262639	-0.0523333	-0.00488576	-0.0538646	-0.0370002	-0.0267301	-0.0324107	0.0161091	-0.0431181	-0.0215262	-0.0201201	0.289822	-0.023312	-0.0152386
B135	MDS	-0.00688075	0.0198305	-0.0819498	-0.0128504	-0.0596109	-0.0421257	-0.0295242	-0.0208633	-0.0594665	0.0334006	-0.0536835	0.043018	0.0105394	0.00550825	0.0156083	-0.0561681	-0.0837818	-0.0390272	0.0369598	-0.0474057	-0.0637312	-0.0175187	0.0218542	-0.00599786	-0.0196183	-0.021562	0.0151572	0.0376495	-0.0320574	0.0330209	0.0185014	-0.00990657	-0.00266846	-0.0107324
B136	MDS	-0.0187787	0.00218025	0.00474963	0.0290043	-0.0237684	-0.0147469	0.0282958	0.0236198	0.000131993	-0.0195616	0.0282953	-0.0345598	0.0844906	-0.0285521	-0.00494893	0.0111949	0.00571569	-0.0303623	-0.0219529	-0.0171364	0.0365253	-0.0475002	-0.00848424	-0.0311677	-0.00335763	-0.0343506	-0.0240238	-0.0221001	-0.0310992	-0.0300403	-0.00882888	0.00511939	0.0191677	-0.00273414
B137	MDS	-0.0253111	0.0206967	-0.0659299	0.040639	-0.0641584	-0.0617837	-0.0374385	0.041351	-0.0483527	0.0691629	0.005599	0.0597036	0.0139674	0.0340828	0.0365482	-0.056527	-0.0141266	-0.0597058	0.010307	-0.0211353	-0.0027936	-0.0462828	0.0530765	0.0050856	0.0508728	-0.0241745	0.0123589	0.0560668	-0.0298961	0.0677368	0.0589833	0.00238941	-0.0295502	-0.00177435
B138	MDS	-0.0368491	0.0490419	-0.126962	-0.0102493	-0.0951801	-0.0918417	-0.0114767	-0.0252941	-0.0720074	0.0455439	-0.0949849	0.075277	0.000931849	0.00816755	0.00287804	-0.0591537	-0.102733	-0.0791181	0.0421284	-0.0709917	-0.0864999	-0.0706383	0.00930382	-0.0464855	-0.0546108	-0.0419004	-0.0121932	0.045068	-0.0258491	0.0283578	-0.0325232	-0.00665173	-0.00960009	0.0526489
B139	MDS	-0.0383448	0.0837873	-0.0296722	-0.00787797	-0.0362114	-0.0270028	0.0746191	-0.0161675	0.0203729	0.00897387	-0.0598843	0.0119844	0.0351617	-0.0150125	-0.0137353	0.0384499	-0.0114089	-0.00969354	-0.0229926	-0.0268019	-0.0372099	-0.0263387	-0.00492618	-0.0176599	-0.0333848	-0.0219504	-0.0245987	0.018299	-0.030772	-0.00476944	-0.0263665	0.00213195	-0.010011	-0.00724826
B140	MDS	-0.051018	0.0437438	-0.0552264	0.00968697	-0.0619501	-0.0248615	-0.00504011	-0.0043196	-0.0230409	0.0114601	-0.0401027	0.00379826	0.0107488	-0.00216403	0.0603901	-0.0282484	-0.0443487	-0.0461651	-0.0073975	-0.0291157	-0.0387005	-0.0409736	0.0275936	-0.00452896	-0.00897106	-0.0282968	0.000232408	0.0207637	-0.0402625	0.0338816	-0.0247639	-0.00581435	0.0168439	-0.0286378
B141	MDS	-0.0376777	-0.00810469	-0.00584836	0.0805174	-0.0142892	-0.0617467	-0.00132716	0.0606312	-0.0248342	-0.0370349	0.0646381	-0.0651992	0.0836427	-0.0553558	-0.0141289	-0.000666556	-0.0148175	-0.0182849	-0.0753766	-0.064124	0.0704949	-0.0185713	-0.0355522	-0.0991381	-0.0839485	-0.0411286	-0.0790609	-0.0161035	-0.0346721	-0.0692231	-0.0441601	-0.00812123	-0.0354308	-0.0313448
B142	MDS	-0.037118	0.00981762	0.0125077	0.023245	-0.0106758	0.00558956	-0.00430102	0.0106919	0.0136511	-0.0332027	0.0203818	-0.0374706	0.102457	-0.0313056	0.0503874	-0.00328424	0.00615766	0.00444005	-0.0246887	0.00348546	0.0193613	0.010402	-0.0367176	-0.0192795	-0.00689464	-0.0128319	-0.0394963	-0.0349775	-0.0279391	-0.0167374	-0.0378335	-0.00402162	0.020925	-0.0227766
B143	MDS	-0.0646225	0.117072	-0.0455067	0.0149552	-0.0640891	-0.0403791	0.0253015	-0.00175475	-0.00807629	-0.0331167	-0.035444	-0.0504	0.00300599	-0.0573317	0.0447521	-0.0103862	-0.0291849	-0.0472681	-0.0539758	-0.0442483	-0.013792	-0.0404652	-0.0442142	-0.0568699	-0.0676714	-0.0608186	-0.0769904	-0.0178151	-0.0398236	-0.00321488	-0.0886723	-0.0034307	-0.0237373	-0.00635795
B144	MDS	-0.0430459	0.0345996	0.0411074	0.00160954	0.00483795	0.0228715	0.0503497	-0.00582529	0.0676531	-0.0400199	-0.0148422	-0.0227548	0.0682351	-0.0285389	0.0490556	0.0562668	0.0418824	0.0380206	-0.021233	0.0339015	0.00417144	0.0120717	-0.04642	-0.00727287	-0.0176641	-0.00467315	-0.0371527	-0.0517131	-0.0336384	-0.0232206	-0.039406	0.0544522	0.213925	-0.00660117
B145	MDS	-0.0274171	0.0183507	-0.0140404	0.00583944	-0.0293208	0.00438007	-0.0197162	-0.0150734	0.00056708	0.00130691	-0.0189909	-0.00348444	0.0408442	0.00250345	0.0652483	-0.0285653	0.00848004	-0.0256336	-0.00677925	0.00897548	-0.00691601	-0.0364478	0.0167137	0.0146507	0.0148776	0.00427415	0.00335803	0.0125302	-0.0399996	0.0492705	-0.0158178	-0.0103955	0.0555765	0.00391944
B146	MDS	-0.0461377	0.0611946	-0.000940541	-0.000387529	-0.0175442	0.0010205	0.0427394	-0.018955	0.0385767	-0.0251661	-0.0349374	-0.0262589	0.0989735	-0.0217437	0.0316352	0.0325405	0.0270111	0.00369927	-0.0372529	-0.00319253	0.025471	-0.0168451	-0.0372135	-0.0224402	-0.0354777	-0.00314261	-0.0319638	-0.0468374	-0.0368938	-0.0168999	-0.0323873	0.0443376	0.01689	0.0314405
B147	MDS	-0.0459022	0.0132454	-0.00725884	-0.00464203	-0.031053	0.0146659	0.00982719	-0.0227723	-0.00329493	-0.0654872	-0.0349624	-0.0420843	0.0270921	-0.0709903	0.0257551	-0.0127543	-0.028967	-0.0248174	-0.0187687	-0.00556938	-0.00735696	-0.0182057	-0.0710392	-0.0137425	-0.0405422	-0.0507313	-0.0622464	-0.064523	-0.0309714	-0.0415471	-0.0908948	-0.0113147	-0.00915287	-0.0300275
B148	MDS	-0.0318361	0.0130142	-0.0982854	0.00114099	-0.063086	-0.0477528	-0.0488206	-0.0118995	-0.0517018	0.0836862	-0.0418945	0.0802123	-0.0068359	0.0652232	0.168526	-0.0791567	-0.0265979	-0.0541875	0.0599615	0.0131297	-0.0714546	-0.0171412	0.0761964	0.0431621	0.0595392	0.00150341	0.0384698	0.0414971	-0.0431066	0.147774	0.0227662	-0.0109255	0.0203591	-0.0244673
B149	MDS	-0.0127509	-0.00609438	-0.000110461	0.0446989	-0.0160107	-0.00096864	0.0376967	0.0111103	-0.00819921	0.0165753	0.0355956	0.0428286	0.11377	0.00588128	-0.0193409	0.0141826	0.00755475	-0.0224655	0.0118432	-0.0102789	0.00726356	-0.0213719	0.0180142	0.0468651	0.068079	-0.0201403	0.00459231	0.0220244	0.012315	0.0363996	0.0665713	0.00376534	0.00745822	-0.00500095
B150	MDS	-0.0410036	0.136043	0.0294871	-0.00720442	-0.0076536	0.0132501	0.185169	-0.0158611	0.137281	0.0241306	-0.0538253	0.0191782	0.0259757	0.033596	-0.0135518	0.171061	0.110691	0.00986997	-0.025295	0.0423457	-0.00647952	-0.0365651	0.0264684	0.0265046	0.0159328	0.0276937	0.00780985	-0.0172899	-0.0335684	0.052753	0.0411618	0.0291716	-0.0110638	0.0162553
B151	MDS	-0.0172684	-0.00704275	0.000113175	0.0348411	-0.0151221	-0.0119042	0.0175648	0.00592721	-0.0108402	-0.00844429	0.0330194	-0.0170953	0.10212	-0.0201895	-0.0185153	0.000615059	-0.0087251	-0.00721062	-0.00902244	-0.0298136	0.0182259	-0.00832947	-0.0121666	-0.0166279	0.000150132	-0.0228939	-0.0272039	0.014662	-0.0411814	-0.0203124	-0.0351889	-0.00483249	-0.0190054	-0.0109701
B152	MDS	-0.0364169	0.0385614	-0.0521461	0.00229743	-0.0475011	-0.0201458	-0.000710473	-0.00835327	-0.0239957	0.0339043	-0.0350453	0.0366952	0.0182146	0.0250902	0.0785195	-0.0184617	-0.0326608	-0.0437719	0.0217539	-0.0163201	-0.0393132	-0.046045	0.0483195	0.0223216	0.0121623	-0.0120074	0.0120352	0.0162609	-0.0398729	0.0448665	0.0211478	0.0133531	0.131383	-0.0246792
B153	MDS	-0.0699299	0.0420775	-0.0191219	0.0124866	-0.05206	0.00299354	-0.0126338	-0.000213315	-0.00456659	-0.0647494	-0.0210187	-0.0535254	0.00827706	-0.0623381	0.131357	-0.0234522	-0.0207628	-0.0508487	-0.0339667	-0.000703158	-0.0141298	-0.0447971	-0.0544099	-0.000113776	-0.0176561	-0.0620392	-0.0630632	-0.0556908	-0.0422641	0.00841221	-0.0841737	-0.003568	0.0605994	-0.0272057
B154	MDS	-0.0734369	0.122516	0.0365987	-0.00766081	-0.0330285	0.0158924	0.101404	-0.011405	0.125149	-0.0228093	-0.0520644	-0.0116937	0.00281543	0.00235824	0.0669756	0.0962793	0.119324	0.0103298	-0.0540015	0.0496516	0.0330607	-0.00731337	-0.0308302	-0.006743	0.000238226	0.0194233	-0.0376388	-0.0567481	-0.03559	0.0748254	-0.000539071	0.0652926	0.0302086	-0.00492832
B155	MDS	-0.0731076	0.102366	0.00603692	0.0249592	-0.0445904	0.0210444	0.0515253	0.00740443	0.0351087	-0.0413274	-0.0129988	-0.0287061	0.056702	-0.038739	0.0747965	0.0233571	0.0325901	-0.0289269	-0.0349092	0.0324663	0.000491965	-0.0288488	-0.034578	0.0446864	0.0479027	-0.0512315	-0.0352417	-0.0476	-0.0398999	0.0515086	-0.0206633	0.00883913	0.0144163	-0.0172232
NA
NA
NA
NA
NA
NA
NA
NA
NA
NA
NA
NA
NA
NA
NA
NA
NA
NA
NA
NA
NA
NA
NA
NA
NA
NA
NA
NA
NA
NA
NA
NA
NA
NA
NA
NA
NA
NA
NA
NA
NA
NA
NA
NA
NA
NA
NA
NA
NA
NA
NA
NA
NA
NA
NA
NA
NA
NA
NA
NA
NA
NA
NA
NA
NA
NA
NA
NA
NA
NA
NA
NA
NA
NA
NA
NA
NA
NA
NA
NA
NA
NA
NA
NA
NA
NA
NA
NA
NA
NA
NA
NA
NA
NA
NA
NA
NA
NA
NA
NA
NA
NA
