# Supplementary material for: Large-scale gene network analysis reveals the significance of extracellular matrix pathway and homeobox genes in acute myeloid leukemia: an introduction to the Pigengene package and its applications
Source: BMC Med Genomics. 2017 Mar 16;10:16. doi: 10.1186/s12920-017-0253-6 (PMC5353782; doi:10.1186/s12920-017-0253-6)
Supplement: Additional file 6 — Table S5. Classification results. The results of classification of the BCCA and the MILE cases using our decision tree are available as part of the online supplementary materials. The first sheet reports classification results of 176 BCCA patients. For each case sample ID, age, gender and the corresponding cohort are reported. The other columns of the table include: • Sequenced Tissue: Bone marrow (BM) or peripheral blood (PB). • RIN: The RNA Integrity Number, a value in the range of 1–10 measuring the quality of the RNA samples [84]. A higher value corresponds to less degradation of RNA. • Subtype: The AML subtypes were diagnosed based on chromosomal abnormalities and other factors. AML-NK stands for AML with normal karyotype. tAML and tMDS are therapy related. • Type: All AML subtypes were labeled as AML. MDS and tMDS were labeled as MDS, and 21 gray-highlighted cases that had clinical and pathological characteristics of both diseases were labeled as AML-MDS. • Prediction (Full Tree) The label predicted by the decision tree using the inferred extracellular matrix and HOXA&B eigengenes. relevant misclassified. • Prediction (Shrunk Tree) The label predicted by the shrunk decision tree using expression of only 14 genes from the extracellular matrix and HOXA&B modules. • Signature The leaf of the full decision tree determined based on the expression of the extracellular matrix (ECM) and HOXA&B eigengenes. Similarly, the second sheet reports classification results of 366 patients from the MILE dataset. Additional information such as IPSS, blast, and karyotype categories are included from MILE study [16]. The misclassified cases by either the full or the shrunk tree are highlighted in yellow. (XLS 155 kb) [file 12920_2017_253_MOESM6_ESM.xls]

## Sheet: BCCA
Sample	Gender	Age (± 0.5 years)	Cohort	Sequenced Tissue	RIN	Subtype	Type	Prediction (Full Tree)	Prediction (Shrunk Tree)	Signatures
B1	M	51	first 92	PB	9.3	AML-t(15;17)	AML	MDS	AML	ECM+HOX-
B2	F	34	first 92	PB	9.2	AML-t(15;17)	AML	AML	AML	ECM-
B3	F	56	first 92	BM	9.8	AML-t(15;17)	AML	AML	AML	ECM-
B4	M	53	first 92	PB	9.8	tAML	AML	MDS	AML	ECM+HOX-
B5	M	24	first 92	PB	8.5	AML-t(15;17)	AML	MDS	MDS	ECM+HOX-
B6	F	35	first 92	BM	9.2	AML-t(15;17)	AML	MDS	AML	ECM+HOX-
B7	F	56	first 92	BM	9.7	AML-inv(16), +22	AML	AML	AML	ECM-
B8	F	46	first 92	PB	9.9	AML-inv(16)	AML	AML	AML	ECM-
B9	M	37	first 92	PB	9.3	AML-inv(16), +22	AML	AML	AML	ECM-
B10	F	25	first 92	BM	9.6	AML-inv(16)	AML	AML	AML	ECM-
B11	M	54	first 92	BM	9.3	AML-inv(16)	AML	AML	AML	ECM-
B12	M	44	first 92	PB	9.5	AML-inv(16)	AML	AML	AML	ECM-
B13	M	unknown	first 92	BM	9.5	AML-t(8;21), +4	AML	AML	AML	ECM-
B14	F	43	first 92	BM	9.4	AML-t(8;21)	AML	AML	AML	ECM-
B15	M	35	first 92	BM	9.5	AML-t(8;21)	AML	AML	AML	ECM-
B16	F	53	first 92	BM	7.3	AML-M6	AML	MDS	MDS	ECM+HOX-
B17	F	19	first 92	PB	9.6	AML-NK	AML	AML	AML	ECM+HOX+
B18	F	38	first 92	PB	9.7	AML-t(8;21), -X	AML	AML	AML	ECM-
B19	F	40	first 92	BM	9.4	AML-complex	AML	AML	AML	ECM-
B20	F	27	first 92	BM	9.3	AML-complex	AML	AML	AML	ECM-
B21	F	43	first 92	BM	9.4	AML-complex	AML	AML	AML	ECM-
B22	F	36	first 92	PB	9.7	AML-NK	AML	AML	AML	ECM-
B23	M	54	first 92	BM	8.8	AML-M6	AML	MDS	MDS	ECM+HOX-
B24	F	34	first 92	BM	8.5	AML-t(7;11)	AML	AML	AML	ECM+HOX+
B25	F	54	first 92	BM	8.7	AML_11q23	AML	AML	AML	ECM-
B26	F	29	first 92	PB	9.7	AML_11q23	AML	AML	AML	ECM-
B27	M	34	first 92	PB	9.8	AML-inv(16)	AML	AML	AML	ECM-
B28	M	64	first 92	BM	9.5	AML-M6	AML	AML	AML	ECM+HOX+
B29	M	56	first 92	BM	8.1	AML-NK	AML	AML	AML	ECM+HOX+
B30	M	46	first 92	BM	9.5	AML-NK	AML	AML	AML	ECM-
B31	F	59	first 92	PB	9.9	AML+13, +22	AML	AML	AML	ECM-
B32	F	56	first 92	BM	9.3	AML-NK	AML	AML	AML	ECM+HOX+
B33	F	40	first 92	BM	9.8	AML-NK	AML	AML	AML	ECM-
B34	M	22	first 92	BM	9.2	AML-inv(16)	AML	MDS	AML	ECM+HOX-
B35	M	35	first 92	BM	9.7	AML-NK	AML	AML	AML	ECM-
B36	F	22	first 92	BM	8.9	AML-M6	AML	AML	AML	ECM-
B37	M	40	first 92	BM	9.6	AML-NK	AML	AML	AML	ECM+HOX+
B38	M	49	first 92	BM	9.5	AML-NK	AML	AML	AML	ECM-
B39	M	54	first 92	BM	9.6	AML-NK	AML	AML	AML	ECM-
B40	M	55	first 92	BM	9.6	AML-NK	AML	AML	AML	ECM-
B41	F	28	first 92	PB	9.8	AML-NK	AML	AML	AML	ECM-
B42	F	unknown	first 92	PB	9.4	AML-NK	AML	AML	AML	ECM-
B43	M	58	first 92	BM	9.9	AML-NK	AML	AML	AML	ECM-
B44	M	39	first 92	BM	9.5	AML-NK	AML	AML	AML	ECM-
B45	M	54	first 92	BM	9.1	AML-NK	AML	AML	AML	ECM-
B46	M	22	first 92	BM	9.7	AML-NK	AML	AML	AML	ECM-
B47	F	21	first 92	PB	9.1	AML-NK	AML	AML	AML	ECM-
B48	M	51	first 92	BM	9.5	AML-NK	AML	AML	AML	ECM-
B49	F	28	first 92	BM	7.9	AML-NK	AML	AML	AML	ECM-
B50	F	47	first 92	BM	9.4	AML-NK	AML	AML	AML	ECM-
B51	M	43	first 92	BM	7.9	AML-M6	AML	AML	AML	ECM+HOX+
B52	M	52	first 92	BM	9.3	AML-NK	AML	AML	AML	ECM-
B53	M	47	first 92	PB	9.6	AML-NK	AML	AML	AML	ECM-
B54	M	45	first 92	BM	9.1	AML-NK	AML	AML	AML	ECM-
B55	F	42	first 92	PB	9.5	AML-NK	AML	AML	AML	ECM-
B56	F	48	first 92	PB	9.4	AML-NK	AML	AML	AML	ECM-
B57	F	66	first 92	BM	9.6	AML-NK	AML	AML	AML	ECM-
B58	F	72	first 92	BM	8.9	AML-NK	AML	AML	AML	ECM-
B59	F	58	first 92	BM	9.1	AML-NK	AML	AML	AML	ECM-
B60	F	61	first 92	PB	9.3	AML-NK	AML	AML	AML	ECM-
B61	F	67	first 92	BM	9.9	AML-NK	AML	AML	AML	ECM-
B62	M	51	first 92	PB	9.8	AML-NK	AML	AML	AML	ECM-
B63	F	63	first 92	PB	9.7	AML-NK	AML	AML	AML	ECM-
B64	M	45	first 92	BM	10	AML_11q23(?)	AML	AML	AML	ECM-
B65	F	55	first 92	BM	9	AML-NK	AML	AML	AML	ECM-
B66	F	65	first 92	BM	9.1	AML-NK	AML	AML	AML	ECM-
B67	M	40	first 92	BM	9.2	AML-NK	AML	AML	AML	ECM-
B68	M	59	first 92	BM	8.9	AML-NK	AML	AML	AML	ECM-
B69	F	68	first 92	BM	8.9	AML-NK	AML	AML	AML	ECM-
B70	F	68	first 92	BM	9.5	AML-NK	AML	AML	AML	ECM-
B71	M	68	first 92	PB	10	AML-NK	AML	AML	AML	ECM-
B72	F	57	first 92	PB	9.9	AML-NK	AML	AML	AML	ECM-
B73	F	51	first 92	BM	10	AML-NK	AML	AML	AML	ECM-
B74	F	63	first 92	BM	9.9	AML-NK	AML	AML	AML	ECM-
B75	M	72	first 92	BM	9.3	AML-NK	AML	AML	AML	ECM-
B76	M	18	first 92	PB	9.1	AML-NK	AML	AML	AML	ECM-
B77	M	28	first 92	BM	9.4	AML-NK	AML	MDS	MDS	ECM+HOX-
B78	M	41	first 92	BM	7.7	AML_11q23	AML	AML	AML	ECM-
B79	M	50	first 92	BM	8.8	AML-complex	AML	AML	AML	ECM-
B80	M	27	first 92	BM	9.6	AML-del(5q)	AML	MDS	MDS	ECM+HOX-
B81	F	17	first 92	BM	9.7	AML+8	AML	AML	AML	ECM-
B82	unknown	unknown	first 92	BM	9.2	AML-inv(3)	AML	MDS	MDS	ECM+HOX-
B83	F	22	first 92	BM	8.9	AML+22	AML	AML	AML	ECM-
B84	F	unknown	first 92	BM	9.2	AML-inv(16), +22	AML	MDS	MDS	ECM+HOX-
B85	M	40	first 92	PB	10	AML-inv(16)	AML	AML	AML	ECM-
B86	M	27	first 92	PB	10	AML-inv(16)	AML	AML	AML	ECM-
B87	M	42	first 92	BM	10	AML-NK	AML	AML	AML	ECM-
B88	F	70	second 92	PB	9	tAML	AML	AML	AML	ECM-
B89	F	56	second 92	BM	8.4	tAML	AML	MDS	MDS	ECM+HOX-
B90	F	71	second 92	BM	9.9	tAML	AML	AML	AML	ECM-
B91	F	51	second 92	PB	9	tAML	AML	AML	AML	ECM-
B92	F	69	second 92	BM	9	tAML	AML	AML	AML	ECM-
B93	F	67	second 92	BM	6.3	tAML	AML	AML	AML	ECM-
B94	M	39	second 92	BM	8.4	AML-M6	AML	AML	AML	ECM-
B95	M	57	second 92	BM	8.3	tAML	AML	MDS	AML	ECM+HOX-
B96	M	48	second 92	BM	8.1	AML-M6	AML	AML	AML	ECM-
B97	F	54	second 92	PB	9.7	tAML	AML	AML	AML	ECM-
B98	F	77	second 92	BM	7.4	AML-M6	AML	MDS	MDS	ECM+HOX-
B99	M	62	second 92	BM	9.2	AML-M6	AML	MDS	MDS	ECM+HOX-
B100	F	70	second 92	PB	9.8	tAML	AML	AML	AML	ECM-
B101	F	54	second 92	PB	9.4	tAML	AML	AML	MDS	ECM-
B102	F	42	second 92	PB	10	tAML	AML	MDS	AML	ECM+HOX-
B103	F	54	second 92	BM	8	tAML	AML	AML	AML	ECM+HOX+
B104	F	54	second 92	BM	9.2	AML-M6	AML	AML	AML	ECM-
B105	F	47	second 92	PB	10	tAML	AML	AML	AML	ECM-
B106	M	50	second 92	BM	8.4	AML-M6	AML	AML	AML	ECM-
B107	M	25	second 92	BM	7.7	AML-M6	AML	AML	AML	ECM-
B108	F	59	second 92	BM	8.4	AML-M6	AML	MDS	MDS	ECM+HOX-
B109	M	45	second 92	BM	8.2	AML-NK	AML	AML	AML	ECM-
B110	F	38	second 92	BM	9.2	AML-NK	AML	AML	AML	ECM-
B111	M	55	second 92	PB	9.1	AML-NK	AML	AML	AML	ECM-
B112	F	63	second 92	BM	8.3	tAML	AML	MDS	AML	ECM+HOX-
B113	M	56	second 92	BM	9.8	AML-NK	AML	AML	AML	ECM-
B114	M	55	second 92	BM	9.5	tAML	AML	AML	AML	ECM-
B115	F	75	second 92	BM	9.3	tAML	AML	MDS	AML	ECM+HOX-
B116	F	54	second 92	BM	9.5	tAML	AML	AML	AML	ECM-
B117	M	45	second 92	BM	8.4	AML-NK	AML	AML	AML	ECM-
B118	F	28	second 92	BM	9.7	tAML	AML	AML	AML	ECM-
B119	M	58	second 92	BM	8.2	AML-MEGA	AML	MDS	MDS	ECM+HOX-
B120	F	50	second 92	BM	9.5	AML-MPN	AML	AML	AML	ECM-
B121	M	60	second 92	BM	8.6	tAML	AML	AML	AML	ECM-
B122	M	50	second 92	BM	8.6	tAML	AML	MDS	MDS	ECM+HOX-
B123	F	58	second 92	BM	7.6	tAML	AML	MDS	MDS	ECM+HOX-
B124	M	62	second 92	BM	6.8	AML-MAST	AML	MDS	MDS	ECM+HOX-
B125	M	28	second 92	BM	7.3	AML-M6	AML	AML	AML	ECM-
B126	F	57	second 92	BM	7	tAML	AML	AML	MDS	ECM+HOX+
B127	F	64	second 92	BM	9.7	tAML	AML	AML	AML	ECM+HOX+
B128	F	60	second 92	PB; refrozen	8.1	tAML	AML	AML	AML	ECM-
B129	M	75	second 92	BM	9.2	AML-M1	AML	AML	AML	ECM-
B130	M	76	second 92	BM	7.4	tAML	AML	AML	AML	ECM-
B131	F	67	second 92	PB	9	tAML	AML	AML	AML	ECM-
B132	F	42	second 92	BM	8.3	tAML	AML	MDS	AML	ECM+HOX-
B133	F	51	second 92	PB	9.9	tAML	AML	AML	AML	ECM-
B134	M	55	second 92	BM	6.5	tMDS	MDS	MDS	MDS	ECM+HOX-
B135	F	55	second 92	BM	7.7	tMDS	MDS	MDS	MDS	ECM+HOX-
B136	M	67	second 92	BM	8.6	MDS	MDS	MDS	MDS	ECM+HOX-
B137	M	64	second 92	BM	8.1	tMDS	MDS	MDS	MDS	ECM+HOX-
B138	F	61	second 92	BM	7.6	tMDS	MDS	MDS	MDS	ECM+HOX-
B139	M	62	second 92	BM	8.3	MDS	MDS	MDS	MDS	ECM+HOX-
B140	F	66	second 92	BM	7.6	MDS	MDS	MDS	MDS	ECM+HOX-
B141	M	56	second 92	BM	7.1	MDS	MDS	MDS	MDS	ECM+HOX-
B142	F	63	second 92	BM	6	MDS	MDS	MDS	MDS	ECM+HOX-
B143	F	75	second 92	BM	6.5	tMDS	MDS	MDS	MDS	ECM+HOX-
B144	M	79	second 92	BM	6	MDS	MDS	MDS	MDS	ECM+HOX-
B145	M	49	second 92	BM	7.8	MDS	MDS	MDS	MDS	ECM+HOX-
B146	M	59	second 92	BM	7.7	MDS	MDS	MDS	MDS	ECM+HOX-
B147	M	64	second 92	BM	7.6	MDS	MDS	MDS	AML	ECM+HOX-
B148	F	63	second 92	PB	8.6	tMDS	MDS	AML	MDS	ECM-
B149	M	41	second 92	BM	7.6	tMDS	MDS	AML	AML	ECM+HOX+
B150	F	70	second 92	BM	6.9	tMDS	MDS	MDS	MDS	ECM+HOX-
B151	M	62	second 92	BM	6	tMDS	MDS	MDS	MDS	ECM+HOX-
B152	F	61	second 92	BM	7.7	MDS	MDS	MDS	MDS	ECM+HOX-
B153	F	66	second 92	BM	NA	MDS	MDS	MDS	MDS	ECM+HOX-
B154	M	48	second 92	BM	NA	MDS	MDS	MDS	MDS	ECM+HOX-
B155	F	unknown	second 92	BM	NA	MDS	MDS	MDS	MDS	ECM+HOX-
B156	F	54	first 92	BM	9.4	AML-MDS	AML-MDS	AML	AML	ECM+HOX+
B157	M	71	first 92	BM	9.3	AML-MDS	AML-MDS	AML	AML	ECM-
B158	M	57	second 92	BM	8.5	AML-MDS	AML-MDS	MDS	AML	ECM+HOX-
B159	M	64	second 92	BM	9.9	AML-MDS	AML-MDS	MDS	MDS	ECM+HOX-
B160	M	70	second 92	BM	7.6	AML-MDS	AML-MDS	AML	AML	ECM-
B161	M	57	second 92	BM	8	AML-MDS	AML-MDS	AML	AML	ECM-
B162	M	80	second 92	BM	8.6	AML-MDS	AML-MDS	MDS	MDS	ECM+HOX-
B163	M	55	second 92	BM	8.7	AML-MDS	AML-MDS	AML	AML	ECM-
B164	M	55	second 92	BM	9.2	AML-MDS	AML-MDS	MDS	MDS	ECM+HOX-
B165	M	64	second 92	BM	8.8	AML-MDS	AML-MDS	MDS	MDS	ECM+HOX-
B166	M	76	second 92	PB	9.5	AML-MDS	AML-MDS	MDS	AML	ECM+HOX-
B167	F	54	second 92	PB	9.8	AML-MDS	AML-MDS	AML	AML	ECM-
B168	M	62	second 92	BM	6.6	AML-MDS	AML-MDS	MDS	MDS	ECM+HOX-
B169	F	28	second 92	BM	8.4	AML-MDS	AML-MDS	AML	AML	ECM-
B170	M	51	second 92	BM	9.5	AML-MDS	AML-MDS	AML	AML	ECM-
B171	F	66	second 92	BM	8.5	AML-MDS	AML-MDS	MDS	MDS	ECM+HOX-
B172	M	50	second 92	BM	8.4	AML-MDS	AML-MDS	AML	AML	ECM-
B173	F	54	second 92	BM	7.3	AML-MDS	AML-MDS	AML	AML	ECM-
B174	M	55	second 92	BM	8.6	AML-MDS	AML-MDS	MDS	AML	ECM+HOX-
B175	F	47	second 92	BM	8.1	AML-MDS	AML-MDS	MDS	MDS	ECM+HOX-
B176	M	31	second 92	PB	9.2	AML-MDS	AML-MDS	AML	AML	ECM-

## Sheet: MILE
Sample	GEO Sample Name	Age at Diagnosis	Age Group	Laboratory	Status	Transformed	Type	Prediction (Full Tree)	Prediction (Shrunk Tree)	Signature	Classification (Reviewed)	IPSS Category	Blast Category	Blast Score	Karyotype Category	Karyotype Score	Cytopenia Score
GSM376264	N1_1817	65	61-70	Cardiff	Alive	No	MDS	MDS	MDS	ECM+HOX-	CMML	0	0 (<5%)	NA	(0) Normal / 1 of : -Y, del(5q), del(20q)	(0) Normal	(0) 0 or 1 cytopenias
GSM376265	N1_1818	67	61-70	Cardiff	Dead	Yes	MDS	MDS	MDS	ECM+HOX-	CMML	0	0 (<5%)	NA	(0) Normal / 1 of : -Y, del(5q), del(20q)	(0) Normal	(0) 0 or 1 cytopenias
GSM376266	N1_1819	57	51-60	Cardiff	Dead	No	MDS	MDS	MDS	ECM+HOX-	RA	0	0 (<5%)	0	(0) Normal / 1 of : -Y, del(5q), del(20q)	(0) Normal	(0) 0 or 1 cytopenias
GSM376267	N1_1820	73	71-80	Cardiff	Dead	Yes	MDS	AML	AML	ECM+HOX+	RAEB2	>= 2.5	1.5 (11% -20%)	1.5	(0.5) Intermediate / any abnormalities	(0.5 Intermediate) any abnormalities	(0.5) 2 or 3 cytopenias
GSM376268	N1_1821	55	51-60	Salamanca			MDS	AML	AML	ECM+HOX+	RAEB2	1.5 - 2.0	1.5 (11% -20%)	1.5	(0) Normal / 1 of : -Y, del(5q), del(20q)	(0) Normal	(0.5) 2 or 3 cytopenias
GSM376269	N1_1822	81	>80	Cardiff	Dead	No	MDS	MDS	MDS	ECM+HOX-	RAEB1	0.5 - 1.0	0.5 (5% - 10%)	0.5	(0) Normal / 1 of : -Y, del(5q), del(20q)	(0) Normal	(0) 0 or 1 cytopenias
GSM376270	N1_1823	82	>80	Cardiff	Dead	No	MDS	MDS	MDS	ECM+HOX-	RA	0.5 - 1.0	0 (<5%)	0	(0) Normal / 1 of : -Y, del(5q), del(20q)	(0) Normal	(0.5) 2 or 3 cytopenias
GSM376271	N1_1824	91	>80	Salamanca			MDS	MDS	MDS	ECM+HOX-	CMML	0.5 - 1.0	0 (<5%)	NA	(0) Normal / 1 of : -Y, del(5q), del(20q)	(0.5 Intermediate) any abnormalities	(0.5) 2 or 3 cytopenias
GSM376272	N1_1826	80	71-80	Salamanca	Alive	No	MDS	MDS	MDS	ECM+HOX-	RARS	0	0 (<5%)	0	(0) Normal / 1 of : -Y, del(5q), del(20q)	(0) Normal	(0) 0 or 1 cytopenias
GSM376273	N1_1827	74	71-80	Cardiff	Dead	No	MDS	AML	AML	ECM-	RA	1.5 - 2.0	0 (<5%)	0	(1) Poor / complex abnormalities	(1.0 poor, complex) > 3 abnormalities	(0.5) 2 or 3 cytopenias
GSM376274	N1_1828	87	>80	Cardiff	Dead	No	MDS	MDS	MDS	ECM+HOX-HOX-	5q- syndrome	0	0 (<5%)	0	(0) Normal / 1 of : -Y, del(5q), del(20q)	(0 Good) 1 of : -Y, del(5q), del(20q)	(0) 0 or 1 cytopenias
GSM376275	N1_1829	82	>80	Cardiff	Dead	No	MDS	MDS	MDS	ECM+HOX-HOX-	RA	0	0 (<5%)	0	(0) Normal / 1 of : -Y, del(5q), del(20q)	(0) Normal	(0) 0 or 1 cytopenias
GSM376276	N1_1830	83	>80	Salamanca	Dead	No	MDS	MDS	AML	ECM+HOX+	RAEB2	0.5 - 1.0	0.5 (5% - 10%)	0.5	(0) Normal / 1 of : -Y, del(5q), del(20q)	(0) Normal	(0.5) 2 or 3 cytopenias
GSM376277	N1_1831	33	<=50	Berlin	Alive	No	MDS	AML	AML	ECM-	RAEB2	1.5 - 2.0	1.5 (11% -20%)	1.5	(0) Normal / 1 of : -Y, del(5q), del(20q)	(0) Normal	(0.5) 2 or 3 cytopenias
GSM376278	N1_1833	68	61-70	Salamanca	Alive	No	MDS	MDS	MDS	ECM+HOX-HOX-	RARS	0	0 (<5%)	0	(0) Normal / 1 of : -Y, del(5q), del(20q)	(0) Normal	(0) 0 or 1 cytopenias
GSM376279	N1_1836	55	51-60	Cardiff	Alive	No	MDS	MDS	MDS	ECM+HOX-HOX-	RA	0	0 (<5%)	0	(0) Normal / 1 of : -Y, del(5q), del(20q)	(0) Normal	(0) 0 or 1 cytopenias
GSM376280	N1_1837	73	71-80	Salamanca	Dead	Yes	MDS	AML	AML	ECM-	RAEB1	0	0 (<5%)	0	(0) Normal / 1 of : -Y, del(5q), del(20q)	(0) Normal	(0) 0 or 1 cytopenias
GSM376281	N1_1838	77	71-80	Salamanca	Alive	No	MDS	MDS	MDS	ECM+HOX-	RA	0.5 - 1.0	0 (<5%)	0	(0.5) Intermediate / any abnormalities	(0.5 Intermediate) any abnormalities	(0.5) 2 or 3 cytopenias
GSM376282	N1_1839	72	71-80	Salamanca	Alive	No	MDS	MDS	MDS	ECM+HOX-	RAEB1	0	0 (<5%)	0	(0) Normal / 1 of : -Y, del(5q), del(20q)	(0) Normal	(0) 0 or 1 cytopenias
GSM376283	N1_1840	77	71-80	Salamanca	Dead	No	MDS	MDS	MDS	ECM+HOX-	RA	0	0 (<5%)	0	(0) Normal / 1 of : -Y, del(5q), del(20q)	(0) Normal	(0) 0 or 1 cytopenias
GSM376284	N1_1841	53	51-60	Cardiff	Dead	Yes	MDS	MDS	MDS	ECM+HOX-	RAEB1	1.5 - 2.0	0.5 (5% - 10%)	0.5	(1) Poor / complex abnormalities	(1.0 poor, complex) > 3 abnormalities	(0.5) 2 or 3 cytopenias
GSM376285	N1_1842	48	<=50	Cardiff	Dead	Yes	MDS	AML	AML	ECM+HOX+	CMML	0	0 (<5%)	NA	(0) Normal / 1 of : -Y, del(5q), del(20q)	(0) Normal	(0) 0 or 1 cytopenias
GSM376286	N1_1843	70	61-70	Salamanca	Alive	No	MDS	AML	AML	ECM+HOX+	RCMD	0.5 - 1.0	0 (<5%)	0	(0) Normal / 1 of : -Y, del(5q), del(20q)	(0) Normal	(0.5) 2 or 3 cytopenias
GSM376287	N1_1844	45	<=50	Munich	Alive	No	MDS	MDS	MDS	ECM+HOX-	5q- syndrome	0	0 (<5%)	0	(0) Normal / 1 of : -Y, del(5q), del(20q)	(0 Good) 1 of : -Y, del(5q), del(20q)	(0) 0 or 1 cytopenias
GSM376288	N1_1845	66	61-70	Munich	Alive	No	MDS	MDS	MDS	ECM+HOX-	RARS	0	0 (<5%)	0	(0) Normal / 1 of : -Y, del(5q), del(20q)	(0 Good) 1 of : -Y, del(5q), del(20q)	(0) 0 or 1 cytopenias
GSM376289	N1_1846	58	51-60	Berlin			MDS	MDS	MDS	ECM+HOX-	RAEB1	0.5 - 1.0	0 (<5%)	0	(0) Normal / 1 of : -Y, del(5q), del(20q)	(0) Normal	(0.5) 2 or 3 cytopenias
GSM376290	N1_1847	74	71-80	Salamanca	Alive	No	MDS	MDS	MDS	ECM+HOX-	CMML	0.5 - 1.0	0 (<5%)	NA	(0) Normal / 1 of : -Y, del(5q), del(20q)	(0.5 Intermediate) any abnormalities	(0.5) 2 or 3 cytopenias
GSM376291	N1_1848	80	71-80	Salamanca	Alive	Yes	MDS	MDS	MDS	ECM+HOX-	CMML	0.5 - 1.0	0.5 (5% - 10%)	NA	(0) Normal / 1 of : -Y, del(5q), del(20q)	(0) Normal	(0) 0 or 1 cytopenias
GSM376292	N1_1849	77	71-80	Cardiff	Alive	No	MDS	MDS	MDS	ECM+HOX-	RAEB1	0	0 (<5%)	0	(0) Normal / 1 of : -Y, del(5q), del(20q)	(0) Normal	(0) 0 or 1 cytopenias
GSM376293	N1_1850	91	>80	Salamanca			MDS	MDS	MDS	ECM+HOX-	RARS	0	0 (<5%)	0	(0) Normal / 1 of : -Y, del(5q), del(20q)	(0) Normal	(0) 0 or 1 cytopenias
GSM376294	N1_1851	98	>80	Salamanca			MDS	MDS	MDS	ECM+HOX-	RARS	0	0 (<5%)	0	(0) Normal / 1 of : -Y, del(5q), del(20q)	(0 Good) 1 of : -Y, del(5q), del(20q)	(0) 0 or 1 cytopenias
GSM376295	N1_1853	89	>80	Cardiff	Dead	Yes	MDS	MDS	MDS	ECM+HOX-	RA	0	0 (<5%)	0	(0) Normal / 1 of : -Y, del(5q), del(20q)	(0) Normal	(0) 0 or 1 cytopenias
GSM376296	N1_1854	81	>80	Cardiff	Alive	No	MDS	MDS	MDS	ECM+HOX-	CMML	0	0 (<5%)	NA	(0) Normal / 1 of : -Y, del(5q), del(20q)	(0) Normal	(0) 0 or 1 cytopenias
GSM376297	N1_1855	95	>80	Cardiff	Dead	No	MDS	MDS	MDS	ECM+HOX-	CMML	0.5 - 1.0	0 (<5%)	NA	(0.5) Intermediate / any abnormalities	(0.5 Intermediate) any abnormalities	(0.5) 2 or 3 cytopenias
GSM376298	N1_1857	45	<=50	Cardiff	Alive	No	MDS	MDS	MDS	ECM+HOX-	RARS	0	0 (<5%)	0	(0) Normal / 1 of : -Y, del(5q), del(20q)	(0) Normal	(0) 0 or 1 cytopenias
GSM376299	N1_1858	74	71-80	Munich	Dead	Yes	MDS	MDS	MDS	ECM+HOX-	RAEB2	0.5 - 1.0	0.5 (5% - 10%)	0.5	(0) Normal / 1 of : -Y, del(5q), del(20q)	(0) Normal	(0) 0 or 1 cytopenias
GSM376300	N1_1860	70	61-70	Salamanca			MDS	MDS	MDS	ECM+HOX-	RCMD	0.5 - 1.0	0 (<5%)	0	(0) Normal / 1 of : -Y, del(5q), del(20q)	(0) Normal	(0.5) 2 or 3 cytopenias
GSM376301	N1_1862	84	>80	Cardiff	Alive	No	MDS	MDS	MDS	ECM+HOX-	RA	0	0 (<5%)	0	(0) Normal / 1 of : -Y, del(5q), del(20q)	(0) Normal	(0) 0 or 1 cytopenias
GSM376302	N1_1864	66	61-70	Cardiff	Dead	No	MDS	MDS	MDS	ECM+HOX-	RAEB1	1.5 - 2.0	0.5 (5% - 10%)	0.5	(1) Poor / complex abnormalities	(1.0 poor, complex) > 3 abnormalities	(0.5) 2 or 3 cytopenias
GSM376303	N1_1865	92	>80	Salamanca			MDS	MDS	MDS	ECM+HOX-	RARS	0.5 - 1.0	0 (<5%)	0	(0) Normal / 1 of : -Y, del(5q), del(20q)	(0) Normal	(0.5) 2 or 3 cytopenias
GSM376304	N1_1867	73	71-80	Berlin	Alive	No	MDS	MDS	MDS	ECM+HOX-	RARS	0	0 (<5%)	0	(0) Normal / 1 of : -Y, del(5q), del(20q)	(0) Normal	(0) 0 or 1 cytopenias
GSM376305	N1_1868	79	71-80	Cardiff	Dead	No	MDS	MDS	MDS	ECM+HOX-	CMML	0	0 (<5%)	NA	(0) Normal / 1 of : -Y, del(5q), del(20q)	(0) Normal	(0) 0 or 1 cytopenias
GSM376306	N1_1869	82	>80	Salamanca	Alive	No	MDS	MDS	MDS	ECM+HOX-	RA	0	0 (<5%)	0	(0) Normal / 1 of : -Y, del(5q), del(20q)	(0) Normal	(0) 0 or 1 cytopenias
GSM376307	N1_1870	62	61-70	Berlin	Dead	Yes	MDS	MDS	MDS	ECM+HOX-	RARS	0.5 - 1.0	0.5 (5% - 10%)	0.5	(0) Normal / 1 of : -Y, del(5q), del(20q)	(0) Normal	(0.5) 2 or 3 cytopenias
GSM376308	N1_1874	69	61-70	Munich			MDS	MDS	MDS	ECM+HOX-	RAEB1	0.5 - 1.0	0.5 (5% - 10%)	0.5	(0) Normal / 1 of : -Y, del(5q), del(20q)	(0) Normal	(0) 0 or 1 cytopenias
GSM376309	N1_1875	61	61-70	Munich	Alive	Yes	MDS	MDS	AML	ECM+HOX-	RAEB1	0.5 - 1.0	0.5 (5% - 10%)	0.5	(0.5) Intermediate / any abnormalities	(0.5 Intermediate) any abnormalities	(0) 0 or 1 cytopenias
GSM376310	N1_1877	82	>80	Munich	Dead	No	MDS	MDS	MDS	ECM+HOX-	RAEB2	>= 2.5	1.5 (11% -20%)	1.5	(0.5) Intermediate / any abnormalities	(0.5 Intermediate) any abnormalities	(0.5) 2 or 3 cytopenias
GSM376311	N1_1878	76	71-80	Cardiff			MDS	MDS	MDS	ECM+HOX-	RARS	0.5 - 1.0	0 (<5%)	0	(0) Normal / 1 of : -Y, del(5q), del(20q)	(0) Normal	(0.5) 2 or 3 cytopenias
GSM376312	N1_1879	70	61-70	Salamanca			MDS	MDS	MDS	ECM+HOX-	RARS	0	0 (<5%)	0	(0) Normal / 1 of : -Y, del(5q), del(20q)	(0) Normal	(0) 0 or 1 cytopenias
GSM376313	N1_1882	65	61-70	Munich			MDS	MDS	MDS	ECM+HOX-	RA	0.5 - 1.0	0 (<5%)	0	(0.5) Intermediate / any abnormalities	(0.5 Intermediate) any abnormalities	(0) 0 or 1 cytopenias
GSM376314	N1_1883	59	51-60	Cardiff	Alive	No	MDS	MDS	MDS	ECM+HOX-	RA	0.5 - 1.0	0 (<5%)	0	(0.5) Intermediate / any abnormalities	(0.5 Intermediate) any abnormalities	(0.5) 2 or 3 cytopenias
GSM376315	N1_1884	81	>80	Cardiff	Dead	No	MDS	MDS	MDS	ECM+HOX-	RARS	0	0 (<5%)	0	(0) Normal / 1 of : -Y, del(5q), del(20q)	(0) Normal	(0) 0 or 1 cytopenias
GSM376316	N1_1885	81	>80	Salamanca	Alive	No	MDS	MDS	MDS	ECM+HOX-	RAEB2	0.5 - 1.0	0.5 (5% - 10%)	0.5	(0) Normal / 1 of : -Y, del(5q), del(20q)	(0) Normal	(0.5) 2 or 3 cytopenias
GSM376317	N1_1887	54	51-60	Cardiff	Dead	No	MDS	MDS	MDS	ECM+HOX-	RARS	0	0 (<5%)	0	(0) Normal / 1 of : -Y, del(5q), del(20q)	(0) Normal	(0) 0 or 1 cytopenias
GSM376318	N1_1889	77	71-80	Salamanca			MDS	MDS	MDS	ECM+HOX-	RAEB2	0.5 - 1.0	0 (<5%)	0	(0) Normal / 1 of : -Y, del(5q), del(20q)	(0) Normal	(0.5) 2 or 3 cytopenias
GSM376319	N1_1890	57	51-60	Berlin	Alive	No	MDS	AML	AML	ECM+HOX+	RAEB2	1.5 - 2.0	1.5 (11% -20%)	1.5	(0) Normal / 1 of : -Y, del(5q), del(20q)	(0) Normal	(0.5) 2 or 3 cytopenias
GSM376320	N1_1891	81	>80	Cardiff	Dead	No	MDS	AML	MDS	ECM+HOX+	RAEB1	1.5 - 2.0	1.5 (11% -20%)	1.5	(0) Normal / 1 of : -Y, del(5q), del(20q)	(0) Normal	(0.5) 2 or 3 cytopenias
GSM376321	N1_1892	73	71-80	Munich	Dead	No	MDS	MDS	MDS	ECM+HOX-	CMML	0.5 - 1.0	0 (<5%)	NA	(0.5) Intermediate / any abnormalities	(0.5 Intermediate) any abnormalities	(0) 0 or 1 cytopenias
GSM376322	N1_1893	58	51-60	Salamanca	Alive	No	MDS	MDS	MDS	ECM+HOX-	CMML	0	0 (<5%)	NA	(0) Normal / 1 of : -Y, del(5q), del(20q)	(0) Normal	(0) 0 or 1 cytopenias
GSM376323	N1_1895	75	71-80	Salamanca			MDS	MDS	MDS	ECM+HOX-	RCMD	0.5 - 1.0	0 (<5%)	0	(0) Normal / 1 of : -Y, del(5q), del(20q)	(0) Normal	(0.5) 2 or 3 cytopenias
GSM376324	N1_1896	87	>80	Cardiff	Dead	No	MDS	AML	AML	ECM+HOX+	RAEB2	1.5 - 2.0	1.5 (11% -20%)	1.5	(0) Normal / 1 of : -Y, del(5q), del(20q)	(0) Normal	(0.5) 2 or 3 cytopenias
GSM376325	N1_1898	79	71-80	Cardiff	Dead	No	MDS	MDS	MDS	ECM+HOX-	CMML	0.5 - 1.0	0 (<5%)	NA	(0.5) Intermediate / any abnormalities	(0.5 Intermediate) any abnormalities	(0) 0 or 1 cytopenias
GSM376326	N1_1899	83	>80	Cardiff	Dead	No	MDS	MDS	MDS	ECM+HOX-	RA	0	0 (<5%)	0	(0) Normal / 1 of : -Y, del(5q), del(20q)	(0) Normal	(0) 0 or 1 cytopenias
GSM376327	N1_1900	81	>80	Salamanca	Alive	No	MDS	MDS	MDS	ECM+HOX-	CMML	0	0 (<5%)	NA	(0) Normal / 1 of : -Y, del(5q), del(20q)	(0) Normal	(0) 0 or 1 cytopenias
GSM376328	N1_1901	56	51-60	Cardiff	Dead	No	MDS	MDS	MDS	ECM+HOX-	RA	0.5 - 1.0	0 (<5%)	0	(0) Normal / 1 of : -Y, del(5q), del(20q)	(0) Normal	(0.5) 2 or 3 cytopenias
GSM376329	N1_1902	18	<=50	Berlin	Alive	No	MDS	MDS	MDS	ECM+HOX-	RCMD	0	0 (<5%)	0	(0) Normal / 1 of : -Y, del(5q), del(20q)	(0) Normal	(0) 0 or 1 cytopenias
GSM376330	N1_1903	85	>80	Cardiff	Dead	No	MDS	MDS	MDS	ECM+HOX-	RARS	0	0 (<5%)	0	(0) Normal / 1 of : -Y, del(5q), del(20q)	(0) Normal	(0) 0 or 1 cytopenias
GSM376331	N1_1905	85	>80	Cardiff	Alive	No	MDS	MDS	MDS	ECM+HOX-	5q- syndrome	0	0 (<5%)	0	(0) Normal / 1 of : -Y, del(5q), del(20q)	(0 Good) 1 of : -Y, del(5q), del(20q)	(0) 0 or 1 cytopenias
GSM376332	N1_1906	81	>80	Cardiff	Dead	No	MDS	MDS	MDS	ECM+HOX-	RA	0	0 (<5%)	0	(0) Normal / 1 of : -Y, del(5q), del(20q)	(0) Normal	(0) 0 or 1 cytopenias
GSM376333	N1_1907	68	61-70	Cardiff	Dead	Yes	MDS	MDS	MDS	ECM+HOX-	RAEB2	1.5 - 2.0	1.5 (11% -20%)	1.5	(0) Normal / 1 of : -Y, del(5q), del(20q)	(0) Normal	(0) 0 or 1 cytopenias
GSM376334	N1_1908	75	71-80	Cardiff	Dead	No	MDS	MDS	MDS	ECM+HOX-	RA	0	0 (<5%)	0	(0) Normal / 1 of : -Y, del(5q), del(20q)	(0) Normal	(0) 0 or 1 cytopenias
GSM376335	N1_1909	75	71-80	Cardiff	Alive	No	MDS	MDS	MDS	ECM+HOX-	RA	0	0 (<5%)	0	(0) Normal / 1 of : -Y, del(5q), del(20q)	(0) Normal	(0) 0 or 1 cytopenias
GSM376336	N1_1910	84	>80	Cardiff	Dead	No	MDS	MDS	MDS	ECM+HOX-	RA	0	0 (<5%)	0	(0) Normal / 1 of : -Y, del(5q), del(20q)	(0) Normal	(0) 0 or 1 cytopenias
GSM376337	N1_1912	75	71-80	Salamanca			MDS	MDS	MDS	ECM+HOX-	5q- syndrome	0	0 (<5%)	0	(0) Normal / 1 of : -Y, del(5q), del(20q)	(0 Good) 1 of : -Y, del(5q), del(20q)	(0) 0 or 1 cytopenias
GSM376338	N1_1914	78	71-80	Salamanca	Alive	No	MDS	MDS	MDS	ECM+HOX-	RA	0.5 - 1.0	0 (<5%)	0	(0) Normal / 1 of : -Y, del(5q), del(20q)	(0 Good) 1 of : -Y, del(5q), del(20q)	(0.5) 2 or 3 cytopenias
GSM376339	N1_1915	84	>80	Salamanca			MDS	MDS	MDS	ECM+HOX-	RAEB1	0.5 - 1.0	0 (<5%)	0	(0) Normal / 1 of : -Y, del(5q), del(20q)	(0) Normal	(0.5) 2 or 3 cytopenias
GSM376340	N1_1916	79	71-80	Cardiff	Dead	Yes	MDS	MDS	MDS	ECM+HOX-	RA	0	0 (<5%)	0	(0) Normal / 1 of : -Y, del(5q), del(20q)	(0) Normal	(0) 0 or 1 cytopenias
GSM376341	N1_1917	63	61-70	Berlin	Alive	No	MDS	MDS	MDS	ECM+HOX-	RCMD	0.5 - 1.0	0.5 (5% - 10%)	0.5	(0) Normal / 1 of : -Y, del(5q), del(20q)	(0) Normal	(0) 0 or 1 cytopenias
GSM376342	N1_1919	87	>80	Cardiff	Dead	No	MDS	MDS	MDS	ECM+HOX-	RA	0	0 (<5%)	0	(0) Normal / 1 of : -Y, del(5q), del(20q)	(0) Normal	(0) 0 or 1 cytopenias
GSM376343	N1_1920	80	71-80	Salamanca			MDS	MDS	MDS	ECM+HOX-	RCMD	0.5 - 1.0	0 (<5%)	0	(0) Normal / 1 of : -Y, del(5q), del(20q)	(0) Normal	(0.5) 2 or 3 cytopenias
GSM376344	N1_1921	83	>80	Cardiff	Dead	No	MDS	MDS	MDS	ECM+HOX-	5q- syndrome	0	0 (<5%)	0	(0) Normal / 1 of : -Y, del(5q), del(20q)	(0 Good) 1 of : -Y, del(5q), del(20q)	(0) 0 or 1 cytopenias
GSM376345	N1_1922	58	51-60	Berlin	Alive	No	MDS	MDS	MDS	ECM+HOX-	5q- syndrome	0	0 (<5%)	0	(0) Normal / 1 of : -Y, del(5q), del(20q)	(0 Good) 1 of : -Y, del(5q), del(20q)	(0) 0 or 1 cytopenias
GSM376346	N1_1923	50	<=50	Munich	Alive	No	MDS	MDS	MDS	ECM+HOX-	RA	0.5 - 1.0	0 (<5%)	0	(0.5) Intermediate / any abnormalities	(0.5 Intermediate) any abnormalities	(0) 0 or 1 cytopenias
GSM376347	N1_1924	86	>80	Cardiff	Dead	No	MDS	MDS	AML	ECM+HOX-	RA	0.5 - 1.0	0 (<5%)	0	(0) Normal / 1 of : -Y, del(5q), del(20q)	(0) Normal	(0.5) 2 or 3 cytopenias
GSM376348	N1_1925	91	>80	Salamanca			MDS	MDS	MDS	ECM+HOX-	RARS	0.5 - 1.0	0 (<5%)	0	(0) Normal / 1 of : -Y, del(5q), del(20q)	(0) Normal	(0.5) 2 or 3 cytopenias
GSM376349	N1_1926	79	71-80	Salamanca	Alive	No	MDS	AML	AML	ECM+HOX+	RAEB2	1.5 - 2.0	1.5 (11% -20%)	1.5	(0) Normal / 1 of : -Y, del(5q), del(20q)	(0) Normal	(0.5) 2 or 3 cytopenias
GSM376350	N1_1927	78	71-80	Salamanca	Alive	No	MDS	MDS	MDS	ECM+HOX-	5q- syndrome	0	0 (<5%)	0	(0) Normal / 1 of : -Y, del(5q), del(20q)	(0 Good) 1 of : -Y, del(5q), del(20q)	(0) 0 or 1 cytopenias
GSM376351	N1_1928	72	71-80	Munich	Alive	No	MDS	MDS	MDS	ECM+HOX-	RARS	0	0 (<5%)	0	(0) Normal / 1 of : -Y, del(5q), del(20q)	(0) Normal	(0) 0 or 1 cytopenias
GSM376352	N1_1929	59	51-60	Cardiff	Dead	No	MDS	MDS	MDS	ECM+HOX-	CMML	0	0 (<5%)	NA	(0) Normal / 1 of : -Y, del(5q), del(20q)	(0) Normal	(0) 0 or 1 cytopenias
GSM376353	N1_1930	66	61-70	Salamanca	Alive	No	MDS	MDS	MDS	ECM+HOX-	RARS	0.5 - 1.0	0 (<5%)	0	(0.5) Intermediate / any abnormalities	(0.5 Intermediate) any abnormalities	(0) 0 or 1 cytopenias
GSM376354	N1_1931	76	71-80	Cardiff	Dead	No	MDS	MDS	MDS	ECM+HOX-	RARS	0.5 - 1.0	0 (<5%)	0	(0) Normal / 1 of : -Y, del(5q), del(20q)	(0) Normal	(0.5) 2 or 3 cytopenias
GSM376355	N1_1932	82	>80	Salamanca	Alive	No	MDS	MDS	MDS	ECM+HOX-	RARS	0	0 (<5%)	0	(0) Normal / 1 of : -Y, del(5q), del(20q)	(0) Normal	(0) 0 or 1 cytopenias
GSM376356	N1_1933	78	71-80	Cardiff	Dead	No	MDS	MDS	MDS	ECM+HOX-	RA	0.5 - 1.0	0 (<5%)	0	(0) Normal / 1 of : -Y, del(5q), del(20q)	(0) Normal	(0.5) 2 or 3 cytopenias
GSM376357	N1_1934	70	61-70	Berlin			MDS	MDS	MDS	ECM+HOX-	RAEB1	1.5 - 2.0	1.5 (11% -20%)	1.5	(0) Normal / 1 of : -Y, del(5q), del(20q)	(0) Normal	(0) 0 or 1 cytopenias
GSM376358	N1_1935	88	>80	Cardiff	Dead	No	MDS	MDS	MDS	ECM+HOX-	RAEB1	1.5 - 2.0	0.5 (5% - 10%)	0.5	(0.5) Intermediate / any abnormalities	(0.5 Intermediate) any abnormalities	(0.5) 2 or 3 cytopenias
GSM376359	N1_1936	55	51-60	Berlin	Alive	No	MDS	MDS	MDS	ECM+HOX-	5q- syndrome	0	0 (<5%)	0	(0) Normal / 1 of : -Y, del(5q), del(20q)	(0 Good) 1 of : -Y, del(5q), del(20q)	(0) 0 or 1 cytopenias
GSM376360	N1_1937	67	61-70	Cardiff	Alive	No	MDS	MDS	MDS	ECM+HOX-	CMML	0	0 (<5%)	NA	(0) Normal / 1 of : -Y, del(5q), del(20q)	(0) Normal	(0) 0 or 1 cytopenias
GSM376361	N1_1939	59	51-60	Berlin	Dead	Yes	MDS	MDS	AML	ECM+HOX-	RAEB1	0.5 - 1.0	0.5 (5% - 10%)	0.5	(0) Normal / 1 of : -Y, del(5q), del(20q)	(0) Normal	(0.5) 2 or 3 cytopenias
GSM376362	N1_1941	68	61-70	Berlin	Dead	Yes	MDS	AML	AML	ECM+HOX+	RAEB2	>= 2.5	1.5 (11% -20%)	1.5	(1) Poor / complex abnormalities	(1.0 poor, complex) > 3 abnormalities	(0.5) 2 or 3 cytopenias
GSM376363	N1_1942	74	71-80	Berlin	Dead	No	MDS	MDS	MDS	ECM+HOX-	RAEB2	>= 2.5	1.5 (11% -20%)	1.5	(0.5) Intermediate / any abnormalities	(0.5 Intermediate) any abnormalities	(0.5) 2 or 3 cytopenias
GSM376364	N1_1943	71	71-80	Berlin	Alive	Yes	MDS	MDS	MDS	ECM+HOX-	RAEB1	1.5 - 2.0	1.5 (11% -20%)	1.5	(0) Normal / 1 of : -Y, del(5q), del(20q)	(0) Normal	(0.5) 2 or 3 cytopenias
GSM376365	N1_1944	81	>80	Munich	Alive	No	MDS	MDS	MDS	ECM+HOX-	RARS	0	0 (<5%)	0	(0) Normal / 1 of : -Y, del(5q), del(20q)	(0 Good) 1 of : -Y, del(5q), del(20q)	(0) 0 or 1 cytopenias
GSM376366	N1_1945	90	>80	Cardiff	Dead	No	MDS	MDS	MDS	ECM+HOX-	CMML	0.5 - 1.0	0 (<5%)	NA	(0.5) Intermediate / any abnormalities	(0.5 Intermediate) any abnormalities	(0) 0 or 1 cytopenias
GSM376367	N1_1946	92	>80	Salamanca			MDS	AML	AML	ECM+HOX+	RAEB1	1.5 - 2.0	0.5 (5% - 10%)	0.5	(1) Poor / complex abnormalities	(1.0 poor, complex) > 3 abnormalities	(0.5) 2 or 3 cytopenias
GSM376368	N1_1947	71	71-80	Salamanca			MDS	MDS	MDS	ECM+HOX-	RARS	0	0 (<5%)	0	(0) Normal / 1 of : -Y, del(5q), del(20q)	(0) Normal	(0) 0 or 1 cytopenias
GSM376369	N1_1949	0		Berlin			MDS	MDS	MDS	ECM+HOX-	RARS	0.5 - 1.0	0.5 (5% - 10%)	0.5	(0) Normal / 1 of : -Y, del(5q), del(20q)	(0) Normal	(0) 0 or 1 cytopenias
GSM376370	N1_1950	67	61-70	Berlin			MDS	MDS	MDS	ECM+HOX-	RA	0.5 - 1.0	0 (<5%)	0	(0.5) Intermediate / any abnormalities	(0.5 Intermediate) any abnormalities	(0) 0 or 1 cytopenias
GSM376371	N1_1951	34	<=50	Munich	Alive	No	MDS	MDS	MDS	ECM+HOX-	5q- syndrome	0.5 - 1.0	0 (<5%)	0	(0) Normal / 1 of : -Y, del(5q), del(20q)	(0 Good) 1 of : -Y, del(5q), del(20q)	(0.5) 2 or 3 cytopenias
GSM376372	N1_1952	81	>80	Berlin			MDS	MDS	MDS	ECM+HOX-	RAEB1	0.5 - 1.0	0.5 (5% - 10%)	0.5	(0) Normal / 1 of : -Y, del(5q), del(20q)	(0) Normal	(0) 0 or 1 cytopenias
GSM376373	N1_1953	77	71-80	Cardiff	Dead	No	MDS	MDS	MDS	ECM+HOX-	CMML	0	0 (<5%)	NA	(0) Normal / 1 of : -Y, del(5q), del(20q)	(0) Normal	(0) 0 or 1 cytopenias
GSM376374	N1_1954	67	61-70	Salamanca	Alive	No	MDS	MDS	MDS	ECM+HOX-	RCMD	0	0 (<5%)	0	(0) Normal / 1 of : -Y, del(5q), del(20q)	(0) Normal	(0) 0 or 1 cytopenias
GSM376375	N1_1955	76	71-80	Munich	Alive	No	MDS	MDS	MDS	ECM+HOX-	RAEB2	>= 2.5	1.5 (11% -20%)	1.5	(1) Poor / complex abnormalities	(1.0 poor, complex) chromosome 7 abnormalities	(0.5) 2 or 3 cytopenias
GSM376376	N1_1956	68	61-70	Munich	Alive	No	MDS	MDS	MDS	ECM+HOX-	CMML	0	0.5 (5% - 10%)	NA	(0) Normal / 1 of : -Y, del(5q), del(20q)	(0) Normal	(0) 0 or 1 cytopenias
GSM376377	N1_1957	55	51-60	Salamanca	Alive	No	MDS	MDS	MDS	ECM+HOX-	RARS	0	0 (<5%)	0	(0) Normal / 1 of : -Y, del(5q), del(20q)	(0) Normal	(0) 0 or 1 cytopenias
GSM376378	N1_1958	78	71-80	Salamanca			MDS	AML	AML	ECM+HOX+	CMML	0	0 (<5%)	NA	(0) Normal / 1 of : -Y, del(5q), del(20q)	(0) Normal	(0.5) 2 or 3 cytopenias
GSM376379	N1_1959	42	<=50	Berlin	Alive	No	MDS	MDS	MDS	ECM+HOX-	RAEB2	>= 2.5	1.5 (11% -20%)	1.5	(1) Poor / complex abnormalities	(1.0 poor, complex) > 3 abnormalities	(0.5) 2 or 3 cytopenias
GSM376380	N1_1961	55	51-60	Cardiff	Dead	No	MDS	MDS	MDS	ECM+HOX-	RA	1.5 - 2.0	0 (<5%)	0	(1) Poor / complex abnormalities	(1.0 poor, complex) > 3 abnormalities	(0.5) 2 or 3 cytopenias
GSM376381	N1_1962	82	>80	Cardiff	Dead	No	MDS	MDS	AML	ECM+HOX-	RA	0	0 (<5%)	0	(0) Normal / 1 of : -Y, del(5q), del(20q)	(0) Normal	(0) 0 or 1 cytopenias
GSM376382	N1_1963	84	>80	Salamanca	Alive	No	MDS	MDS	MDS	ECM+HOX-	RARS	0	0 (<5%)	0	(0) Normal / 1 of : -Y, del(5q), del(20q)	(0) Normal	(0) 0 or 1 cytopenias
GSM376383	N1_1966	69	61-70	Munich	Alive	Yes	MDS	MDS	AML	ECM+HOX-	RAEB1	0.5 - 1.0	0.5 (5% - 10%)	0.5	(0) Normal / 1 of : -Y, del(5q), del(20q)	(0) Normal	(0.5) 2 or 3 cytopenias
GSM376384	N1_1967	89	>80	Salamanca			MDS	MDS	MDS	ECM+HOX-	RCMD	0.5 - 1.0	0 (<5%)	0	(0) Normal / 1 of : -Y, del(5q), del(20q)	(0) Normal	(0.5) 2 or 3 cytopenias
GSM376385	N1_1968	75	71-80	Cardiff	Alive	No	MDS	MDS	MDS	ECM+HOX-	RA	0	0 (<5%)	0	(0) Normal / 1 of : -Y, del(5q), del(20q)	(0) Normal	(0) 0 or 1 cytopenias
GSM376386	N1_1969	59	51-60	Munich	Alive	No	MDS	MDS	MDS	ECM+HOX-	RARS	0	0 (<5%)	0	(0) Normal / 1 of : -Y, del(5q), del(20q)	(0) Normal	(0) 0 or 1 cytopenias
GSM376387	N1_1970	67	61-70	Berlin			MDS	AML	MDS	ECM-	RA	0.5 - 1.0	0 (<5%)	0	(0) Normal / 1 of : -Y, del(5q), del(20q)	(0) Normal	(0.5) 2 or 3 cytopenias
GSM376388	N1_1971	78	71-80	Munich	Alive	No	MDS	MDS	MDS	ECM+HOX-	5q- syndrome	0	0 (<5%)	0	(0) Normal / 1 of : -Y, del(5q), del(20q)	(0 Good) 1 of : -Y, del(5q), del(20q)	(0) 0 or 1 cytopenias
GSM376389	N1_1972	79	71-80	Salamanca	Dead	No	MDS	MDS	MDS	ECM+HOX-	CMML	0.5 - 1.0	0 (<5%)	NA	(0.5) Intermediate / any abnormalities	(0) Normal	(0) 0 or 1 cytopenias
GSM376390	N1_1973	64	61-70	Cardiff	Dead	No	MDS	MDS	MDS	ECM+HOX-	RARS	0	0 (<5%)	0	(0) Normal / 1 of : -Y, del(5q), del(20q)	(0) Normal	(0) 0 or 1 cytopenias
GSM376391	N1_1974	98	>80	Salamanca			MDS	MDS	MDS	ECM+HOX-	CMML	0.5 - 1.0	0 (<5%)	NA	(0) Normal / 1 of : -Y, del(5q), del(20q)	(0) Normal	(0) 0 or 1 cytopenias
GSM376392	N1_1977	68	61-70	Salamanca			MDS	MDS	MDS	ECM+HOX-	RCMD	0.5 - 1.0	0 (<5%)	0	(0.5) Intermediate / any abnormalities	(0.5 Intermediate) any abnormalities	(0) 0 or 1 cytopenias
GSM376393	N1_1978	87	>80	Cardiff	Dead	No	MDS	MDS	MDS	ECM+HOX-	RARS	0	0 (<5%)	0	(0) Normal / 1 of : -Y, del(5q), del(20q)	(0) Normal	(0) 0 or 1 cytopenias
GSM376394	N1_1979	80	71-80	Cardiff	Dead	No	MDS	MDS	MDS	ECM+HOX-	RAEB1	1.5 - 2.0	0 (<5%)	0	(1) Poor / complex abnormalities	(1.0 poor, complex) > 3 abnormalities	(0.5) 2 or 3 cytopenias
GSM376395	N1_1980	83	>80	Cardiff	Alive	No	MDS	AML	MDS	ECM+HOX+	RAEB2	1.5 - 2.0	1.5 (11% -20%)	1.5	(0) Normal / 1 of : -Y, del(5q), del(20q)	(0) Normal	(0) 0 or 1 cytopenias
GSM376396	N1_1981	72	71-80	Berlin	Alive	No	MDS	MDS	MDS	ECM+HOX-	RCMD	0.5 - 1.0	0 (<5%)	0	(0) Normal / 1 of : -Y, del(5q), del(20q)	(0) Normal	(0.5) 2 or 3 cytopenias
GSM376397	N1_1982	81	>80	Berlin			MDS	AML	AML	ECM+HOX+	RAEB2	1.5 - 2.0	1.5 (11% -20%)	1.5	(0) Normal / 1 of : -Y, del(5q), del(20q)	(0) Normal	(0.5) 2 or 3 cytopenias
GSM376398	N1_1984	74	71-80	Cardiff	Alive	No	MDS	MDS	MDS	ECM+HOX-	RCMD	0.5 - 1.0	0 (<5%)	0	(0.5) Intermediate / any abnormalities	(0.5 Intermediate) any abnormalities	(0) 0 or 1 cytopenias
GSM376399	N1_1985	72	71-80	Cardiff	Dead	No	MDS	AML	AML	ECM+HOX+	RA	0.5 - 1.0	0 (<5%)	0	(0) Normal / 1 of : -Y, del(5q), del(20q)	(0) Normal	(0.5) 2 or 3 cytopenias
GSM376400	N1_1986	78	71-80	Berlin			MDS	MDS	MDS	ECM+HOX-	RARS	0.5 - 1.0	0.5 (5% - 10%)	0.5	(0) Normal / 1 of : -Y, del(5q), del(20q)	(0) Normal	(0) 0 or 1 cytopenias
GSM376401	N1_1987	46	<=50	Munich			MDS	MDS	MDS	ECM+HOX-	RAEB1	1.5 - 2.0	0.5 (5% - 10%)	0.5	(1) Poor / complex abnormalities	(1.0 poor, complex) chromosome 7 abnormalities	(0) 0 or 1 cytopenias
GSM376402	N1_1991	57	51-60	Berlin	Alive	No	MDS	MDS	MDS	ECM+HOX-	RAEB1	0.5 - 1.0	0.5 (5% - 10%)	0.5	(0) Normal / 1 of : -Y, del(5q), del(20q)	(0) Normal	(0.5) 2 or 3 cytopenias
GSM376403	N1_1992	74	71-80	Munich	Alive	No	MDS	MDS	MDS	ECM+HOX-	RAEB1	0.5 - 1.0	0.5 (5% - 10%)	0.5	(0) Normal / 1 of : -Y, del(5q), del(20q)	(0) Normal	(0) 0 or 1 cytopenias
GSM376404	N1_1994	54	51-60	Salamanca	Dead	Yes	MDS	AML	AML	ECM-	RAEB1	0.5 - 1.0	0.5 (5% - 10%)	0.5	(0) Normal / 1 of : -Y, del(5q), del(20q)	(0 Good) 1 of : -Y, del(5q), del(20q)	(0.5) 2 or 3 cytopenias
GSM376405	N1_1995	84	>80	Cardiff	Dead	No	MDS	MDS	MDS	ECM+HOX-	RA	0	0 (<5%)	0	(0) Normal / 1 of : -Y, del(5q), del(20q)	(0) Normal	(0) 0 or 1 cytopenias
GSM376406	N1_1996	81	>80	Cardiff	Dead	No	MDS	MDS	MDS	ECM+HOX-	RA	0	0 (<5%)	0	(0) Normal / 1 of : -Y, del(5q), del(20q)	(0) Normal	(0) 0 or 1 cytopenias
GSM376407	N1_1997	85	>80	Cardiff	Dead	No	MDS	MDS	MDS	ECM+HOX-	CMML	0.5 - 1.0	0 (<5%)	NA	(0) Normal / 1 of : -Y, del(5q), del(20q)	(0) Normal	(0.5) 2 or 3 cytopenias
GSM376408	N1_1998	77	71-80	Cardiff	Dead	No	MDS	AML	AML	ECM+HOX+	RA	0	0 (<5%)	0	(0) Normal / 1 of : -Y, del(5q), del(20q)	(0) Normal	(0) 0 or 1 cytopenias
GSM376409	N1_1999	61	61-70	Cardiff			MDS	MDS	MDS	ECM+HOX-	RA	0.5 - 1.0	0 (<5%)	0	(0) Normal / 1 of : -Y, del(5q), del(20q)	(0) Normal	(0.5) 2 or 3 cytopenias
GSM376410	N1_2000	66	61-70	Cardiff	Dead	Yes	MDS	MDS	AML	ECM+HOX-	RAEB1	0.5 - 1.0	0.5 (5% - 10%)	0.5	(0) Normal / 1 of : -Y, del(5q), del(20q)	(0) Normal	(0.5) 2 or 3 cytopenias
GSM376411	N1_2001	69	61-70	Berlin	Dead	Yes	MDS	MDS	MDS	ECM+HOX-	RAEB2	1.5 - 2.0	0.5 (5% - 10%)	0.5	(0.5) Intermediate / any abnormalities	(0.5 Intermediate) any abnormalities	(0.5) 2 or 3 cytopenias
GSM376412	N1_2003	83	>80	Cardiff	Alive	No	MDS	MDS	MDS	ECM+HOX-	RARS	0	0 (<5%)	0	(0) Normal / 1 of : -Y, del(5q), del(20q)	(0) Normal	(0) 0 or 1 cytopenias
GSM376413	N1_2004	63	61-70	Cardiff	Dead	No	MDS	MDS	MDS	ECM+HOX-	RA	0.5 - 1.0	0 (<5%)	0	(0) Normal / 1 of : -Y, del(5q), del(20q)	(0) Normal	(0.5) 2 or 3 cytopenias
GSM376414	N1_2005	68	61-70	Cardiff	Alive	No	MDS	MDS	MDS	ECM+HOX-	RA	0	0 (<5%)	0	(0) Normal / 1 of : -Y, del(5q), del(20q)	(0) Normal	(0) 0 or 1 cytopenias
GSM376415	N1_2007	71	71-80	Salamanca	Dead	No	MDS	MDS	MDS	ECM+HOX-	RA	0	0 (<5%)	0	(0) Normal / 1 of : -Y, del(5q), del(20q)	(0) Normal	(0) 0 or 1 cytopenias
GSM376416	N1_2008	64	61-70	Berlin	Alive	No	MDS	MDS	MDS	ECM+HOX-	RCMD	0	0 (<5%)	0	(0) Normal / 1 of : -Y, del(5q), del(20q)	(0) Normal	(0) 0 or 1 cytopenias
GSM376417	N1_2009	73	71-80	Berlin	Dead	No	MDS	AML	AML	ECM-	RAEB2	1.5 - 2.0	1.5 (11% -20%)	1.5	(0) Normal / 1 of : -Y, del(5q), del(20q)	(0) Normal	(0.5) 2 or 3 cytopenias
GSM376418	N1_2011	66	61-70	Munich	Alive	Yes	MDS	MDS	MDS	ECM+HOX-	RAEB1	0.5 - 1.0	0.5 (5% - 10%)	0.5	(0) Normal / 1 of : -Y, del(5q), del(20q)	(0 Good) 1 of : -Y, del(5q), del(20q)	(0.5) 2 or 3 cytopenias
GSM376419	N1_2012	69	61-70	Cardiff	Alive	No	MDS	MDS	MDS	ECM+HOX-	CMML	0	0 (<5%)	NA	(0) Normal / 1 of : -Y, del(5q), del(20q)	(0) Normal	(0) 0 or 1 cytopenias
GSM376420	N1_2014	72	71-80	Cardiff	Alive	No	MDS	MDS	MDS	ECM+HOX-	RA	0	0 (<5%)	0	(0) Normal / 1 of : -Y, del(5q), del(20q)	(0) Normal	(0) 0 or 1 cytopenias
GSM376421	N1_2016	54	51-60	Munich	Alive	No	MDS	AML	AML	ECM+HOX+	RAEB2	1.5 - 2.0	1.5 (11% -20%)	1.5	(0) Normal / 1 of : -Y, del(5q), del(20q)	(0) Normal	(0) 0 or 1 cytopenias
GSM376422	N1_2017	74	71-80	Munich	Alive	No	MDS	MDS	MDS	ECM+HOX-	5q- syndrome	0.5 - 1.0	0.5 (5% - 10%)	0.5	(0) Normal / 1 of : -Y, del(5q), del(20q)	(0 Good) 1 of : -Y, del(5q), del(20q)	(0.5) 2 or 3 cytopenias
GSM376423	N1_2018	74	71-80	Cardiff	Dead	No	MDS	AML	AML	ECM+HOX+	RAEB2	1.5 - 2.0	1.5 (11% -20%)	1.5	(0) Normal / 1 of : -Y, del(5q), del(20q)	(0) Normal	(0.5) 2 or 3 cytopenias
GSM376424	N1_2019	75	71-80	Cardiff	Dead	Yes	MDS	MDS	MDS	ECM+HOX-	RAEB1	0.5 - 1.0	0.5 (5% - 10%)	0.5	(0) Normal / 1 of : -Y, del(5q), del(20q)	(0) Normal	(0) 0 or 1 cytopenias
GSM376425	N1_2020	60	51-60	Berlin	Dead	Yes	MDS	MDS	MDS	ECM+HOX-	RA	1.5 - 2.0	1.5 (11% -20%)	1.5	(0) Normal / 1 of : -Y, del(5q), del(20q)	(0) Normal	(0.5) 2 or 3 cytopenias
GSM376426	N1_2022	82	>80	Cardiff	Dead	Yes	MDS	MDS	MDS	ECM+HOX-	CMML	0	0 (<5%)	NA	(0) Normal / 1 of : -Y, del(5q), del(20q)	(0) Normal	(0) 0 or 1 cytopenias
GSM376427	N1_2023	82	>80	Cardiff	Dead	No	MDS	MDS	MDS	ECM+HOX-	CMML	0.5 - 1.0	0.5 (5% - 10%)	NA	(0) Normal / 1 of : -Y, del(5q), del(20q)	(0) Normal	(0.5) 2 or 3 cytopenias
GSM376049	N1_0895			Berlin			AML	AML	AML	ECM-
GSM376050	N1_0897			Munich			AML	AML	AML	ECM-
GSM376051	N1_0900			Munich			AML	MDS	AML	ECM+HOX-
GSM376052	N1_0902			Cardiff			AML	AML	AML	ECM-
GSM376053	N1_0904			Salamanca			AML	AML	AML	ECM-
GSM376054	N1_0912			Munich			AML	AML	AML	ECM-
GSM376055	N1_0913			Salamanca			AML	AML	AML	ECM-
GSM376056	N1_0914			Salamanca			AML	AML	AML	ECM-
GSM376057	N1_0917			Salamanca			AML	AML	AML	ECM+HOX+
GSM376058	N1_0918			Munich			AML	AML	AML	ECM-
GSM376059	N1_0919			Cardiff			AML	AML	AML	ECM-
GSM376060	N1_0920			Munich			AML	AML	AML	ECM-
GSM376061	N1_0922			Munich			AML	AML	AML	ECM-
GSM376062	N1_0923			Munich			AML	AML	AML	ECM-
GSM376063	N1_0924			Munich			AML	AML	AML	ECM+HOX+
GSM376064	N1_0926			Cardiff			AML	AML	AML	ECM-
GSM376065	N1_0927			Salamanca			AML	AML	MDS	ECM-
GSM376066	N1_0928			Munich			AML	AML	AML	ECM-
GSM376067	N1_0931			Salamanca			AML	AML	AML	ECM-
GSM376068	N1_0932			Salamanca			AML	AML	AML	ECM-
GSM376069	N1_0935			Salamanca			AML	AML	AML	ECM-
GSM376070	N1_0943			Salamanca			AML	AML	AML	ECM-
GSM376071	N1_0944			Cardiff			AML	AML	AML	ECM-
GSM376072	N1_0946			Munich			AML	AML	AML	ECM-
GSM376073	N1_0950			Cardiff			AML	AML	AML	ECM-
GSM376074	N1_0953			Munich			AML	AML	AML	ECM+HOX+
GSM376075	N1_0954			Munich			AML	AML	AML	ECM-
GSM376076	N1_0955			Munich			AML	AML	MDS	ECM+HOX+
GSM376077	N1_0959			Munich			AML	AML	AML	ECM-
GSM376078	N1_0960			Munich			AML	MDS	MDS	ECM+HOX-
GSM376079	N1_0963			Cardiff			AML	AML	AML	ECM-
GSM376080	N1_0964			Cardiff			AML	AML	AML	ECM-
GSM376081	N1_0965			Salamanca			AML	AML	AML	ECM+HOX+
GSM376082	N1_0966			Munich			AML	AML	AML	ECM-
GSM376083	N1_0967			Munich			AML	AML	AML	ECM-
GSM376084	N1_0970			Cardiff			AML	AML	AML	ECM-
GSM376085	N1_0972			Munich			AML	AML	AML	ECM-
GSM376086	N1_0973			Salamanca			AML	AML	AML	ECM-
GSM376087	N1_0975			Cardiff			AML	AML	AML	ECM-
GSM376088	N1_0977			Cardiff			AML	AML	AML	ECM-
GSM376089	N1_0979			Salamanca			AML	AML	AML	ECM-
GSM376090	N1_0981			Cardiff			AML	AML	AML	ECM-
GSM376091	N1_0982			Cardiff			AML	AML	AML	ECM-
GSM376092	N1_0984			Cardiff			AML	MDS	AML	ECM+HOX-
GSM376093	N1_0985			Munich			AML	AML	AML	ECM-
GSM376094	N1_0987			Cardiff			AML	AML	AML	ECM-
GSM376095	N1_0988			Munich			AML	AML	MDS	ECM-
GSM376096	N1_0991			Munich			AML	AML	AML	ECM-
GSM376097	N1_0992			Cardiff			AML	AML	AML	ECM-
GSM376098	N1_0994			Munich			AML	AML	AML	ECM-
GSM376099	N1_0996			Cardiff			AML	AML	AML	ECM-
GSM376100	N1_1001			Cardiff			AML	AML	AML	ECM-
GSM376101	N1_1002			Munich			AML	MDS	MDS	ECM+HOX-
GSM376102	N1_1004			Cardiff			AML	AML	AML	ECM-
GSM376103	N1_1005			Munich			AML	AML	AML	ECM+HOX+
GSM376104	N1_1006			Cardiff			AML	AML	AML	ECM-
GSM376105	N1_1012			Munich			AML	MDS	MDS	ECM+HOX-
GSM376106	N1_1013			Cardiff			AML	AML	AML	ECM-
GSM376107	N1_1014			Cardiff			AML	AML	AML	ECM-
GSM376108	N1_1017			Salamanca			AML	AML	AML	ECM-
GSM376109	N1_1019			Munich			AML	AML	AML	ECM+HOX+
GSM376110	N1_1020			Berlin			AML	AML	AML	ECM+HOX+
GSM376111	N1_1023			Munich			AML	AML	MDS	ECM+HOX-
GSM376112	N1_1024			Salamanca			AML	AML	AML	ECM+HOX+
GSM376113	N1_1025			Salamanca			AML	AML	AML	ECM+HOX+
GSM376114	N1_1027			Munich			AML	AML	AML	ECM+HOX+
GSM376115	N1_1028			Salamanca			AML	AML	AML	ECM-
GSM376116	N1_1029			Munich			AML	AML	AML	ECM-
GSM376117	N1_1030			Salamanca			AML	AML	AML	ECM-
GSM376118	N1_1031			Munich			AML	AML	AML	ECM-
GSM376119	N1_1034			Cardiff			AML	AML	AML	ECM-
GSM376120	N1_1035			Cardiff			AML	AML	AML	ECM-
GSM376121	N1_1037			Munich			AML	AML	AML	ECM-
GSM376122	N1_1038			Salamanca			AML	AML	AML	ECM-
GSM376123	N1_1039			Munich			AML	AML	AML	ECM-
GSM376124	N1_1040			Cardiff			AML	AML	AML	ECM-
GSM376125	N1_1041			Cardiff			AML	AML	AML	ECM-
GSM376126	N1_1044			Salamanca			AML	AML	AML	ECM-
GSM376127	N1_1045			Munich			AML	AML	AML	ECM-
GSM376128	N1_1046			Cardiff			AML	AML	AML	ECM-
GSM376129	N1_1048			Cardiff			AML	AML	AML	ECM-
GSM376130	N1_1049			Salamanca			AML	AML	AML	ECM-
GSM376131	N1_1051			Salamanca			AML	AML	AML	ECM-
GSM376132	N1_1052			Munich			AML	AML	AML	ECM-
GSM376133	N1_1053			Cardiff			AML	AML	AML	ECM-
GSM376134	N1_1054			Salamanca			AML	AML	AML	ECM-
GSM376135	N1_1056			Munich			AML	AML	AML	ECM-
GSM376136	N1_1057			Cardiff			AML	AML	AML	ECM-
GSM376137	N1_1058			Munich			AML	AML	AML	ECM+HOX+
GSM376138	N1_1059			Cardiff			AML	AML	AML	ECM-
GSM376139	N1_1060			Cardiff			AML	AML	AML	ECM-
GSM376140	N1_1062			Munich			AML	AML	AML	ECM-
GSM376141	N1_1064			Munich			AML	AML	AML	ECM-
GSM376142	N1_1066			Munich			AML	AML	AML	ECM+HOX+
GSM376143	N1_1073			Salamanca			AML	AML	AML	ECM-
GSM376144	N1_1074			Munich			AML	AML	AML	ECM+HOX+
GSM376145	N1_1080			Cardiff			AML	AML	AML	ECM-
GSM376146	N1_1081			Salamanca			AML	AML	AML	ECM-
GSM376147	N1_1083			Salamanca			AML	AML	AML	ECM-
GSM376148	N1_1084			Munich			AML	AML	AML	ECM+HOX+
GSM376149	N1_1087			Munich			AML	AML	AML	ECM-
GSM376150	N1_1089			Cardiff			AML	AML	AML	ECM-
GSM376151	N1_1091			Cardiff			AML	AML	AML	ECM-
GSM376152	N1_1094			Munich			AML	AML	AML	ECM+HOX+
GSM376153	N1_1096			Cardiff			AML	AML	AML	ECM-
GSM376154	N1_1097			Cardiff			AML	AML	AML	ECM-
GSM376155	N1_1104			Munich			AML	AML	MDS	ECM-
GSM376156	N1_1108			Salamanca			AML	AML	AML	ECM-
GSM376157	N1_1109			Salamanca			AML	AML	AML	ECM-
GSM376158	N1_1110			Cardiff			AML	AML	AML	ECM-
GSM376159	N1_1112			Cardiff			AML	AML	AML	ECM-
GSM376160	N1_1115			Munich			AML	AML	AML	ECM-
GSM376161	N1_1118			Munich			AML	AML	MDS	ECM+HOX+
GSM376162	N1_1120			Salamanca			AML	AML	AML	ECM+HOX+
GSM376163	N1_1122			Salamanca			AML	AML	AML	ECM-
GSM376164	N1_1123			Munich			AML	AML	AML	ECM-
GSM376165	N1_1124			Munich			AML	AML	AML	ECM-
GSM376166	N1_1125			Munich			AML	AML	AML	ECM-
GSM376167	N1_1126			Cardiff			AML	AML	AML	ECM-
GSM376168	N1_1127			Cardiff			AML	AML	AML	ECM-
GSM376169	N1_1131			Salamanca			AML	AML	AML	ECM-
GSM376170	N1_1132			Munich			AML	AML	AML	ECM-
GSM376171	N1_1134			Salamanca			AML	AML	AML	ECM-
GSM376172	N1_1135			Munich			AML	AML	AML	ECM-
GSM376173	N1_1138			Munich			AML	AML	AML	ECM-
GSM376174	N1_1140			Cardiff			AML	AML	AML	ECM-
GSM376175	N1_1141			Cardiff			AML	AML	AML	ECM-
GSM376176	N1_1143			Cardiff			AML	AML	AML	ECM-
GSM376177	N1_1145			Munich			AML	AML	AML	ECM-
GSM376178	N1_1146			Cardiff			AML	AML	AML	ECM-
GSM376179	N1_1148			Cardiff			AML	AML	AML	ECM-
GSM376180	N1_1149			Cardiff			AML	AML	AML	ECM-
GSM376181	N1_1150			Cardiff			AML	AML	AML	ECM-
GSM376182	N1_1157			Salamanca			AML	AML	AML	ECM-
GSM376183	N1_1158			Munich			AML	AML	AML	ECM-
GSM376184	N1_1162			Munich			AML	AML	AML	ECM-
GSM376185	N1_1164			Cardiff			AML	AML	AML	ECM-
GSM376186	N1_1165			Munich			AML	AML	MDS	ECM+HOX+
GSM376187	N1_1166			Cardiff			AML	AML	AML	ECM-
GSM376188	N1_1167			Munich			AML	MDS	MDS	ECM+HOX-
GSM376189	N1_1168			Cardiff			AML	AML	AML	ECM-
GSM376190	N1_1170			Munich			AML	AML	AML	ECM-
GSM376191	N1_1171			Munich			AML	AML	AML	ECM-
GSM376192	N1_1175			Cardiff			AML	AML	AML	ECM-
GSM376193	N1_1177			Munich			AML	AML	AML	ECM+HOX+
GSM376194	N1_1178			Munich			AML	AML	AML	ECM+HOX+
GSM376195	N1_1182			Salamanca			AML	AML	AML	ECM-
GSM376196	N1_1187			Munich			AML	AML	AML	ECM-
GSM376197	N1_1189			Munich			AML	AML	AML	ECM-
GSM376198	N1_1190			Cardiff			AML	AML	AML	ECM-
GSM376199	N1_1191			Munich			AML	AML	AML	ECM+HOX+
GSM376200	N1_1192			Salamanca			AML	AML	AML	ECM-
GSM376201	N1_1194			Munich			AML	AML	AML	ECM-
GSM376202	N1_1195			Salamanca			AML	AML	AML	ECM-
GSM376203	N1_1199			Munich			AML	AML	MDS	ECM-
GSM376204	N1_1200			Munich			AML	AML	AML	ECM-
GSM376205	N1_1201			Salamanca			AML	AML	AML	ECM-
GSM376206	N1_1206			Salamanca			AML	AML	AML	ECM-
GSM376207	N1_1208			Cardiff			AML	AML	AML	ECM-
GSM376208	N1_1209			Munich			AML	AML	AML	ECM-
GSM376209	N1_1210			Munich			AML	AML	AML	ECM-
GSM376210	N1_1211			Salamanca			AML	AML	MDS	ECM+HOX+
GSM376211	N1_1212			Munich			AML	MDS	MDS	ECM+HOX-
GSM376212	N1_1213			Cardiff			AML	AML	AML	ECM-
GSM376213	N1_1215			Cardiff			AML	AML	AML	ECM-
GSM376214	N1_1217			Salamanca			AML	AML	AML	ECM+HOX+
GSM376215	N1_1218			Cardiff			AML	AML	AML	ECM-
GSM376216	N1_1219			Munich			AML	MDS	AML	ECM+HOX-
GSM376217	N1_1222			Munich			AML	AML	AML	ECM-
GSM376218	N1_1224			Munich			AML	AML	AML	ECM-
GSM376235	N1_1227			Salamanca			AML	AML	AML	ECM-
GSM376236	N1_1230			Cardiff			AML	AML	AML	ECM-
GSM376237	N1_1231			Munich			AML	AML	AML	ECM-
GSM376238	N1_1232			Salamanca			AML	AML	AML	ECM-
GSM376239	N1_1233			Cardiff			AML	MDS	MDS	ECM+HOX-
GSM376240	N1_1237			Munich			AML	AML	AML	ECM-
GSM376241	N1_1238			Cardiff			AML	AML	AML	ECM-
GSM376242	N1_1239			Cardiff			AML	AML	AML	ECM-
GSM376243	N1_1241			Munich			AML	AML	MDS	ECM+HOX+
GSM376244	N1_1243			Munich			AML	AML	AML	ECM-
GSM376245	N1_1246			Munich			AML	AML	AML	ECM+HOX+
GSM376246	N1_1247			Cardiff			AML	AML	AML	ECM-
GSM376247	N1_1248			Munich			AML	MDS	MDS	ECM+HOX-
GSM376248	N1_1249			Salamanca			AML	AML	AML	ECM+HOX+
GSM376249	N1_1255			Munich			AML	AML	AML	ECM+HOX+
GSM376250	N1_1260			Munich			AML	AML	AML	ECM+HOX+
GSM376251	N1_1261			Cardiff			AML	AML	AML	ECM-
GSM376252	N1_1264			Munich			AML	AML	MDS	ECM+HOX+
GSM376253	N1_1265			Munich			AML	AML	MDS	ECM+HOX+
GSM376254	N1_1266			Munich			AML	MDS	MDS	ECM+HOX-
GSM376255	N1_1269			Munich			AML	AML	AML	ECM-
GSM376256	N1_1271			Cardiff			AML	AML	AML	ECM-
GSM376257	N1_1272			Salamanca			AML	AML	AML	ECM-
GSM376258	N1_1275			Salamanca			AML	AML	AML	ECM-
GSM376259	N1_1276			Munich			AML	AML	AML	ECM-
GSM376260	N1_1279			Cardiff			AML	AML	AML	ECM-
GSM376261	N1_1281			Munich			AML	AML	AML	ECM-
GSM376262	N1_1290			Salamanca			AML	AML	MDS	ECM+HOX+
GSM376263	N1_1292			Salamanca			AML	AML	AML	ECM+HOX+
GSM376497	N3_0001			Cardiff			AML	AML	AML	ECM+HOX+
GSM376498	N3_0002			Cardiff			AML	AML	AML	ECM-
GSM376499	N3_0003			Cardiff			AML	AML	AML	ECM-
