# Supplementary material for: Large-scale gene network analysis reveals the significance of extracellular matrix pathway and homeobox genes in acute myeloid leukemia: an introduction to the Pigengene package and its applications
Source: BMC Med Genomics. 2017 Mar 16;10:16. doi: 10.1186/s12920-017-0253-6 (PMC5353782; doi:10.1186/s12920-017-0253-6)
Supplement: Additional file 7 — Table S7. The extracellular matrix module. For each gene in the extracellular matrix module, the cellular component ontology (GO-CC) is available as part of the online supplementary materials. The genes are ordered according to their weight (also known as “membership” [85]) in the module eigengene, e.g., the first gene has the highest contribution to the eigengene. See the description of Additional file 2: Table S1 for the definition of other columns. (XLS 37 kb) [file 12920_2017_253_MOESM7_ESM.xls]

## Sheet: Module_12
Symbol	ENTREZ ID	Weight	# of references	Location	GO Cellular Component
PGLYRP1	8993	0.94	0	Extracellular	extracellular vesicular exosome;extracellular region
HP	3240	0.94	1	Extracellular	extracellular vesicular exosome;extracellular region;extracellular space
ANXA3	306	0.94	1	Extracellular	extracellular vesicular exosome;plasma membrane
MGAM	8972	0.93	1	Extracellular	extracellular vesicular exosome;plasma membrane
CEACAM1	634	0.93	1	Extracellular	extracellular vesicular exosome;plasma membrane
CEACAM6	4680	0.92	3	Plasma Membrane	plasma membrane
SLPI	6590	0.92	3	Extracellular	extracellular vesicular exosome;extracellular region
MMP9	4318	0.92	2	Extracellular	extracellular vesicular exosome;extracellular region;extracellular space
RGL4	266747	0.92	0
SYNE1	23345	0.91	0
MMP8	4317	0.91	1	Extracellular	extracellular region;extracellular space
CRISP3	10321	0.9	0	Extracellular	extracellular vesicular exosome;extracellular region;extracellular space
TCN1	6947	0.9	2	Extracellular	extracellular region;extracellular space
PADI4	23569	0.9	0
ARG1	383	0.9	1	Extracellular	extracellular vesicular exosome;extracellular space
COL17A1	1308	0.9	0	Extracellular	extracellular region;plasma membrane
CAMP	820	0.89	1	Extracellular	extracellular vesicular exosome;extracellular region;extracellular space
IL18RAP	8807	0.89	0
QPCT	25797	0.89	2	Extracellular	extracellular vesicular exosome
CEACAM8	1088	0.89	1	Extracellular	extracellular space;plasma membrane
CEBPE	1053	0.88	2
TUBA4A	7277	0.88	0	Extracellular	extracellular vesicular exosome;extracellular region
GPR160	26996	0.88	0	Plasma Membrane	plasma membrane
CLEC4D	338339	0.88	0
GYG1	2992	0.88	0	Extracellular	extracellular vesicular exosome
ORM1	5004	0.87	0	Extracellular	extracellular vesicular exosome;extracellular region;extracellular space
BPI	671	0.87	1	Extracellular	extracellular vesicular exosome
MMP25	64386	0.87	0	Plasma Membrane	plasma membrane
S100P	6286	0.87	4	Extracellular	extracellular vesicular exosome
APMAP	57136	0.87	0	Extracellular	extracellular vesicular exosome;integral component of membrane
AMPD3	272	0.86	0
OLFM4	10562	0.86	0	Extracellular	extracellular vesicular exosome;extracellular space;plasma membrane
GLT1D1	144423	0.86	0	Extracellular	extracellular region
CYSTM1	84418	0.86	0	Extracellular	extracellular vesicular exosome
CHI3L1	1116	0.86	6	Extracellular	extracellular vesicular exosome;extracellular space
LCN2	3934	0.86	4	Extracellular	extracellular vesicular exosome;extracellular region;extracellular space
GCA	25801	0.85	1	Extracellular	extracellular vesicular exosome;plasma membrane
BMX	660	0.85	0
CA4	762	0.85	1	Extracellular	extracellular vesicular exosome;plasma membrane
CEACAM3	1084	0.85	1
CLEC5A	23601	0.85	0	Plasma Membrane	plasma membrane
DEFA4	1669	0.85	0	Extracellular	extracellular region;extracellular space
ABCA13	154664	0.84	0	Membrane	integral component of membrane
OLR1	4973	0.84	0	Extracellular	extracellular vesicular exosome;plasma membrane
MANSC1	54682	0.84	1
TACSTD2	4070	0.84	3	Extracellular	extracellular vesicular exosome;extracellular space;plasma membrane
MS4A3	932	0.84	2
SERPINB10	5273	0.84	0	Extracellular	extracellular space
WLS	79971	0.82	0	Plasma Membrane	plasma membrane
KLF5	688	0.82	0	Plasma Membrane	plasma membrane
PECR	55825	0.82	0
MCU	90550	0.82	0
FCAR	2204	0.82	2	Extracellular	extracellular region;plasma membrane
GGTA1P	2681	0.82	0
LTF	4057	0.82	2	Extracellular	extracellular vesicular exosome;extracellular region;extracellular space
KIF21B	23046	0.81	0
AKTIP	64400	0.81	0	Plasma Membrane	plasma membrane
KIAA1211L	343990	0.81	0
GPR97	222487	0.8	0	Plasma Membrane	plasma membrane
FOLR3	2352	0.8	0	Extracellular	extracellular region
CPNE3	8895	0.8	1	Extracellular	extracellular vesicular exosome
LIN7A	8825	0.8	0	Extracellular	extracellular vesicular exosome
MME	4311	0.79	1	Extracellular	extracellular vesicular exosome;plasma membrane
CORO2A	7464	0.79	3
VSTM1	284415	0.79	0	Extracellular	extracellular space
FAM201A	158228	0.79	0
DUSP10	11221	0.78	0
GJB6	10804	0.78	0
RETN	56729	0.78	2	Extracellular	extracellular vesicular exosome;extracellular region;extracellular space
PCOLCE2	26577	0.78	0	Extracellular	extracellular vesicular exosome;extracellular region
KCNJ15	3772	0.78	0	Plasma Membrane	plasma membrane
PRTN3	5657	0.78	5	Extracellular	extracellular vesicular exosome;extracellular space;plasma membrane
CEACAM21	90273	0.77	0
CST7	8530	0.77	7	Extracellular	extracellular region
TFF3	7033	0.76	0	Extracellular	extracellular vesicular exosome;extracellular region
STBD1	8987	0.76	0
ELANE	1991	0.76	0	Extracellular	extracellular vesicular exosome;extracellular region
ORM2	5005	0.75	0	Extracellular	extracellular space
PRSS33	260429	0.75	0	Extracellular	extracellular space
ABHD5	51099	0.75	1
CHIT1	1118	0.75	0	Extracellular	extracellular region;extracellular space
TNFRSF10C	8794	0.75	0
DZIP1L	199221	0.74	0
AP1M2	10053	0.74	0
CMTM2	146225	0.74	0	Extracellular	extracellular space
RNASE3	6037	0.73	4	Extracellular	extracellular vesicular exosome;extracellular region;extracellular space
CTSG	1511	0.73	4	Extracellular	extracellular vesicular exosome;extracellular region;extracellular space;plasma membrane
FGF13	2258	0.72	5	Extracellular	extracellular region;plasma membrane
CCND3	896	0.7	5
NKG7	4818	0.7	3
EIF4EBP2	1979	0.69	2
FBN2	2201	0.69	2	Extracellular	extracellular region
TPD52L1	7164	0.69	0
CXCL1	2919	0.69	1	Extracellular	extracellular region;extracellular space
IL1R2	7850	0.68	1	Extracellular	extracellular region;plasma membrane
CLC	1178	0.68	1
WSB2	55884	0.67	0
THBS4	7060	0.67	0	Extracellular	extracellular region;extracellular space
SLC44A2	57153	0.66	0	Extracellular	extracellular vesicular exosome;plasma membrane
AZU1	566	0.66	4	Extracellular	extracellular vesicular exosome;extracellular region
GPI	2821	0.65	1	Extracellular	extracellular vesicular exosome;extracellular space;plasma membrane
CD177	57126	0.65	0	Plasma Membrane	plasma membrane
FBN1	2200	0.65	0	Extracellular	extracellular vesicular exosome;extracellular region;extracellular space
RNASE2	6036	0.64	9	Extracellular	extracellular vesicular exosome;extracellular region
M1AP	130951	0.63	0
GPX3	2878	0.62	0	Extracellular	extracellular vesicular exosome;extracellular region;extracellular space
IRS2	8660	0.62	1	Plasma Membrane	plasma membrane
DHCR7	1717	0.61	2
SLC51A	200931	0.6	0	Plasma Membrane	plasma membrane
P4HB	5034	0.58	4	Extracellular	extracellular vesicular exosome;extracellular region;plasma membrane
AIG1	51390	0.55	0	Membrane	integral component of membrane
MPO	4353	0.52	7	Extracellular	extracellular vesicular exosome;extracellular space
CSF3R	1441	0.51	2	Extracellular	extracellular region
