# Supplementary material for: Large-scale gene network analysis reveals the significance of extracellular matrix pathway and homeobox genes in acute myeloid leukemia: an introduction to the Pigengene package and its applications
Source: BMC Med Genomics. 2017 Mar 16;10:16. doi: 10.1186/s12920-017-0253-6 (PMC5353782; doi:10.1186/s12920-017-0253-6)
Supplement: Additional file 8 — Table S9. Biological processes. We used PANTHER (Version 10) [41] to identify the GO biological processes that are enriched in the 113 genes in our extracellular module. The columns of the resulting table include the name of GO biological process, the number of genes in the corresponding category (Homo sapiens), the number of overlapping genes, the expected overlap, the fold enrichment, and the Bonferroni-adjusted p-value. (XLS 20 kb) [file 12920_2017_253_MOESM8_ESM.xls]

## Sheet: analysis
Analysis Type:	PANTHER Overrepresentation Test (release 20160715)
Annotation Version and Release Date:	GO Ontology database Released 2016-10-27
Analyzed List:	ECM module (Homo sapiens)
Reference List:	Homo sapiens (all genes in database)
Bonferroni correction:	true
GO biological process complete	Homo sapiens - REFLIST (20972)	Overlap	Expected	Over/under	Fold enrichment	P-value
neutrophil mediated killing of symbiont cell (GO:0070943)	5	3	0.03	+	> 100	0.0287
neutrophil mediated cytotoxicity (GO:0070942)	5	3	0.03	+	> 100	0.0287
killing by host of symbiont cells (GO:0051873)	7	4	0.04	+	> 100	0.000741
disruption by host of symbiont cells (GO:0051852)	7	4	0.04	+	> 100	0.000741
killing of cells in other organism involved in symbiotic interaction (GO:0051883)	13	4	0.07	+	55.15	0.00859
disruption of cells of other organism involved in symbiotic interaction (GO:0051818)	13	4	0.07	+	55.15	0.00859
negative regulation of growth of symbiont involved in interaction with host (GO:0044146)	16	4	0.09	+	44.81	0.0195
negative regulation of growth of symbiont in host (GO:0044130)	16	4	0.09	+	44.81	0.0195
modulation of growth of symbiont involved in interaction with host (GO:0044144)	17	4	0.09	+	42.18	0.0247
regulation of growth of symbiont in host (GO:0044126)	17	4	0.09	+	42.18	0.0247
disruption of cells of other organism (GO:0044364)	26	5	0.15	+	34.47	0.00363
killing of cells of other organism (GO:0031640)	26	5	0.15	+	34.47	0.00363
defense response to fungus (GO:0050832)	37	6	0.21	+	29.07	0.000662
antimicrobial humoral response (GO:0019730)	45	6	0.25	+	23.9	0.00207
antibacterial humoral response (GO:0019731)	41	5	0.23	+	21.86	0.0331
response to fungus (GO:0009620)	53	6	0.3	+	20.29	0.00532
extracellular matrix disassembly (GO:0022617)	77	7	0.43	+	16.3	0.0026
defense response to Gram-positive bacterium (GO:0050830)	77	6	0.43	+	13.97	0.0449
defense response to bacterium (GO:0042742)	240	16	1.34	+	11.95	4.85e-09
response to bacterium (GO:0009617)	544	22	3.03	+	7.25	3.36e-09
response to lipopolysaccharide (GO:0032496)	327	12	1.82	+	6.58	0.00289
response to molecule of bacterial origin (GO:0002237)	341	12	1.9	+	6.31	0.00448
defense response to other organism (GO:0098542)	502	17	2.8	+	6.07	2.83e-05
response to other organism (GO:0051707)	868	23	4.84	+	4.75	4.09e-06
response to external biotic stimulus (GO:0043207)	868	23	4.84	+	4.75	4.09e-06
response to biotic stimulus (GO:0009607)	901	23	5.03	+	4.58	8.32e-06
defense response (GO:0006952)	1260	32	7.03	+	4.55	2.28e-09
immune response (GO:0006955)	1130	26	6.3	+	4.12	5.03e-06
immune system process (GO:0002376)	2056	42	11.47	+	3.66	2.2e-10
response to oxygen-containing compound (GO:1901700)	1486	25	8.29	+	3.02	0.00489
response to external stimulus (GO:0009605)	1891	29	10.55	+	2.75	0.00342
response to stress (GO:0006950)	3365	42	18.77	+	2.24	0.00119
response to stimulus (GO:0050896)	7683	72	42.86	+	1.68	0.000334
