# Supplementary material for: Large-scale gene network analysis reveals the significance of extracellular matrix pathway and homeobox genes in acute myeloid leukemia: an introduction to the Pigengene package and its applications
Source: BMC Med Genomics. 2017 Mar 16;10:16. doi: 10.1186/s12920-017-0253-6 (PMC5353782; doi:10.1186/s12920-017-0253-6)
Supplement: Additional file 9 — Supplementary Data 1. DNA-methylation. The DNA methylation of MMP9, MMP8, and MMP25 genes in TCGA dataset are available as part of the online supplementary materials. The two sheets include the patient barcodes for 194 AML and 368 control samples. The β values were reported at cg04656101 (equivalent to chr20:44,645,014 in hg19), cg01092036 (chr11:102,595), and cg02680314 (chr16:3,097,388), respectively (Additional file 1: Figure S9b). (XLS 102 kb) [file 12920_2017_253_MOESM9_ESM.xls]

## Sheet: AML
Patient barcode	MMP9 cg04656101	MMP8 cg01092036	MMP25 cg02680314
TCGA-AB-2802-03A-01D-0741-05	0.870688	0.962148	0.116853
TCGA-AB-2803-03A-01D-0741-05	0.877379	0.953104	0.684165
TCGA-AB-2804-03A-01D-0741-05	0.720516	0.941688	0.19203
TCGA-AB-2805-03A-01D-0741-05	0.863537	0.955326	0.132448
TCGA-AB-2806-03A-01D-0741-05	0.524265	0.948145	0.17811
TCGA-AB-2807-03A-01D-0741-05	0.840036	0.951586	0.16801
TCGA-AB-2808-03A-01D-0741-05	0.710535	0.92885	0.148517
TCGA-AB-2809-03A-01D-0741-05	0.866946	0.959493	0.563307
TCGA-AB-2810-03A-01D-0741-05	0.612418	0.947187	0.157575
TCGA-AB-2811-03A-01D-0741-05	0.831216	0.950187	0.0979003
TCGA-AB-2812-03A-01D-0741-05	0.744682	0.937329	0.614419
TCGA-AB-2813-03A-01D-0741-05	0.803008	0.945151	0.634163
TCGA-AB-2814-03A-01D-0741-05	0.849688	0.951188	0.393962
TCGA-AB-2815-03A-01D-0741-05	0.866572	0.953969	0.169979
TCGA-AB-2816-03A-01D-0742-05	0.903698	0.956735	0.129727
TCGA-AB-2817-03A-01D-0742-05	0.868589	0.94562	0.513252
TCGA-AB-2818-03A-01D-0741-05	0.809574	0.946697	0.249367
TCGA-AB-2819-03A-01D-0741-05	0.842493	0.954376	0.324162
TCGA-AB-2820-03A-01D-0741-05	0.882053	0.937854	0.292259
TCGA-AB-2821-03A-01D-0741-05	0.793227	0.930854	0.300095
TCGA-AB-2822-03A-01D-0741-05	0.888449	0.947749	0.541596
TCGA-AB-2823-03A-01D-0741-05	0.901833	0.936591	0.394605
TCGA-AB-2824-03A-01D-0741-05	0.699284	0.900067	0.193884
TCGA-AB-2825-03A-01D-0741-05	0.858497	0.958165	0.475533
TCGA-AB-2826-03A-01D-0741-05	0.866972	0.953565	0.191138
TCGA-AB-2827-03A-01D-0741-05	0.460784	0.693564	0.647537
TCGA-AB-2828-03A-01D-0741-05	0.842606	0.945029	0.133021
TCGA-AB-2829-03A-01D-0741-05	0.635215	0.775037	0.397125
TCGA-AB-2830-03A-01D-0741-05	0.740254	0.946059	0.410587
TCGA-AB-2831-03A-01D-0741-05	0.711865	0.936517	0.209377
TCGA-AB-2832-03A-01D-0741-05	0.874071	0.958817	0.484832
TCGA-AB-2833-03A-01D-0741-05	0.483826	0.957357	0.0658278
TCGA-AB-2834-03A-01D-0741-05	0.793199	0.941754	0.368899
TCGA-AB-2835-03A-01D-0741-05	0.733252	0.948019	0.462642
TCGA-AB-2836-03A-01D-0741-05	0.827203	0.954294	0.384746
TCGA-AB-2837-03A-01D-0741-05	0.870411	0.95053	0.184622
TCGA-AB-2838-03A-01D-0741-05	0.808228	0.93404	0.305008
TCGA-AB-2839-03A-01D-0741-05	0.883256	0.956112	0.277533
TCGA-AB-2840-03A-01D-0741-05	0.815579	0.947776	0.151795
TCGA-AB-2841-03A-01D-0741-05	0.883759	0.955888	0.146412
TCGA-AB-2842-03A-01D-0741-05	0.813744	0.95603	0.445191
TCGA-AB-2843-03A-01D-0741-05	0.705784	0.926717	0.258326
TCGA-AB-2844-03A-01D-0741-05	0.822378	0.943046	0.521182
TCGA-AB-2845-03A-01D-0741-05	0.747043	0.931081	0.588072
TCGA-AB-2846-03A-01D-0741-05	0.863044	0.933791	0.278472
TCGA-AB-2847-03A-01D-0741-05	0.818853	0.963922	0.234685
TCGA-AB-2848-03A-01D-0741-05	0.865981	0.95911	0.533692
TCGA-AB-2849-03A-01D-0741-05	0.837385	0.944852	0.781791
TCGA-AB-2851-03A-01D-0741-05	0.888481	0.95246	0.174637
TCGA-AB-2853-03A-01D-0741-05	0.836236	0.950437	0.0948445
TCGA-AB-2854-03A-01D-0741-05	0.677291	0.900534	0.327634
TCGA-AB-2855-03A-01D-0741-05	0.920698	0.96255	0.671799
TCGA-AB-2856-03A-01D-0741-05	0.851973	0.942736	0.481399
TCGA-AB-2857-03A-01D-0741-05	0.613282	0.909498	0.258165
TCGA-AB-2858-03A-01D-0741-05	0.836699	0.949545	0.426181
TCGA-AB-2860-03A-01D-0741-05	0.755233	0.928426	0.591931
TCGA-AB-2861-03A-01D-0741-05	0.736577	0.937454	0.0996375
TCGA-AB-2862-03A-01D-0741-05	0.890544	0.942379	0.750241
TCGA-AB-2863-03A-01D-0741-05	0.840841	0.931947	0.158906
TCGA-AB-2866-03A-01D-0741-05	0.512963	0.944476	0.470533
TCGA-AB-2867-03A-01D-0741-05	0.869787	0.955181	0.190024
TCGA-AB-2868-03A-01D-0741-05	0.768741	0.92329	0.474778
TCGA-AB-2869-03A-01D-0742-05	0.733521	0.948229	0.200841
TCGA-AB-2870-03A-01D-0742-05	0.876979	0.962789	0.179773
TCGA-AB-2871-03A-01D-0742-05	0.730615	0.94769	0.451531
TCGA-AB-2872-03A-01D-0742-05	0.559604	0.955853	0.360129
TCGA-AB-2873-03A-01D-0742-05	0.803512	0.943833	0.48499
TCGA-AB-2874-03A-01D-0742-05	0.891396	0.943736	0.535642
TCGA-AB-2875-03A-01D-0742-05	0.864581	0.932115	0.250987
TCGA-AB-2876-03A-01D-0742-05	0.888266	0.95715	0.816384
TCGA-AB-2877-03A-01D-0742-05	0.911561	0.955226	0.1972
TCGA-AB-2878-03A-01D-0742-05	0.640246	0.868509	0.47377
TCGA-AB-2879-03A-01D-0742-05	0.873211	0.949808	0.50687
TCGA-AB-2880-03A-01D-0742-05	0.85738	0.936783	0.254195
TCGA-AB-2881-03A-01D-0742-05	0.853326	0.958964	0.153771
TCGA-AB-2882-03A-01D-0742-05	0.751244	0.931824	0.450213
TCGA-AB-2883-03A-01D-0742-05	0.831849	0.945585	0.114154
TCGA-AB-2884-03A-01D-0742-05	0.855777	0.951587	0.5148
TCGA-AB-2885-03A-01D-0742-05	0.860274	0.953343	0.468647
TCGA-AB-2886-03A-01D-0742-05	0.517981	0.940362	0.153291
TCGA-AB-2887-03A-01D-0742-05	0.497191	0.94715	0.133019
TCGA-AB-2888-03A-01D-0742-05	0.831193	0.939771	0.172485
TCGA-AB-2889-03A-01D-0742-05	0.907012	0.951166	0.134676
TCGA-AB-2890-03A-01D-0742-05	0.758979	0.95539	0.348317
TCGA-AB-2891-03A-01D-0742-05	0.843976	0.936877	0.176576
TCGA-AB-2892-03A-01D-0742-05	0.878349	0.936783	0.109693
TCGA-AB-2893-03A-01D-0742-05	0.837406	0.948472	0.502414
TCGA-AB-2894-03A-01D-0742-05	0.769823	0.918115	0.177012
TCGA-AB-2895-03A-01D-0742-05	0.831574	0.951317	0.477267
TCGA-AB-2896-03A-01D-0742-05	0.523335	0.95433	0.10139
TCGA-AB-2897-03A-01D-0742-05	0.865561	0.941325	0.188658
TCGA-AB-2898-03A-01D-0742-05	0.872531	0.950962	0.0709915
TCGA-AB-2899-03A-01D-0741-05	0.795842	0.944364	0.729387
TCGA-AB-2900-03A-01D-0742-05	0.89572	0.923646	0.192869
TCGA-AB-2901-03A-01D-0742-05	0.906852	0.958621	0.209722
TCGA-AB-2903-03A-01D-0742-05	0.867021	0.956592	0.392566
TCGA-AB-2904-03A-01D-0741-05	0.790449	0.919945	0.590994
TCGA-AB-2906-03A-01D-0742-05	0.835131	0.929572	0.173146
TCGA-AB-2907-03A-01D-0742-05	0.763388	0.933564	0.233545
TCGA-AB-2908-03A-01D-0743-05	0.724238	0.93053	0.461682
TCGA-AB-2909-03A-01D-0743-05	0.913598	0.950209	0.496907
TCGA-AB-2910-03A-01D-0743-05	0.850564	0.942001	0.163109
TCGA-AB-2911-03A-01D-0741-05	0.823053	0.950096	0.288421
TCGA-AB-2912-03A-01D-0741-05	0.811821	0.951041	0.234933
TCGA-AB-2913-03A-01D-0741-05	0.895192	0.946941	0.16869
TCGA-AB-2914-03A-01D-0742-05	0.727922	0.931219	0.740687
TCGA-AB-2915-03A-01D-0743-05	0.761148	0.935105	0.326946
TCGA-AB-2916-03A-01D-0742-05	0.833807	0.943882	0.26693
TCGA-AB-2917-03A-01D-0741-05	0.809407	0.91056	0.179873
TCGA-AB-2918-03A-01D-0743-05	0.858396	0.94337	0.483657
TCGA-AB-2919-03A-01D-0743-05	0.922947	0.941527	0.138101
TCGA-AB-2920-03A-01D-0742-05	0.875263	0.945952	0.248633
TCGA-AB-2921-03A-01D-0743-05	0.88281	0.944259	0.510362
TCGA-AB-2922-03A-01D-0743-05	0.878844	0.956309	0.488777
TCGA-AB-2923-03A-01D-0743-05	0.872857	0.952797	0.444687
TCGA-AB-2924-03A-01D-0743-05	0.651202	0.92019	0.790156
TCGA-AB-2925-03A-01D-0741-05	0.816082	0.945594	0.496067
TCGA-AB-2926-03A-01D-0742-05	0.814161	0.941379	0.262741
TCGA-AB-2927-03A-01D-0743-05	0.73666	0.920846	0.27653
TCGA-AB-2928-03A-01D-0743-05	0.931384	0.951474	0.345718
TCGA-AB-2929-03A-01D-0741-05	0.850021	0.944179	0.345965
TCGA-AB-2930-03A-01D-0743-05	0.834406	0.920524	0.493273
TCGA-AB-2931-03A-01D-0743-05	0.480802	0.953351	0.121963
TCGA-AB-2932-03A-01D-0743-05	0.813579	0.948923	0.481826
TCGA-AB-2933-03A-01D-0742-05	0.873985	0.942486	0.507067
TCGA-AB-2934-03A-01D-0743-05	0.905752	0.932867	0.534094
TCGA-AB-2935-03A-01D-0743-05	0.732875	0.931709	0.356487
TCGA-AB-2936-03A-01D-0743-05	0.739588	0.917414	0.491635
TCGA-AB-2937-03A-01D-0742-05	0.888474	0.954587	0.4358
TCGA-AB-2938-03A-01D-0741-05	0.703978	0.947981	0.297284
TCGA-AB-2939-03A-01D-0743-05	0.826164	0.951218	0.36136
TCGA-AB-2940-03A-01D-0742-05	0.829728	0.958693	0.403945
TCGA-AB-2941-03A-01D-0743-05	0.626653	0.834533	0.215366
TCGA-AB-2942-03A-01D-0742-05	0.861868	0.956793	0.123739
TCGA-AB-2943-03A-01D-0743-05	0.758125	0.929282	0.490496
TCGA-AB-2944-03A-01D-0743-05	0.897962	0.945944	0.612328
TCGA-AB-2945-03A-01D-0741-05	0.841461	0.955587	0.108666
TCGA-AB-2946-03A-01D-0743-05	0.866699	0.944224	0.413784
TCGA-AB-2947-03A-01D-0743-05	0.858936	0.935685	0.882916
TCGA-AB-2948-03A-01D-0743-05	0.846365	0.935459	0.485685
TCGA-AB-2949-03A-01D-0742-05	0.866017	0.948165	0.158443
TCGA-AB-2950-03A-01D-0742-05	0.694765	0.945976	0.446462
TCGA-AB-2952-03A-01D-0742-05	0.746733	0.915502	0.564568
TCGA-AB-2954-03A-01D-0741-05	0.859346	0.948609	0.244697
TCGA-AB-2955-03A-01D-0742-05	0.896312	0.950031	0.450367
TCGA-AB-2956-03A-01D-0741-05	0.782093	0.954396	0.248762
TCGA-AB-2957-03A-01D-0741-05	0.906536	0.954699	0.51218
TCGA-AB-2959-03A-01D-0741-05	0.861831	0.949006	0.156418
TCGA-AB-2963-03A-01D-0741-05	0.698311	0.955007	0.449344
TCGA-AB-2964-03A-01D-0741-05	0.776191	0.926414	0.511133
TCGA-AB-2965-03A-01D-0741-05	0.19713	0.943234	0.0978317
TCGA-AB-2966-03A-01D-0741-05	0.898382	0.944258	0.523168
TCGA-AB-2967-03A-01D-0742-05	0.786177	0.947018	0.483802
TCGA-AB-2968-03A-01D-0741-05	0.867448	0.958013	0.1664
TCGA-AB-2969-03A-01D-0741-05	0.740818	0.953511	0.0909814
TCGA-AB-2970-03A-01D-0741-05	0.577234	0.916978	0.820553
TCGA-AB-2971-03A-01D-0741-05	0.902188	0.944002	0.172593
TCGA-AB-2972-03A-01D-0741-05	0.794545	0.924962	0.178193
TCGA-AB-2973-03A-01D-0742-05	0.837566	0.955955	0.491325
TCGA-AB-2974-03A-01D-0742-05	0.591124	0.953391	0.183061
TCGA-AB-2975-03A-01D-0742-05	0.864868	0.947011	0.0782997
TCGA-AB-2976-03A-01D-0742-05	0.838217	0.939002	0.184911
TCGA-AB-2977-03A-01D-0742-05	0.904093	0.946434	0.261874
TCGA-AB-2978-03A-01D-0742-05	0.829991	0.949964	0.0888757
TCGA-AB-2979-03A-01D-0742-05	0.774089	0.889352	0.18501
TCGA-AB-2980-03A-01D-0742-05	0.561513	0.898763	0.23877
TCGA-AB-2981-03A-01D-0742-05	0.819216	0.948263	0.133841
TCGA-AB-2982-03A-01D-0742-05	0.814924	0.94267	0.299853
TCGA-AB-2983-03A-01D-0742-05	0.829212	0.941401	0.155411
TCGA-AB-2984-03A-01D-0742-05	0.858104	0.953545	0.466208
TCGA-AB-2985-03A-01D-0742-05	0.818868	0.94669	0.188026
TCGA-AB-2986-03A-01D-0742-05	0.861548	0.946349	0.257603
TCGA-AB-2987-03A-01D-0742-05	0.705885	0.958851	0.201651
TCGA-AB-2988-03A-01D-0742-05	0.812076	0.955978	0.506481
TCGA-AB-2989-03A-01D-0742-05	0.819172	0.947756	0.415657
TCGA-AB-2990-03A-01D-0742-05	0.858005	0.944839	0.50573
TCGA-AB-2991-03A-01D-0741-05	0.806206	0.936411	0.388167
TCGA-AB-2992-03A-01D-0741-05	0.706052	0.936124	0.44425
TCGA-AB-2993-03A-01D-0741-05	0.799517	0.961801	0.513708
TCGA-AB-2995-03A-01D-0741-05	0.613071	0.888009	0.17609
TCGA-AB-2996-03A-01D-0741-05	0.501302	0.933353	0.141998
TCGA-AB-2997-03A-01D-0742-05	0.535191	0.953006	0.0986245
TCGA-AB-2998-03A-01D-0742-05	0.911104	0.955465	0.15376
TCGA-AB-2999-03A-01D-0742-05	0.847622	0.938118	0.195776
TCGA-AB-3000-03A-01D-0741-05	0.883219	0.947464	0.186731
TCGA-AB-3001-03A-01D-0741-05	0.731932	0.928007	0.463102
TCGA-AB-3002-03A-01D-0742-05	0.868081	0.949688	0.513052
TCGA-AB-3005-03A-01D-0741-05	0.770153	0.927428	0.388523
TCGA-AB-3006-03A-01D-0741-05	0.791958	0.934737	0.468316
TCGA-AB-3007-03A-01D-0741-05	0.800321	0.941684	0.576862
TCGA-AB-3008-03A-01D-0741-05	0.741786	0.91289	0.288213
TCGA-AB-3009-03A-01D-0741-05	0.874327	0.958515	0.837466
TCGA-AB-3011-03A-01D-0742-05	0.862284	0.946141	0.741471
TCGA-AB-3012-03A-01D-0741-05	0.827344	0.957153	0.334973

## Sheet: Control
Patient barcode	MMP9 cg04656101	MMP8 cg01092036	MMP25 cg02680314
TCGA-AV-A03D-20A-02D-A29J-05	0.278245	0.716545	0.0723774
TCGA-AV-A03D-20A-01D-A10W-05	0.287516	0.770629	0.048422
TCGA-AV-A03D-20A-01D-A21B-05	0.241421	0.804014	0.124408
TCGA-AV-A03D-20A-01D-A223-05	0.285951	0.716571	0.0625979
TCGA-AV-A03D-20A-01D-A23V-05	0.284281	0.758141	0.0901108
TCGA-AV-A03D-20A-02D-A26N-05	0.274723	0.807597	0.132044
TCGA-AV-A03D-20A-02D-A28N-05	0.294585	0.726337	0.0928201
TCGA-07-0227-20A-01D-A30F-05	0.233658	0.748755	0.0652946
TCGA-AV-A03D-20A-02D-A30F-05	0.267931	0.794694	0.0596941
TCGA-AV-A03D-20A-02D-A31M-05	0.265322	0.742558	0.0863329
TCGA-07-0227-20A-01D-A32C-05	0.245035	0.75907	0.0368995
TCGA-07-0227-20A-01D-A33I-05	0.220461	0.750379	0.0683901
TCGA-AV-A03D-20A-01D-A13Z-05	0.258597	0.788075	0.0636717
TCGA-07-0227-20A-01D-A34V-05	0.234249	0.816918	0.0692618
TCGA-07-0227-20A-01D-A38H-05	0.238275	0.7056	0.0577885
TCGA-07-0227-20A-01D-A392-05	0.249896	0.783266	0.0543349
TCGA-07-0227-20A-01D-A365-05	0.245992	0.729774	0.0665391
TCGA-07-0227-20A-01D-A42F-05	0.213285	0.817764	0.0636932
TCGA-AV-A03D-20A-01D-A14Z-05	0.265883	0.726392	0.0845392
TCGA-AV-A03D-20A-01D-A16P-05	0.274541	0.787024	0.099506
TCGA-AV-A03D-20A-01D-A17Y-05	0.310135	0.817272	0.0733026
TCGA-AV-A03D-20A-01D-A18G-05	0.238776	0.809846	0.109019
TCGA-AV-A03D-20A-01D-A203-05	0.264319	0.783803	0.0981999
TCGA-AV-A03D-20A-01D-A211-05	0.287574	0.718082	0.0942311
TCGA-AV-A03D-20A-01D-A231-05	0.261375	0.774377	0.091245
TCGA-AV-A03D-20A-01D-A13T-05,TCGA-AV-A03D-20A-01D-A13K-05	0.256443	0.7606	0.0801277
TCGA-AV-A03D-20A-01D-A13T-05,TCGA-AV-A03D-20A-01D-A13K-05	0.265513	0.773545	0.081488
TCGA-AV-A03D-20A-01D-A145-05	0.25537	0.763359	0.055793
TCGA-AV-A03D-20A-01D-A14H-05	0.319085	0.84213	0.118719
TCGA-AV-A03D-20A-01D-A14N-05	0.22499	0.829093	0.0603839
TCGA-AV-A03D-20A-01D-A161-05	0.266412	0.809763	0.0781229
TCGA-AV-A03D-20A-01D-A16A-05	0.334423	0.773015	0.147633
TCGA-AV-A03D-20A-01D-A16G-05	0.294954	0.743284	0.0705183
TCGA-AV-A03D-20A-01D-A17F-05	0.328328	0.75298	0.0743255
TCGA-AV-A03D-20A-01D-A17Z-05	0.274563	0.731407	0.106798
TCGA-AV-A03D-20A-01D-A18O-05	0.327682	0.773309	0.100716
TCGA-AV-A03D-20A-01D-A19Z-05	0.266457	0.77833	0.070401
TCGA-AV-A03D-20A-01D-A212-05	0.292548	0.782373	0.0662079
TCGA-AV-A03D-20A-01D-A21R-05	0.286433	0.726434	0.0886073
TCGA-AV-A03D-20A-01D-A22B-05	0.260374	0.740762	0.0714549
TCGA-AV-A03D-20A-01D-A230-05	0.296036	0.747759	0.0761378
TCGA-AV-A03D-20A-01D-A23D-05	0.244868	0.805339	0.0717566
TCGA-AV-A03D-20A-01D-A244-05	0.257951	0.80684	0.0827682
TCGA-AV-A03D-20A-02D-A268-05	0.263203	0.808539	0.0686509
TCGA-AV-A03D-20A-02D-A28C-05	0.270903	0.731222	0.0807163
TCGA-AV-A03D-20A-02D-A29O-05	0.256327	0.741379	0.06452
TCGA-AV-A03D-20A-01D-A058-05	0.284187	0.77383	0.0527427
TCGA-AV-A03D-20A-02D-A31V-05	0.266954	0.777187	0.089258
TCGA-07-0227-20A-01D-A32T-05	0.238576	0.767092	0.0646197
TCGA-07-0227-20A-01D-A33F-05	0.219466	0.696322	0.0736297
TCGA-07-0227-20A-01D-A357-05	0.228831	0.77993	0.066842
TCGA-07-0227-20A-01D-A36K-05	0.240428	0.765704	0.0691645
TCGA-07-0227-20A-01D-A41Q-05	0.211063	0.675185	0.0658351
TCGA-AV-A03D-20A-02D-A27Y-05	0.285408	0.734289	0.0713009
TCGA-AV-A03D-20A-01D-A10A-05	0.229572	0.726568	0.102781
TCGA-AV-A03D-20A-01D-A10N-05	0.24438	0.838236	0.0643136
TCGA-AV-A03D-20A-01D-A12R-05	0.24118	0.78328	0.0597611
TCGA-AV-A03D-20A-01D-A138-05	0.243851	0.800373	0.0615234
TCGA-AV-A03D-20A-01D-A13Z-05	0.296536	0.75572	0.0838468
TCGA-AV-A03D-20A-01D-A244-05	0.317955	0.744857	0.0624915
TCGA-AV-A03D-20A-02D-A26S-05	0.267572	0.775681	0.0729861
TCGA-AV-A03D-20A-02D-A28C-05	0.263591	0.757257	0.0747257
TCGA-07-0227-20A-01D-A32T-05	0.238576	0.767092	0.0646197
TCGA-07-0227-20A-01D-A340-05	0.243114	0.718181	0.0893694
TCGA-07-0227-20A-01D-A357-05	0.235909	0.70552	0.0913305
TCGA-07-0227-20A-01D-A36K-05	0.240428	0.765704	0.0691645
TCGA-07-0227-20A-01D-A37Q-05	0.243517	0.76414	0.103456
TCGA-07-0227-20A-01D-A388-05	0.198768	0.744431	0.0625705
TCGA-07-0227-20A-01D-A42P-05	0.219939	0.774689	0.0582881
TCGA-AV-A03D-20A-01D-A14Z-05	0.266603	0.752588	0.133918
TCGA-AV-A03D-20A-01D-A16P-05	0.219622	0.777676	0.0564704
TCGA-AV-A03D-20A-01D-A203-05	0.264319	0.783803	0.0981999
TCGA-AV-A03D-20A-01D-A18K-05	0.309427	0.767268	0.0918943
TCGA-AV-A03D-20A-01D-A212-05	0.258857	0.775981	0.0735707
TCGA-AV-A03D-20A-01D-A230-05	0.296036	0.747759	0.0761378
TCGA-AV-A03D-20A-01D-A21R-05	0.286433	0.726434	0.0886073
TCGA-AV-A03D-20A-01D-A10W-05	0.289942	0.770081	0.0613207
TCGA-07-0227-20A-01D-A418-05	0.227318	0.762059	0.0447132
TCGA-07-0227-20A-01D-1407-05	0.245869	0.695322	0.0693247
TCGA-AV-A03D-20A-02D-A27A-05	0.261214	0.713461	0.0803039
TCGA-AV-A03D-20A-02D-A28O-05	0.29939	0.820964	0.0802698
TCGA-07-0227-20A-01D-A36Y-05	0.236353	0.740307	0.0803648
TCGA-07-0227-20A-01D-A40X-05	0.206403	0.760053	0.0734953
TCGA-07-0227-20A-01D-1651-05	0.305668	0.623473	0.049753
TCGA-07-0227-20A-01D-1721-05	0.26773	0.820739	0.0804039
TCGA-07-0227-20A-01D-1772-05	0.255428	0.746518	0.0560923
TCGA-AV-A03D-20A-01D-A153-05	0.264794	0.743213	0.0649009
TCGA-07-0227-20A-01D-1837-05	0.29981	0.803699	0.0725491
TCGA-AV-A03D-20A-01D-A16X-05	0.298969	0.771575	0.0766002
TCGA-07-0227-20A-01D-1926-05	0.25097	0.723881	0.0986735
TCGA-AV-A03D-20A-01D-A17Z-05	0.297181	0.694825	0.102569
TCGA-07-0227-20A-01D-2211-05	0.245263	0.763476	0.0464187
TCGA-07-0227-20A-01D-2399-05	0.282489	0.755891	0.0721591
TCGA-AV-A03D-20A-02D-A31Y-05	0.225897	0.730914	0.0611159
TCGA-07-0227-20A-01D-A383-05	0.236889	0.786392	0.0600883
TCGA-07-0227-20A-01D-A39G-05	0.230166	0.724458	0.0761631
TCGA-AV-A03D-20A-01D-A249-05	0.286707	0.734747	0.0823075
TCGA-07-0227-20A-01D-A409-05	0.221258	0.765253	0.0660261
TCGA-AV-A03D-20A-02D-A265-05	0.229087	0.7178	0.0631504
TCGA-AV-A03D-20A-02D-A28C-05	0.263591	0.757257	0.0747257
TCGA-AV-A03D-20A-02D-A31V-05	0.266954	0.777187	0.089258
TCGA-07-0227-20A-01D-A33F-05	0.24019	0.732682	0.0719897
TCGA-07-0227-20A-01D-A357-05	0.235909	0.70552	0.0913305
TCGA-07-0227-20A-01D-A36K-05	0.240428	0.765704	0.0691645
TCGA-07-0227-20A-01D-A37D-05	0.241403	0.737604	0.0659123
TCGA-07-0227-20A-01D-A388-05	0.237272	0.771732	0.0779115
TCGA-07-0227-20A-01D-A33U-05	0.231459	0.779808	0.0550032
TCGA-07-0227-20A-01D-A368-05	0.252212	0.7255	0.0616147
TCGA-07-0227-20A-01D-A392-05	0.249896	0.783266	0.0543349
TCGA-07-0227-20A-01D-1481-05	0.241595	0.778519	0.0525056
TCGA-07-0227-20A-01D-1697-05	0.251337	0.788358	0.0934233
TCGA-07-0227-20A-01D-1844-05	0.28029	0.766604	0.0850534
TCGA-07-0227-20A-01D-2004-05	0.260949	0.772066	0.0713587
TCGA-07-0227-20A-01D-1433-05	0.269431	0.705706	0.0872964
TCGA-AV-A03D-20A-02D-A24I-05	0.299399	0.761479	0.0838363
TCGA-AV-A03D-20A-02D-A254-05	0.289871	0.749889	0.0696592
TCGA-AV-A03D-20A-02D-A265-05	0.28203	0.710485	0.0762131
TCGA-AV-A03D-20A-02D-A28S-05	0.257977	0.752034	0.0792814
TCGA-07-0227-20A-01D-A30F-05	0.233658	0.748755	0.0652946
TCGA-AV-A03D-20A-02D-A30F-05	0.267931	0.794694	0.0596941
TCGA-AV-A03D-20A-02D-A31M-05	0.272284	0.730195	0.0890774
TCGA-07-0227-20A-01D-A34K-05	0.22863	0.685427	0.058429
TCGA-07-0227-20A-01D-A392-05	0.249896	0.783266	0.0543349
TCGA-07-0227-20A-01D-1511-05	0.252066	0.738785	0.0641174
TCGA-07-0227-20A-01D-1684-05	0.268825	0.71974	0.11762
TCGA-07-0227-20A-01D-1871-05	0.25872	0.729085	0.0768942
TCGA-07-0227-20A-01D-1913-05	0.220469	0.783909	0.0595303
TCGA-07-0227-20A-01D-2014-05	0.260598	0.743192	0.0553578
TCGA-07-0227-20A-01D-2079-05	0.258801	0.766589	0.0737962
TCGA-07-0227-20A-01D-2130-05	0.227844	0.663033	0.0783098
TCGA-07-0227-20A-01D-2230-05	0.23483	0.715417	0.070805
TCGA-07-0227-20A-01D-2313-05	0.241468	0.744244	0.0939767
TCGA-07-0227-20A-01D-1275-05	0.206734	0.739078	0.0665561
TCGA-07-0227-20A-01D-A36Y-05	0.2326	0.754811	0.0806294
TCGA-07-0227-20A-01D-A39G-05	0.237152	0.705914	0.0571968
TCGA-07-0227-20A-01D-1418-05	0.216798	0.785868	0.0638563
TCGA-07-0227-20A-01D-1424-05	0.241368	0.765409	0.0585259
TCGA-07-0227-20A-01D-1500-05	0.230384	0.727163	0.10439
TCGA-07-0227-20A-01D-1536-05	0.264096	0.771694	0.0918011
TCGA-07-0227-20A-01D-1670-05	0.278654	0.751937	0.0733747
TCGA-AV-A03D-20A-02D-A264-05	0.296504	0.828689	0.0918389
TCGA-AV-A03D-20A-02D-A27A-05	0.261214	0.713461	0.0803039
TCGA-07-0227-20A-01D-A33L-05	0.228483	0.717438	0.0594933
TCGA-07-0227-20A-01D-1590-05	0.262438	0.751686	0.0812588
TCGA-07-0227-20A-01D-A341-05	0.262284	0.727342	0.0705226
TCGA-07-0227-20A-01D-A356-05	0.2247	0.706012	0.0728237
TCGA-07-0227-20A-01D-A369-05	0.191665	0.731026	0.058716
TCGA-07-0227-20A-01D-A36Y-05	0.2326	0.754811	0.0806294
TCGA-07-0227-20A-01D-A383-05	0.236889	0.786392	0.0600883
TCGA-07-0227-20A-01D-A42K-05	0.224116	0.767084	0.0722568
TCGA-07-0227-20A-01D-1963-05	0.233254	0.740494	0.0630067
TCGA-07-0227-20A-01D-2137-05	0.262971	0.734142	0.0506819
TCGA-07-0227-20A-01D-2202-05	0.275696	0.761685	0.0616699
TCGA-07-0227-20A-01D-2399-05	0.201814	0.803997	0.0503113
TCGA-AV-A03D-20A-02D-A254-05	0.264613	0.733874	0.0646411
TCGA-AV-A03D-20A-02D-A26R-05	0.293337	0.742949	0.0669439
TCGA-AV-A03D-20A-02D-A28O-05	0.29939	0.820964	0.0802698
TCGA-AV-A03D-20A-02D-A31Y-05	0.225897	0.730914	0.0611159
TCGA-07-0227-20A-01D-1467-05	0.251553	0.720855	0.0803887
TCGA-AV-A03D-20A-02D-A28N-05	0.294585	0.726337	0.0928201
TCGA-AV-A03D-20A-02D-A29T-05	0.266877	0.743221	0.0602057
TCGA-AV-A03D-20A-02D-A31M-05	0.265322	0.742558	0.0863329
TCGA-07-0227-20A-01D-A32C-05	0.245035	0.75907	0.0368995
TCGA-07-0227-20A-01D-A33U-05	0.231459	0.779808	0.0550032
TCGA-07-0227-20A-01D-A34D-05,TCGA-07-0227-20A-01D-A34K-05	0.249872	0.712904	0.052036
TCGA-07-0227-20A-01D-A34D-05,TCGA-07-0227-20A-01D-A34K-05	0.211445	0.752444	0.0576701
TCGA-07-0227-20A-01D-A368-05	0.252212	0.7255	0.0616147
TCGA-07-0227-20A-01D-1706-05	0.26184	0.774057	0.0500071
TCGA-07-0227-20A-01D-1894-05	0.293151	0.839593	0.0718744
TCGA-07-0227-20A-01D-2025-05	0.237563	0.785367	0.0733923
TCGA-07-0227-20A-01D-2087-05	0.265962	0.73292	0.0718989
TCGA-07-0227-20A-01D-2254-05	0.237079	0.805383	0.0726336
TCGA-07-0227-20A-01D-2399-05	0.223102	0.753984	0.0572781
TCGA-AV-A03D-20A-02D-A26N-05	0.274723	0.807597	0.132044
TCGA-AV-A03D-20A-02D-A27L-05	0.263166	0.765286	0.0669299
TCGA-AV-A03D-20A-01D-A132-05	0.278233	0.686424	0.105955
TCGA-07-0227-20A-01D-A30Y-05	0.206197	0.718638	0.0809371
TCGA-AV-A03D-20A-02D-A30Y-05	0.232838	0.799009	0.0688619
TCGA-07-0227-20A-01D-A32R-05	0.257485	0.713935	0.0623952
TCGA-07-0227-20A-01D-A33L-05	0.228483	0.717438	0.0594933
TCGA-07-0227-20A-01D-A341-05	0.225126	0.711118	0.0683821
TCGA-07-0227-20A-01D-A356-05	0.241938	0.733907	0.0549436
TCGA-07-0227-20A-01D-A383-05	0.255025	0.762052	0.0913755
TCGA-07-0227-20A-01D-A39G-05	0.237152	0.705914	0.0571968
TCGA-07-0227-20A-01D-A369-05	0.26168	0.742214	0.0990858
TCGA-07-0227-20A-01D-A36Y-05	0.231495	0.782625	0.0550379
TCGA-07-0227-20A-01D-A40S-05	0.2255	0.803465	0.100157
TCGA-AV-A03D-20A-01D-A153-05	0.285318	0.71946	0.096038
TCGA-AV-A03D-20A-01D-A16X-05	0.265972	0.731254	0.0876307
TCGA-AV-A03D-20A-01D-A17Z-05	0.274563	0.731407	0.106798
TCGA-AV-A03D-20A-01D-A20Z-05	0.257554	0.749279	0.0621154
TCGA-AV-A03D-20A-01D-A22H-05	0.275232	0.800558	0.0724662
TCGA-AV-A03D-20A-02D-A264-05	0.296504	0.828689	0.0918389
TCGA-AV-A03D-20A-02D-A27W-05	0.289817	0.735105	0.0733578
TCGA-AV-A03D-20A-02D-A28Y-05	0.264161	0.729001	0.06513
TCGA-07-0227-20A-01D-1551-05	0.250332	0.741148	0.14813
TCGA-AV-A03D-20A-02D-A276-05	0.281186	0.648281	0.109622
TCGA-07-0227-20A-01D-2185-05	0.275108	0.68773	0.0919314
TCGA-07-0227-20A-01D-2239-05	0.264358	0.726902	0.0793996
TCGA-07-0227-20A-01D-2285-05	0.258709	0.70867	0.105759
TCGA-AV-A03D-20A-02D-A24I-05	0.307906	0.688276	0.1093
TCGA-AV-A03D-20A-02D-A24U-05	0.299511	0.691199	0.10144
TCGA-AV-A03D-20A-02D-A25R-05	0.311866	0.729363	0.0987568
TCGA-07-0227-20A-01D-A398-05	0.245827	0.688604	0.0774006
TCGA-07-0227-20A-01D-A411-05	0.233086	0.701591	0.0665005
TCGA-07-0227-20A-01D-1626-05	0.255716	0.688591	0.0931828
TCGA-07-0227-20A-01D-1756-05	0.2637	0.712174	0.121925
TCGA-07-0227-20A-01D-1856-05	0.308376	0.67515	0.121375
TCGA-07-0227-20A-01D-1947-05	0.31788	0.70322	0.148298
TCGA-07-0227-20A-01D-2037-05	0.259593	0.737929	0.113604
TCGA-07-0227-20A-01D-2064-05	0.288709	0.724456	0.114575
TCGA-07-0227-20A-01D-2168-05	0.266471	0.717968	0.127765
TCGA-07-0227-20A-01D-2324-05	0.287246	0.730706	0.0959058
TCGA-07-0227-20A-01D-1551-05	0.235781	0.785936	0.128667
TCGA-07-0227-20A-01D-2294-05	0.25514	0.739316	0.0762089
TCGA-07-0227-20A-01D-2324-05	0.270798	0.766002	0.068519
TCGA-AV-A03D-20A-02D-A258-05	0.292304	0.745608	0.0879345
TCGA-AV-A03D-20A-02D-A24I-05	0.284939	0.809763	0.081583
TCGA-AV-A03D-20A-02D-A25R-05	0.287603	0.756039	0.099616
TCGA-AV-A03D-20A-02D-A26N-05	0.285188	0.793713	0.0761819
TCGA-AV-A03D-20A-02D-A27L-05	0.263166	0.765286	0.0669299
TCGA-07-0227-20A-01D-A408-05	0.157724	0.747984	0.0607731
TCGA-07-0227-20A-01D-1440-05	0.230923	0.716107	0.0707828
TCGA-07-0227-20A-01D-1633-05	0.246208	0.739755	0.0680677
TCGA-07-0227-20A-01D-1818-05	0.252139	0.736033	0.0745881
TCGA-07-0227-20A-01D-1947-05	0.249813	0.735389	0.0725421
TCGA-AV-A03D-20A-01D-A203-05	0.289394	0.756711	0.0820161
TCGA-07-0227-20A-01D-2123-05	0.251912	0.719628	0.087399
TCGA-07-0227-20A-01D-2185-05	0.253337	0.722678	0.0571893
TCGA-07-0227-20A-01D-2245-05	0.255954	0.722731	0.143876
TCGA-07-0227-20A-01D-A34E-05	0.216955	0.804489	0.0338689
TCGA-07-0227-20A-01D-A39S-05	0.204965	0.816949	0.0436468
TCGA-07-0227-20A-01D-A409-05	0.236513	0.7791	0.0614394
TCGA-07-0227-20A-01D-1744-05	0.208149	0.772945	0.0832326
TCGA-07-0227-20A-01D-A38H-05	0.238275	0.7056	0.0577885
TCGA-07-0227-20A-01D-A398-05	0.223331	0.729552	0.0504146
TCGA-07-0227-20A-01D-A40Y-05	0.236155	0.773646	0.0523055
TCGA-07-0227-20A-01D-2157-05	0.233534	0.756225	0.0726736
TCGA-07-0227-20A-01D-2202-05	0.275696	0.761685	0.0616699
TCGA-07-0227-20A-01D-2399-05	0.282489	0.755891	0.0721591
TCGA-AV-A03D-20A-02D-A26Q-05	0.279103	0.788415	0.0716414
TCGA-07-0227-20A-01D-A32S-05	0.255861	0.797912	0.0680378
TCGA-07-0227-20A-01D-A33U-05	0.231459	0.779808	0.0550032
TCGA-07-0227-20A-01D-A368-05	0.252212	0.7255	0.0616147
TCGA-07-0227-20A-01D-A378-05	0.22286	0.742524	0.0815417
TCGA-07-0227-20A-01D-A35J-05,TCGA-07-0227-20A-01D-A35E-05	0.257001	0.751459	0.0419146
TCGA-07-0227-20A-01D-A35J-05,TCGA-07-0227-20A-01D-A35E-05	0.230968	0.763457	0.0964383
TCGA-07-0227-20A-01D-1578-05	0.269269	0.714762	0.0690401
TCGA-07-0227-20A-01D-A30F-05	0.233658	0.748755	0.0652946
TCGA-AV-A03D-20A-02D-A30F-05	0.267931	0.794694	0.0596941
TCGA-07-0227-20A-01D-A30Z-05	0.249404	0.721248	0.0795345
TCGA-AV-A03D-20A-02D-A30Z-05	0.28638	0.746514	0.0824871
TCGA-AV-A03D-20A-02D-A31M-05	0.265322	0.742558	0.0863329
TCGA-07-0227-20A-01D-A32C-05	0.245035	0.75907	0.0368995
TCGA-07-0227-20A-01D-A33U-05	0.231459	0.779808	0.0550032
TCGA-07-0227-20A-01D-A34V-05	0.234249	0.816918	0.0692618
TCGA-07-0227-20A-01D-A365-05	0.245992	0.729774	0.0665391
TCGA-07-0227-20A-01D-A378-05	0.239788	0.726055	0.0897061
TCGA-07-0227-20A-01D-A41L-05	0.192811	0.765508	0.0553607
TCGA-07-0227-20A-01D-1787-05	0.259756	0.750806	0.122286
TCGA-07-0227-20A-01D-1963-05	0.276828	0.74726	0.0730281
TCGA-07-0227-20A-01D-2116-05	0.226497	0.762302	0.0992142
TCGA-07-0227-20A-01D-2261-05	0.260456	0.754881	0.0706696
TCGA-07-0227-20A-01D-2399-05	0.282489	0.755891	0.0721591
TCGA-AV-A03D-20A-02D-A258-05	0.292304	0.745608	0.0879345
TCGA-AV-A03D-20A-02D-A26N-05	0.274723	0.807597	0.132044
TCGA-AV-A03D-20A-02D-A29T-05	0.266877	0.743221	0.0602057
TCGA-AV-A03D-20A-01D-A081-05	0.250336	0.743161	0.130997
TCGA-07-0227-20A-01D-1658-05	0.301562	0.710934	0.0817442
TCGA-07-0227-20A-01D-1734-05	0.235193	0.746734	0.0727809
TCGA-AV-A03D-20A-01D-A153-05	0.250877	0.740965	0.0779908
TCGA-07-0227-20A-01D-1828-05	0.273736	0.782394	0.0570382
TCGA-07-0227-20A-01D-1926-05	0.246445	0.835928	0.082408
TCGA-07-0227-20A-01D-A39G-05	0.230166	0.724458	0.0761631
TCGA-AV-A03D-20A-01D-A21R-05	0.314126	0.806953	0.0622139
TCGA-07-0227-20A-01D-A357-05	0.235909	0.70552	0.0913305
TCGA-07-0227-20A-01D-A36K-05	0.240428	0.765704	0.0691645
TCGA-07-0227-20A-01D-A37D-05	0.241403	0.737604	0.0659123
TCGA-07-0227-20A-01D-A388-05	0.237272	0.771732	0.0779115
TCGA-07-0227-20A-01D-A39H-05	0.232448	0.723299	0.0554532
TCGA-07-0227-20A-01D-A418-05	0.227318	0.762059	0.0447132
TCGA-AV-A03D-20A-01D-A22B-05	0.288915	0.820097	0.0545681
TCGA-AV-A03D-20A-02D-A24W-05	0.263828	0.789507	0.0701408
TCGA-AV-A03D-20A-02D-A26S-05	0.232925	0.774868	0.0615248
TCGA-AV-A03D-20A-02D-A27Y-05	0.306443	0.730696	0.0918929
TCGA-AV-A03D-20A-02D-A29O-05	0.296413	0.712387	0.0768675
TCGA-07-0227-20A-01D-A308-05	0.220961	0.734537	0.0774144
TCGA-AV-A03D-20A-02D-A308-05	0.255811	0.718491	0.0594709
TCGA-07-0227-20A-01D-A32T-05	0.238576	0.767092	0.0646197
TCGA-07-0227-20A-01D-A33F-05	0.24019	0.732682	0.0719897
TCGA-AV-A03D-20A-01D-A19C-05,TCGA-AV-A03D-20A-01D-A19D-05,TCGA-AV-A03D-20A-01D-A19B-05	0.28353	0.760194	0.0912538
TCGA-AV-A03D-20A-01D-A19C-05,TCGA-AV-A03D-20A-01D-A19D-05,TCGA-AV-A03D-20A-01D-A19B-05	0.273743	0.699195	0.113844
TCGA-AV-A03D-20A-01D-A19C-05,TCGA-AV-A03D-20A-01D-A19D-05,TCGA-AV-A03D-20A-01D-A19B-05	0.284991	0.795483	0.0976574
TCGA-07-0227-20A-01D-A34V-05	0.268959	0.743152	0.0739027
TCGA-07-0227-20A-01D-A38H-05	0.238275	0.7056	0.0577885
TCGA-07-0227-20A-01D-A398-05	0.223331	0.729552	0.0504146
TCGA-07-0227-20A-01D-A373-05	0.266575	0.752499	0.0655427
TCGA-07-0227-20A-01D-A408-05	0.157724	0.747984	0.0607731
TCGA-AV-A03D-20A-01D-A211-05	0.287574	0.718082	0.0942311
TCGA-AV-A03D-20A-01D-A21B-05	0.241421	0.804014	0.124408
TCGA-AV-A03D-20A-01D-A23D-05	0.270646	0.722293	0.074658
TCGA-AV-A03D-20A-02D-A24V-05	0.294451	0.727124	0.0850252
TCGA-AV-A03D-20A-02D-A25S-05	0.260238	0.721027	0.0649246
TCGA-AV-A03D-20A-02D-A27L-05	0.263166	0.765286	0.0669299
TCGA-07-0227-20A-01D-A30Z-05	0.200854	0.801567	0.0533327
TCGA-AV-A03D-20A-02D-A30Z-05	0.225653	0.812674	0.0769205
TCGA-07-0227-20A-01D-A32S-05	0.255861	0.797912	0.0680378
TCGA-07-0227-20A-01D-1601-05	0.238397	0.756977	0.0644376
TCGA-AV-A03D-20A-02D-A31M-05	0.265322	0.742558	0.0863329
TCGA-07-0227-20A-01D-A32S-05	0.255861	0.797912	0.0680378
TCGA-07-0227-20A-01D-A33U-05	0.231459	0.779808	0.0550032
TCGA-07-0227-20A-01D-A34V-05	0.234249	0.816918	0.0692618
TCGA-07-0227-20A-01D-A365-05	0.223679	0.73114	0.0526986
TCGA-07-0227-20A-01D-A398-05	0.223331	0.729552	0.0504146
TCGA-07-0227-20A-01D-A411-05	0.20698	0.776763	0.0423156
TCGA-07-0227-20A-01D-1801-05	0.256132	0.777088	0.0879394
TCGA-07-0227-20A-01D-1883-05	0.256699	0.727974	0.107452
TCGA-07-0227-20A-01D-2054-05	0.21768	0.736049	0.0606448
TCGA-07-0227-20A-01D-2202-05	0.275696	0.761685	0.0616699
TCGA-07-0227-20A-01D-2342-05	0.270864	0.814694	0.04982
TCGA-AV-A03D-20A-02D-A24I-05	0.299399	0.761479	0.0838363
TCGA-AV-A03D-20A-02D-A254-05	0.289871	0.749889	0.0696592
TCGA-07-0227-20A-01D-A436-05,TCGA-07-0227-20A-01D-A42Z-05	0.20696	0.743884	0.0767559
TCGA-07-0227-20A-01D-A436-05,TCGA-07-0227-20A-01D-A42Z-05	0.205141	0.76008	0.0634254
TCGA-AV-A03D-20A-01D-A10W-05	0.293234	0.820047	0.0718789
TCGA-AV-A03D-20A-01D-A231-05	0.261375	0.774377	0.091245
TCGA-AV-A03D-20A-01D-A21B-05	0.241421	0.804014	0.124408
TCGA-AV-A03D-20A-01D-A223-05	0.297775	0.796041	0.0464893
TCGA-AV-A03D-20A-01D-A22G-05	0.261201	0.719345	0.0651061
TCGA-AV-A03D-20A-01D-A23O-05	0.277309	0.745138	0.0789397
TCGA-AV-A03D-20A-01D-A23V-05	0.284281	0.758141	0.0901108
TCGA-AV-A03D-20A-02D-A258-05	0.292304	0.745608	0.0879345
TCGA-07-0227-20A-01D-A398-05	0.223331	0.729552	0.0504146
TCGA-AV-A03D-20A-01D-A13Z-05	0.239998	0.798268	0.108679
TCGA-AV-A03D-20A-01D-A14Z-05	0.245935	0.762185	0.0509135
TCGA-AV-A03D-20A-01D-A16P-05	0.299882	0.747746	0.115757
TCGA-AV-A03D-20A-01D-A17Y-05	0.258744	0.767574	0.0645176
TCGA-AV-A03D-20A-01D-A18G-05	0.295422	0.820361	0.0712346
TCGA-AV-A03D-20A-01D-A19K-05	0.295386	0.741638	0.082448
TCGA-AV-A03D-20A-01D-A203-05	0.289394	0.756711	0.0820161
TCGA-AV-A03D-20A-01D-A211-05	0.287574	0.718082	0.0942311
TCGA-07-0227-20A-01D-A424-05,TCGA-07-0227-20A-01D-A429-05	0.224621	0.780611	0.0468337
TCGA-07-0227-20A-01D-A424-05,TCGA-07-0227-20A-01D-A429-05	0.227677	0.78945	0.0547528
TCGA-AV-A03D-20A-01D-A10A-05	0.245949	0.814056	0.0652036
TCGA-AV-A03D-20A-01D-A161-05	0.288959	0.823847	0.0707666
TCGA-AV-A03D-20A-01D-A16G-05	0.262162	0.774549	0.105761
TCGA-AV-A03D-20A-01D-A17F-05	0.277992	0.735971	0.0994606
TCGA-AV-A03D-20A-01D-A17Z-05	0.297181	0.694825	0.102569
TCGA-AV-A03D-20A-01D-A18O-05	0.287169	0.790715	0.103714
TCGA-AV-A03D-20A-01D-A19Z-05	0.317135	0.761179	0.0925728
TCGA-AV-A03D-20A-01D-A212-05	0.258857	0.775981	0.0735707
TCGA-AV-A03D-20A-01D-A22B-05	0.288915	0.820097	0.0545681
TCGA-AV-A03D-20A-02D-A27Y-05	0.306443	0.730696	0.0918929
TCGA-AV-A03D-20A-02D-A27B-05	0.273366	0.737296	0.0992501
TCGA-AV-A03D-20A-01D-A10N-05	0.308718	0.790534	0.112415
TCGA-AV-A03D-20A-02D-A31V-05	0.266954	0.777187	0.089258
TCGA-07-0227-20A-01D-A34S-05	0.254441	0.685214	0.0730137
TCGA-07-0227-20A-01D-A37Q-05	0.238625	0.760023	0.0593412
TCGA-07-0227-20A-01D-A409-05	0.221258	0.765253	0.0660261
TCGA-AV-A03D-20A-01D-A123-05	0.289789	0.804705	0.0672631
TCGA-AV-A03D-20A-01D-A12K-05	0.300778	0.750422	0.106759
TCGA-AV-A03D-20A-01D-A138-05	0.241342	0.705066	0.0800407
TCGA-AV-A03D-20A-01D-A13K-05	0.289746	0.754403	0.048018
TCGA-AV-A03D-20A-01D-A145-05	0.222387	0.801831	0.0580131
TCGA-AV-A03D-20A-01D-A14H-05	0.323642	0.738476	0.126321
TCGA-AV-A03D-20A-01D-A14N-05	0.22499	0.829093	0.0603839
TCGA-AV-A03D-20A-02D-A28S-05	0.276774	0.755443	0.0653568
TCGA-07-0227-20A-01D-A39X-05	0.225179	0.721907	0.0463661
