# Supplementary material for: Large-scale gene network analysis reveals the significance of extracellular matrix pathway and homeobox genes in acute myeloid leukemia: an introduction to the Pigengene package and its applications
Source: BMC Med Genomics. 2017 Mar 16;10:16. doi: 10.1186/s12920-017-0253-6 (PMC5353782; doi:10.1186/s12920-017-0253-6)
Supplement: Additional file 10 — Table S8. Validating coexpression patterns in 5,210 datasets. The descriptions and names of 5,210 datasets used to perform coexpression analysis are available as part of the online supplementary materials. SEEK sorted the datasets based on their coexpression score computed using the 113 genes from our extracellular matrix module. The AML-related datasets, highlighted in yellow, are frequent at the top of the list. The details of coexpression score and p-value computation are defined in the corresponding publication [44]. (XLS 1044 kb) [file 12920_2017_253_MOESM10_ESM.xls]

## Sheet: Sorted_datasets.csv
Rank	Dataset	Coexpression P-value	Coexpression Score	Description
1	GSE15434.GPL570.pcl	1.4e-45	0.308	Gene expression profiling in AML with normal karyotype: A multicenter study investigating molecular markers in 251 cases
2	GSE16015.GPL570.pcl	1.01e-43	0.291	AML with mutated NPM1 carrying a normal or aberrant karyotype show overlapping features
3	GSE12417.GPL570.pcl	8.18e-43	0.279	Prognostic gene signature for normal karyotype AML
4	GSE21261.GPL570.pcl	9.9e-42	0.278	Multilineage Dysplasia (MLD) in AML correlates with MDS-related cytogenetic abnormalities and a prior history of MDS or MDS/MPN but has no independent prognostic relevance
5	GSE30599.GPL570.pcl	4.06e-44	0.268	EZH2 mutations can be detected in 23% of PICALM-MLLT10 (CALM-AF10) positive acute leukemias
6	GSE4698.GPL96.pcl	1.06e-41	0.267	Molecular characterization of very early relapsed childhood ALL
7	GSE34733.GPL570.pcl	2.8e-45	0.251	Methylation of the Proximal, Distal and Core Promoter of CEBPA in 572 Cases with Normal Karyotpye AML and 44 with t(8;21) Disclosed Different Frequencies but no Impact on Prognosis
8	GSE42064.GPL570.pcl	1.61e-41	0.248	Acute myeloid leukemia with CEBPA double-mutations harbors in 76.8% of cases concomitant molecular mutations with TET2 and GATA2 alterations demonstrating strong prognostic impact
9	GSE17449.GPL571.pcl	3.02e-42	0.244	Transcription signature of Multiple Sclerosis
10	GSE16129.GPL96.pcl	1.27e-40	0.243	Enhanced Monocyte Response &amp; Decreased Central Memory T Cells in Children with Invasive Staphylococcus aureus Infections
11	GSE35784.GPL570.pcl	3.65e-40	0.241	Gene expression profile of pediatric AML
12	GSE10792.GPL570.pcl	5.34e-37	0.236	Genome wide genotyping and gene expression data of childhood B-cell precursor ALL without known genetic aberrations
13	GSE17459.GPL570.pcl	2.07e-36	0.233	Down's syndrome with acute lymphoblastic pediatric leukemia (DS-ALL)
14	GSE30442.GPL570.pcl	9.47e-40	0.231	Whole-exome sequencing identifies mutations of BCOR in acute myeloid leukemia with normal karyotype
15	GSE11907.GPL96.pcl	1.2e-34	0.229	A Modular Analysis Framework for Blood Genomics Studies: Application to Systemic Lupus Erythematosus
16	GSE11909.GPL96.pcl	6.07e-36	0.226	A modular analysis framework for the discovery of biomarkers of Systemic Lupus Erythematosus
17	GSE11908.GPL96.pcl	1.02e-35	0.226	Construction of a modular analysis framework for blood Genomics Studies
18	GSE12662.GPL570.pcl	5.63e-34	0.218	Normal human bone marrow CD34+ cells, promyelocytes, and neutrophils and PR9 cell line PML-RARA induction time course
19	GSE12417.GPL96.pcl	2.34e-32	0.217	Prognostic gene signature for normal karyotype AML
20	GSE18018.GPL570.pcl	5.42e-41	0.216	Multilineage dysplasia and AML with mutated nucleophosmin
21	GSE46170.GPL570.pcl	1.42e-38	0.216	Whole Genome Expression Array in Human T-cell Acute Lymphoblastic Leukemia
22	GSE34205.GPL570.pcl	5.12e-34	0.216	Transcriptional profile of PBMCs in patients with acute RSV or Influenza infection
23	GSE17703.GPL571.pcl	3.9e-37	0.214	Bone marrow gene expression of pediatric acute lymphoblastic leukemia (ALL)
24	GSE10255.GPL96.pcl	2.21e-34	0.214	Gene expression in primary acute lymphoblastic leukemia (ALL) associated with methotrexate treatment response
25	GSE14062.GPL570.pcl	7.08e-34	0.205	MLL rearrangements in pediatric ALL and AML: MLL specific and lineage specific signatures
26	GSE26713.GPL570.pcl	4.88e-35	0.2	Integrated transcript and genome analyses reveal NKX2-1 and MEF2C as potential oncogenes in T-ALL
27	GSE17409.GPL571.pcl	5.62e-38	0.194	Pregnancy changes expression in peripheral blood mononuclear cells of healthy donors
28	GSE33223.GPL570.pcl	9.94e-38	0.19	Multilineage dysplasia does not influence prognosis in patients with CEBPA mutated AML supporting the WHO proposal to classify these patients as a unique entity
29	GSE25624.GPL4133.pcl	2.29e-38	0.186	The bone marrow microenvironment in patients with neuroblastoma: presence of IFN signature and significant down-regulation of CXCL12 expression
30	GSE28842.GPL570.pcl	9.6e-33	0.183	Withdrawal of immunosuppressive therapy in stable liver transplant recipients
31	GSE14858.GPL570.pcl	2.86e-37	0.178	Gene exprssion profile classification predicts clinical outcome in juvenile myelomonocytic leukemia
32	GSE33463.GPL6947.pcl	2.88e-30	0.17	Erythroid-Specific Transcriptional Changes in PBMCs from Pulmonary Hypertension Patients
33	GSE15210.GPL8289.pcl	2.29e-29	0.169	Gene expression profiles of mono- and biallelic CEBPA mutations in cytogenetically normal AML
34	GSE40893.GPL570.pcl	8.93e-36	0.167	Molecular pathways of early CD105-positive erythroid cells as compared to CD34-positive common precursor cells by high-sensitive flow cytometric cell sorting and gene expression profiling
35	GSE12995.GPL96.pcl	4.3e-29	0.167	Expression data for diagnosis acute lymphoblastic leukemia samples
36	GSE21349.GPL570.pcl	9.84e-29	0.166	A compendium of myeloma associated chromosomal copy number abnormalities and their prognostic value
37	GSE43553.GPL571.pcl	1.36e-27	0.165	Microarray-based gene expression profiling in patients with cryopyrin-associated periodic syndromes defines a disease-related signature and IL-1-responsive transcripts.
38	GSE29326.GPL570.pcl	3.89e-35	0.164	Gene expression profiling of pediatric myelodysplastic syndrome (MDS) characterizes disease subtype and time to progression into acute myeloid leukemia (AML)
39	GSE16791.GPL570.pcl	1.56e-34	0.163	Expression data from CD138+ cells obtained from MM patients at diagnosis
40	GSE19853.GPL4133.pcl	6.37e-34	0.159	Gene expression profile of fresh human acute myeloid leukemia cells exposed ex vivo to AS602868
41	GSE36532.GPL6480.pcl	5.62e-30	0.159	Effects of choline intake and pregnancy on peripheral blood leukocyte gene expression
42	GSE16236.GPL570.pcl	7.68e-34	0.159	Transcriptional profiling of bone marrow cells of MDS patients
43	GSE26050.GPL570.pcl	6.07e-32	0.158	Gene Expression Profiling of Peripheral Blood Mononuclear Cells from Children With Active Hemophagocytic Lymphohistiocytosis
44	GSE29908.GPL570.pcl	3.75e-34	0.156	Expression data from peripheral blood mononuclear cell in patients with type 1 diabetes before and after peripheral stem cell transplantation
45	GSE16334.GPL96.pcl	6.8e-31	0.155	Expression data from normal and Fanconi anemia low density bone marrow cells
46	GSE1159.GPL96.pcl	4.95e-26	0.152	Data_matrix_for_GSE1159
47	GSE15347.GPL96.pcl	3.96e-29	0.151	Analysis of pediatric acute myeloid leukemia (AML) samples at diagnosis
48	GSE27383.GPL570.pcl	1.09e-29	0.151	Marked Reduction of AKT1 Expression and Deregulation of AKT1-associated Pathways in Peripheral Blood Mononuclear Cells of Schizophrenia Patients
49	GSE14471.GPL96.pcl	9.59e-28	0.151	Affymetrix U133A array data for 111 pediatric acute myeloid leukemia (AML) samples at diagnosis
50	GSE43176.GPL96.pcl	1.02e-28	0.148	Wild-Type Nras Lacks Tumor Suppressor Activity and Nras Oncogene Dosage Strongly Modulates Hematopoietic Transformation
51	GSE19554.GPL570.pcl	5.12e-32	0.147	Expression data from bone marrow of primary multiple myeloma patients
52	GSE3911.GPL96.pcl	5.85e-28	0.147	60 samples obtained at relapse
53	GSE14468.GPL570.pcl	6.54e-29	0.146	Gene expression profiling of CEBPA double and single mutant and CEBPA wild type AML.
54	GSE27034.GPL570.pcl	9.08e-29	0.145	Gene expression profiling of peripheral blood mononuclear cells in the setting of peripheral arterial disease
55	GSE42296.GPL6244.pcl	2.95e-29	0.145	Distinct, non-overlapping gene panels of peripheral blood gene expression predict response to infliximab therapy in rheumatoid arthritis and Crohn's disease
56	GSE34670.GPL96.pcl	8.85e-29	0.144	Gene expression in pediatric cALL
57	GSE14671.GPL570.pcl	2.49e-30	0.143	EXPRESSION SIGNATURE TO PREDICT MAJOR CYTOGENETIC RESPONSE IN CHRONIC PHASE CML PATIENTS TREATED WITH IMATINIB
58	GSE16558.GPL6244.pcl	8.33e-29	0.143	MicroRNAs in Myeloma
59	GSE22229.GPL570.pcl	2.51e-29	0.142	Identification of a B cell signature associated with renal transplant Tolerance in humans
60	GSE3912.GPL96.pcl	1.34e-27	0.141	First bone marrow relapse with or without initial diagnosis
61	GSE22707.GPL570.pcl	9.47e-27	0.14	Absence of significant overlap in transcriptional patterns between operationally tolerant liver and kidney recipients
62	GSE10609.GPL570.pcl	1.23e-27	0.14	the recurrent SET-NUP214 fusion as a new HOXA activation mechanism in pediatric T-ALL
63	GSE473.GPL96.pcl	9.04e-28	0.139	PGA Human CD4+ Lymphocytes
64	GSE9960.GPL570.pcl	3.29e-27	0.139	Gene-expression profiling of peripheral blood mononuclear cells in sepsis
65	GSE34860.GPL96.pcl	8.13e-30	0.138	Gene expression profiling in acute myeloid leukemia with mutated NPM
66	GSE1729.GPL96.pcl	4.56e-28	0.138	Table 1. Clinical and biological characteristics of the 43 AML patients included in this study.
67	GSE19577.GPL570.pcl	2.54e-31	0.137	MLL partner genes confer distinct biological and clinical signatures of pediatric AML, an AIEOP study
68	GSE13904.GPL570.pcl	9.12e-27	0.136	Expression profiling across the pediatric systemic inflammatory response syndrome, sepsis, and septic shock spectrum
69	GSE13591.GPL96.pcl	8.04e-25	0.136	Integrated genomics approach to detect allelic imbalances in multiple myeloma
70	GSE16122.GPL96.pcl	1.05e-25	0.136	A SNP microarray and FISH-based procedure to detect allelic imbalances in multiple myeloma
71	GSE34186.GPL5175.pcl	5.83e-31	0.135	miR-196b targets both oncogenic and tumor suppressor genes in MLL-associated leukemia
72	GSE37199.GPL570.pcl	1.95e-27	0.135	Blood mRNA expression signatures derived from unsupervised analyses identify prostate cancers with poor outcome
73	GSE22224.GPL570.pcl	6.83e-30	0.135	Comparative Transcriptional and Phenotypic Peripheral Blood Analysis of Kidney Recipients under Cyclosporin A or Sirolimus Monotherapy
74	GSE13501.GPL570.pcl	1.85e-27	0.135	Subtype-specific peripheral blood gene expression profiles in recent onset JIA
75	GSE35665.GPL5175.pcl	5.42e-28	0.134	Genome-wide expression analysis in Down syndrome: insight into immunodeficiency
76	GSE2113.GPL96.pcl	2.26e-25	0.133	Plasma cell dyscrasias expression profiles associated with distinct IGH translocations in multiple myeloma
77	GSE19743.GPL570.pcl	1.77e-28	0.132	A large-scale clinical study of gene expression response to severe burn injury
78	GSE39925.GPL6244.pcl	2.74e-27	0.132	Transcriptional characterization of a prospective series of primary plasma cell leukemia revealed genes associated with tumor progression and poorest outcome
79	GSE19784.GPL570.pcl	8.75e-27	0.132	Gene expression profiling of multiple myeloma patients included in the HOVON65/GMMG-HD4 trial
80	GSE26440.GPL570.pcl	6.7e-26	0.132	Expression data for derivation of septic shock subgroups
81	GSE21521.GPL570.pcl	2.1e-27	0.129	Immature cell populations and an erythropoiesis gene expression signature in systemic juvenile idiopathic arthritis: Implications for pathogenesis
82	GSE17498.GPL96.pcl	1.7e-25	0.128	Identification of MicroRNA Expression Patterns and a MicroRNAs/mRNA Regulatory Network in Multiple Myeloma
83	GSE9170.GPL1708.pcl	6.82e-31	0.126	Five distinct biological processes and 14 differentially expressed genes characterize TEL/AML1-positive leukemia
84	GSE10358.GPL570.pcl	2.04e-25	0.123	Discovery and validation of expression data for the Genomics of Acute Myeloid Leukemia Program at Washington University.
85	GSE34577.GPL6947.pcl	7.35e-30	0.123	Routine use of microarray-based gene expression profiling to identify patients with low cytogenetic risk acute myeloid leukemia: accurate results can be obtained even with suboptimal samples (training samples)
86	GSE39335.GPL570.pcl	1.34e-28	0.123	Expression data from glucocorticoid-treated ALL (BCR-ABL patients)
87	GSE17924.GPL4133.pcl	1.72e-29	0.122	Genome-Wide Expression Profiling Deciphers Host Responses Altered during Dengue Shock Syndrome and Reveals the Role of Innate Immunity in Severe Dengue
88	GSE27131.GPL6244.pcl	1.59e-29	0.121	Peripheral blood cells expression data form 7 patients with severe pdm(H1N1) influensa and 7 gender and age matched healthy controls
89	GSE14926.GPL570.pcl	6.51e-27	0.12	Analysis of the impact of the method of cell selection on the gene expression profile of human CD4 and CD8 T cells
90	GSE2328.GPL96.pcl	2.98e-27	0.12	Application of genome-wide expression analysis to human health &amp; disease
91	GSE39847.GPL4133.pcl	2.23e-28	0.12	Gene Expression Profiling in T-ALL and B-ALL of Childhood Acute Lymphoblastic Leukemia
92	GSE45536.GPL570.pcl	8.08e-27	0.119	The Plasma Cell Signature in Autoimmune Disease (II)
93	GSE14834.GPL570.pcl	1.62e-27	0.119	Characterization of B- and T-lineage ALL by Integrated Analysis of microRNA and mRNA Expression Profiles
94	GSE26725.GPL570.pcl	3.37e-29	0.119	Gene expression analysis of 12 B-cell Chronic Lymphocytic Leukemia samples and 5 CD19+ control samples
95	GSE9827.GPL96.pcl	8.38e-29	0.118	JAK2V617F mutation in CD34+ stem cells of essential thrombocythemia
96	GSE29883.GPL570.pcl	1.05e-29	0.118	Deregulated apoptosis signaling in core binding factor leukemia differentiates clinically relevant, molecular marker independent subgroups
97	GSE26378.GPL570.pcl	2.36e-23	0.117	Expression data from validation cohort of children with septic shock
98	GSE21231.GPL6244.pcl	1.35e-27	0.117	Gene expression changes associated with resistance to intravenous corticosteroid therapy in children with severe ulcerative colitis
99	GSE11881.GPL570.pcl	4.01e-31	0.116	Multiparameter Immune Profiling of Operational Tolerance in Liver Transplantation
100	GSE18323.GPL571.pcl	1.31e-20	0.116	Expression data from a malaria vaccine trial (HG-U133A2.0 and U133 Plus 2.0)
101	GSE36930.GPL6244.pcl	7.43e-28	0.115	Comparative transcriptomic profiling of peripheral blood mononuclear cells (PBMCs) isolated from patients in secondary prevention of CVD taking placebo, grape extract or resveratrol-enriched grape extract
102	GSE12187.GPL570.pcl	3.44e-25	0.115	Biomarkers for Early and Late Stage Chronic Allograft Nephropathy by Genomic Profiling of Peripheral Blood
103	GSE14924.GPL570.pcl	2.49e-26	0.114	Characterisation of gene expression changes in T cells from patients presenting with AML compared with healthy T cells
104	GSE33566.GPL6480.pcl	9.93e-27	0.113	The Peripheral Blood Transcriptome Predicts the Presence and Extent of Disease in Idiopathic Pulmonary Fibrosis
105	GSE19599.GPL570.pcl	4.88e-28	0.113	Expression data for normal flow sorted hematopietic cell subpopulations
106	GSE32962.GPL570.pcl	3.41e-25	0.113	In vitro prednisolone resistance signature in MLL-rearranged infant ALL
107	GSE23387.GPL6480.pcl	2.9e-29	0.112	Nickel Chloride (NiCl2) effect on human T cells from whole blood
108	GSE10258.GPL570.pcl	9.23e-28	0.112	Gene expression profiling of AML
109	GSE19475.GPL570.pcl	1.23e-26	0.111	Gene expression data from infants (&lt;1 year of age) diagnosed with Acute Lymphoblastic Leukemia (ALL)
110	GSE19143.GPL96.pcl	1.41e-23	0.11	Gene expression data from children diagnosed with ALL in vitro sensitive or resistant to prednisolone
111	GSE19429.GPL570.pcl	6.81e-25	0.109	Expression data from bone marrow CD34+ cells of MDS patients and healthy controls
112	GSE9692.GPL570.pcl	2.18e-25	0.109	Validation of Genome-wide Expression patterns in Pediatric Septic Shock
113	GSE17410.GPL571.pcl	5.21e-26	0.109	Pregnancy changes expression in peripheral blood mononuclear cells of Multiple Sclerosis (MS) patients
114	GSE37567.GPL570.pcl	1.42e-23	0.109	Methodoligies for identifying lead toxicity
115	GSE10361.GPL96.pcl	2.59e-26	0.108	Temporal Analysis of Platelets as Cytotoxic Mediators in Sepsis-induced Acute Lung Injury (ALI)
116	GSE24427.GPL96.pcl	5.17e-21	0.107	Expression data of multiple sclerosis patients receiving subcutaneous Interferon-beta-1b therapy [U133 A and B]
117	GSE25160.GPL6244.pcl	1.65e-26	0.107	Combination of peripheral blood gene expression profiles and clinical parameters predicts response for tocilizumab (anti-IL6) treatment in rheumatoid arthritis
118	GSE34268.GPL96.pcl	6.88e-24	0.107	Expression data from normal and MDS erythroids cell cutlures ex vivo
119	GSE31348.GPL570.pcl	2.08e-23	0.106	Tuberculosis Patients Blood Gene Expression Through Treatment
120	GSE39088.GPL570.pcl	3.37e-22	0.106	Down-regulation of Interferon signature in systemic lupus erythematosus patients by active immunization with Interferon alpha-Kinoid
121	GSE11227.GPL570.pcl	2.03e-26	0.105	Nocturnal Hemodialysis Improves Erythropoietin Responsiveness
122	GSE41890.GPL6244.pcl	6.85e-25	0.105	Expression data from multiple sclerosis patients in remission and relapse
123	GSE27858.GPL570.pcl	3.24e-23	0.104	The novel antisense Bcl-2 inhibitor SPC2996 causes rapid leukemic cell clearance and immune activation in chronic lymphocytic leukemia
124	GSE32057.GPL570.pcl	2.6e-26	0.104	Expression data of genes that regulate reactive oxygen species in bone marrow mononuclear cells from patients with Shwachman-Diamond syndrome
125	GSE30105.GPL4133.pcl	2.65e-28	0.104	CPG stimulation for Gene Expression of unmutated B-CLL
126	GSE35935.GPL570.pcl	3.85e-26	0.103	Rituximab plus chlorambucil as initial treatment for elderly patients with chronic lymphocytic leukemia: effect of pretreatment biologic characteristics and gene expression patterns on response to treatment
127	GSE20690.GPL4133.pcl	1.24e-25	0.103	Efficacy of anti-TNF biologic agent, infliximab, for RA patients using transcriptome analysis of white blood cells
128	GSE22460.GPL6480.pcl	1.44e-25	0.103	Combined miRNA and mRNA analysis of CD133(+) and CD34(+) cells
129	GSE19314.GPL570.pcl	2.79e-22	0.103	Sarcoidosis-specific markers from whole blood gene expression
130	GSE11375.GPL570.pcl	1.22e-23	0.102	A Genomic Score Prognostic of Outcome in Trauma Patients
131	GSE14346.GPL570.pcl	1.42e-23	0.102	Kidney transplantation (Affymetrix set)
132	GSE9656.GPL570.pcl	2.45e-23	0.101	Gene Expression Profiling Reveals Biological Insights into the Pathophysiology of WaldenstrÃ¶ms macroglobulinemia
133	GSE16797.GPL570.pcl	8.38e-25	0.0998	Clinical score and gene profiling patterns identify Kawasaki disease patients who may benefit from methylprednisolone
134	GSE40831.GPL570.pcl	9.27e-25	0.0996	Lineage-depleted (Lin-) cell and mono-nucleated cell (MNC), and uncultured and culture-derived colony forming unit-monocytes and megakaryocytes
135	GSE25623.GPL4133.pcl	8.16e-25	0.0994	Bone marrows infiltrating human neuroblastoma cells express high levels of calprotectin and HLA-G proteins.
136	GSE14577.GPL96.pcl	5.76e-25	0.0989	A Gene Signature for Chronic Fatigue Syndrome
137	GSE30029.GPL6947.pcl	1.45e-23	0.0977	Gene expression profiling in the leukemic stem cell-enriched CD34+ fraction identifies target genes that predict prognosis in normal karyotype AML
138	GSE46449.GPL570.pcl	2.2e-23	0.0972	Expression data from Patients with Bipolar (BP) Disorder and Matched Control Subjects
139	GSE29111.GPL570.pcl	1.17e-23	0.097	Characterisation of Myocardial Infarction and Unstable Angina with mRNA Profiles from Whole Blood of individual patients
140	GSE41216.GPL16100.pcl	4.69e-26	0.0969	Genome-wide profiling of methylation identifies novel targets with aberrant hypermethylation and reduced expression in low-risk myelodysplastic syndromes.
141	GSE34015.GPL6244.pcl	4.89e-26	0.0964	Expression of MALT1 oncogene in mouse hematopoietic stem/progenitor cells recapitulates the pathogenesis of human MALT lymphoma
142	GSE19151.GPL571.pcl	5.37e-20	0.0963	Whole Blood Gene Expression Profiles Distinguish Patients with Single versus Recurrent Venous Thromboembolism
143	GSE3910.GPL96.pcl	6.42e-24	0.0962	35 patients at diagnosis and relapse
144	GSE12517.GPL96.pcl	5.65e-22	0.0957	Differential gene expression in peripheral blood leukocytes as a function of estrogen
145	GSE28750.GPL570.pcl	9.04e-24	0.0953	Development and Validation of a Novel Molecular Biomarker Diagnostic Test for the Early Detection of Sepsis
146	GSE22255.GPL570.pcl	5.09e-24	0.0948	Blood genomic expression profile for ischemic stroke (IS)
147	GSE14853.GPL4133.pcl	1.8e-24	0.0944	Circulating endothelial cells in patients with chronic lymphocytic leukemia: clinical and biological characterization
148	GSE17065.GPL6947.pcl	3.32e-24	0.093	Geographical Genomics of Human Leukocytes Gene Expression Variation
149	GSE32280.GPL570.pcl	3.95e-23	0.0929	Expression data from peripheral blood lymphocytes of major depression, subsyndromal symptomatic depression, and healthy controls
150	GSE39730.GPL570.pcl	9.44e-28	0.0929	Altered miRNA and gene expression in acute myeloid leukemia with complex karyotype identify networks of prognostic relevance
151	GSE13849.GPL570.pcl	2.82e-23	0.0924	Expression Signatures in Polyarticular JIA Show Heterogeneity and Offer a Molecular Classification of Disease Subsets
152	GSE38618.GPL6244.pcl	1.2e-22	0.0921	Relevance of Chromosome 2p Gain in Early Binet Stage A Chronic Lymphocytic Leukemia
153	GSE26339.GPL570.pcl	2.66e-24	0.0913	Expression data from pericardial and subcutaneous adipose tissue and adipocytes
154	GSE20680.GPL4133.pcl	2.68e-23	0.0897	Whole Blood Cell Gene Expression Profiling in Patients with Coronary Artery Disease from the Cathgen Registry
155	GSE19285.GPL96.pcl	6.9e-20	0.0884	Expression data of multiple sclerosis patients receiving intramuscular Interferon-beta-1a therapy [U133 A and B]
156	GSE9487.GPL3921.pcl	1.77e-23	0.0884	Genome-wide expression profiling of cells infected with control or RPS14 shRNAs
157	GSE14642.GPL570.pcl	1.72e-22	0.0882	A Brief Bout of Exercise Alters Gene Expression and Distinct Gene Pathways in PBMC of Early- and Late-Pubertal Females
158	GSE17048.GPL6947.pcl	4.34e-22	0.0882	Multiple Sclerosis Blood Cell mRNA Transcriptome
159	GSE42630.RNASEQ.pcl	3.39e-23	0.0879	Functional genomics identifies type I interferon pathway as central for host defense against Candida albicans
160	GSE29615.GPL13158.pcl	5.47e-24	0.0869	Time Course of Young Adults Vaccinated with Influenza LAIV Vaccine during 2008/09 Flu Season
161	GSE21342.GPL6947.pcl	3.97e-24	0.0869	Maternal influences on the transmission of leukocyte gene expression profiles in population samples (mother and child)
162	GSE46280.GPL15445.pcl	4.22e-22	0.0863	Expression data of multiple sclerosis patients receiving Interferon-beta therapy [HG-U133_Plus_2]
163	GSE18971.GPL4133.pcl	6.02e-25	0.0859	Nutlin-3 treatment of B-CLL
164	GSE11135.GPL570.pcl	1.72e-22	0.085	The MILE (Microarray Innovations In LEukemia) study pre-phase
165	GSE31773.GPL570.pcl	4.75e-23	0.085	Comparison of mRNA expression in circulating T-cells from patients with severe asthma
166	GSE15932.GPL570.pcl	1.27e-24	0.0846	Blood biomarkers of pancreatic cancer associated diabetes identified by peripheral blood-based gene expression profiles
167	GSE16065.GPL4133.pcl	6.73e-24	0.0846	mutated IGHV3-23 CLL
168	GSE25639.GPL570.pcl	4.59e-21	0.0845	A mouse model of deregulation of the malt1 oncogene recapitulates the pathogenesis of human malt lymphoma
169	GSE32719.GPL570.pcl	6.85e-24	0.0844	Expression data from human bone marrow hematopoietic stem cells
170	GSE31504.GPL570.pcl	2.31e-23	0.0842	Impact of Gene Expression Profiling Based Risk Stratification in Patients with Myeloma Receiving Initial Therapy with Lenalidomide and Dexamethasone
171	GSE22491.GPL6480.pcl	1.02e-24	0.0837	Transcriptomic profiling of peripheral blood mononuclear cells from patients with Parkinsonâ€™s disease and control subjects.
172	GSE40586.GPL6244.pcl	2.75e-21	0.0836	Peripheral blood RNA gene expression profiling in patients with bacterial meningitis
173	GSE36418.GPL6884.pcl	1.18e-23	0.0836	Genome wide expression in ADAMTS13-deficient thrombotic thrombocytopenic purpura TTP
174	GSE20127.GPL4133.pcl	1.26e-25	0.0833	Direct generation of induced pluripotent stem cells from human non-mobilized blood
175	GSE31729.GPL6244.pcl	1.04e-22	0.0832	Lack of effect in desensitization with intravenous immunoglobulin and rituximab in highly-sensitized patients
176	GSE27390.GPL570.pcl	1.19e-25	0.0832	Human bone marrow-derived mononuclear cells (BMMC): rheumatoid arthritis vs. osteoarthritis
177	GSE28623.GPL4133.pcl	1.29e-22	0.0831	Pathway and functional association analysis of whole blood gene expression profiles reveal functional networks underlying TB pathogenesis. [Agilent-014850]
178	GSE26975.GPL11670.pcl	1.8e-22	0.0822	Human lupus netting neutrophils induce endothelial damage, infiltrate tissues and expose immunostimulatory molecules
179	GSE12668.GPL96.pcl	8.26e-22	0.0816	Waldenstrom's Macroglobulinemia patients: expression and aCGH data
180	GSE24598.GPL570.pcl	2.55e-22	0.0815	The human nose harbours a niche of olfactory ecto-mesenchymal stem cells displaying neurogenic and osteogenic properties
181	GSE20686.GPL4133.pcl	6.63e-20	0.0813	Whole Blood Cell Gene Expression Profiling in Patients with Coronary Artery Disease (Homo sapiens)
182	GSE10715.GPL570.pcl	9.95e-22	0.0811	Expression data from normal and CRC human peripheral blood samples
183	GSE31360.GPL4133.pcl	1.26e-24	0.081	CPG stimulation for Gene Expression of mutated B-CLL
184	GSE39156.GPL570.pcl	6.92e-21	0.0807	A transcriptionally induced antioxidant program is elicited in thyroid cells after exposure to hydrogen peroxide
185	GSE2351.GPL96.pcl	4.32e-20	0.0806	Drug resistance to Asparaginase (ASP), daunorubicin (DNR), prednisolone (PRD), vincristine (VCR) and cross resistance component 1, 2, 3
186	GSE37171.GPL570.pcl	3.55e-21	0.0805	Expression data from uremic patients and 20 healthy controls (normals)
187	GSE33615.GPL4133.pcl	1.8e-21	0.0801	Whole genome gene expression profiling in Adult T-cell Leukemia (ATL) cells and in Normal CD4+ T-cells
188	GSE21311.GPL6947.pcl	2.5e-20	0.0801	Maternal influences on the transmission of leukocyte gene expression profiles in population samples (Red Cross Donors)
189	GSE14286.GPL96.pcl	7.76e-22	0.0796	Expression data for biophenotypic leukemia patients treated in St. Jude Children's Research Hospital
190	GSE28327.GPL570.pcl	3.86e-24	0.0795	Genome-wide profiling of tumor cells in multiple myeloma
191	GSE22356.GPL570.pcl	1.13e-21	0.0794	Altered immune phenotype in peripheral blood cells of patients with scleroderma-associated pulmonary hypertension
192	GSE40561.GPL6947.pcl	5.55e-22	0.0793	Transcriptional analysis of whole blood in patients with auto-inflammatory disorders
193	GSE17156.GPL571.pcl	1.12e-18	0.079	Gene expression signatures of symptomatic respiratory viral infection in adults
194	GSE12384.GPL4133.pcl	5.98e-24	0.0776	Effect of IL6 level on gene expression changes in Peripheral Blood Mononuclear cells (PBMC) induced by physical activity
195	GSE11877.GPL570.pcl	5.9e-18	0.0775	Children's Oncology Group Study 9906 for High-Risk Pediatric ALL
196	GSE34608.GPL6480.pcl	5.13e-21	0.0774	Gene and microRNA expression in pulmonary tuberculosis and sarcoidosis
197	GSE47199.GPL6244.pcl	5.14e-20	0.0773	Expression data from blood and biopsies of BKV viremia and nephropathy transplant patients
198	GSE17080_3.GPL6884.pcl	6.48e-21	0.0769	Common regulatory variation impacts gene expression in a cell type dependent manner
199	GSE13486.GPL570.pcl	6.08e-19	0.0768	Time Course of Individuals Vaccinated with YF-17D
200	GSE23604.GPL570.pcl	2.32e-22	0.0767	ECP mediated monocyte to DC differentiation
201	GSE19556.GPL96.pcl	4.5e-22	0.0764	Transcriptional program of terminal granulocytic differentation
202	GSE38987.GPL570.pcl	2.31e-22	0.0764	Commonly altered genomic regions in acute myeloid leukemia are enriched for somatic mutations involved in chromatin-remodeling and splicing
203	GSE15258.GPL570.pcl	1.37e-20	0.0761	Whole blood transcript profiling of rheumatoid arthritis patients
204	GSE38627.GPL570.pcl	1.23e-19	0.0761	Thalidomide in Total Therapy 2 Overcomes Inferior Prognosis of Myeloma with Low Expression of the Glucocorticoid Receptor Gene NR3C1
205	GSE22886.GPL96.pcl	2.33e-19	0.0758	Expression profiles from a variety of resting and activated human immune cells
206	GSE11755.GPL570.pcl	3.9e-22	0.0757	Gene expression profiling in pediatric meningococcal sepsis reveals dynamic changes in NK-cell and cytotoxic molecules
207	GSE26554.GPL570.pcl	1.98e-19	0.0756	Genome-wide association analysis of juvenile idiopathic arthritis identifies a new susceptibility locus at chromosomal region 3q13.
208	GSE20681.GPL4133.pcl	1.67e-21	0.0751	Whole Blood Cell Gene Expression Profiling in Patients with Coronary Artery Disease from the PREDICT Trial
209	GSE43177.GPL570.pcl	7.19e-23	0.0749	MicroRNA regulate immunological pathways in T-cells in immune thrombocytopenia (ITP) [mRNA]
210	GSE34822.GPL6480.pcl	3.07e-23	0.0749	Transcriptome Analysis in Patients with Progressive Coronary Artery Disease
211	GSE15245.GPL571.pcl	5.2e-19	0.0749	Prediction of acute multiple sclerosis relapses by transcription levels of peripheral blood cells
212	GSE14973.GPL570.pcl	1.02e-21	0.0746	Antileukemic activity of valproic acid in chronic lymphocytic leukemia cells defined by microarray analysis
213	GSE21592.GPL571.pcl	2.01e-20	0.0746	Genome-wide gene expression profiling of human narcolepsy
214	GSE32269.GPL96.pcl	1.17e-18	0.0744	Expression data for primary localized prostate cancer versus castration-resistant bone metastatic prostate cancer
215	GSE15645.GPL570.pcl	9.18e-21	0.074	Remission in Polyarticular Juvenile Idiopathic Arthritis
216	GSE13485.GPL7567.pcl	1.06e-18	0.0736	Profiling 20,077 genes in 25 vaccine recipients: U133 Plus 2.0, Custom CDF Version 9
217	GSE13425.GPL96.pcl	3.22e-18	0.073	Expression data from ALL patients included in the set used to construct a classification signature (COALL cohort)
218	GSE37107.GPL6947.pcl	1.03e-24	0.0726	Genome-wide transcription analysis of whole blood prior to rituximab treatment in relation to clinical response
219	GSE11083.GPL570.pcl	4.25e-19	0.0723	Childhood Onset Rheumatic Disease Gene Expression Profile
220	GSE30377.GPL96.pcl	4.39e-20	0.0723	Human Hematopoietic and Leukemic Stem Cell Gene Expression Profiles
221	GSE30201.GPL570.pcl	1.9e-20	0.0722	Expression data of ribosomal proteins from sorted hematopoietic stems cells from patients with low risk MDS.
222	GSE22552.GPL570.pcl	1.32e-20	0.0721	Transcriptome of the maturing erythroblast
223	GSE14560.GPL4133.pcl	3.75e-22	0.0721	CLL: CD38+CD49d+ vs. CD38-CD49d-
224	GSE37307.GPL96.pcl	2.78e-18	0.072	Aberrant expressed genes in AML
225	GSE29986.GPL570.pcl	3.12e-19	0.0719	gene expression analyses of pediatric lymphoblastic lymphomas and leukemias
226	GSE42765.GPL570.pcl	1.7e-21	0.0718	MLLT10 gene recombinations in pediatric T-Acute Lymphoblastic Leukemia
227	GSE3526.GPL570.pcl	2.81e-20	0.0718	Comparison of gene expression profiles across the normal human body
228	GSE10438.GPL96.pcl	3.33e-22	0.0717	Gene Expression Study of Background, Progenitor and Stem Cell Populations from Human Umbilical Cord Blood
229	GSE24706.GPL6884.pcl	5.76e-21	0.0716	Gene Expression profiling of human PBMCs with different ANA titer
230	GSE40012.GPL6947.pcl	6.57e-19	0.0716	Blood transcriptome of human bacterial and influenza A pneumonia
231	GSE11393.GPL571.pcl	1.24e-20	0.0712	Monocyte gene expression profiling in familial combined hyperlipidemia and its modification by atorvastatin treatment
232	GSE11342.GPL96.pcl	1.66e-16	0.071	Gene expression of Peg-interferon alfa-2b plus ribavirin in hepatitis C patients during the first 10 weeks of treatment
233	GSE32909.GPL6884.pcl	6.03e-19	0.0708	Human transcriptome analysis of acute responses to glucose ingestion reveals a role of leukocytes in hyperglycemia induced inflammation.
234	GSE30119.GPL6947.pcl	2.17e-19	0.0708	Genome-wide analysis of whole blood transcriptional response to community-acquired Staphylococcus aureus infection in vivo
235	GSE12838.GPL570.pcl	1.03e-19	0.0707	The Monocyte Advantage
236	GSE20098.GPL6884.pcl	2.55e-17	0.0705	Human CD4+ T-cell transcriptome in early arthritis
237	GSE29624.GPL6244.pcl	2.31e-21	0.07	Expression data from human peripheral blood lymphocytes stimulated with anti-CD3 and anti-CD28 antibodies.
238	GSE38484.GPL6947.pcl	1.48e-19	0.0697	A gene co-expression network in whole blood of schizophrenia patients is independent of antipsychotic-use and enriched for brain-expressed genes [HumanHT-12 V3.0]
239	GSE1577.GPL96.pcl	2.28e-18	0.0688	T-ALL and T-lymphoblastic lymphoma
240	GSE23113.GPL4133.pcl	1.17e-25	0.068	Transcriptome Signatures of Sezary Cells from Patients and Cultured Hut 78, Hut 102 and Jurkat Cells
241	GSE33377.GPL5175.pcl	7.87e-20	0.0679	Expression profiling of rheumatoid arthritis patients treated with anti-TNF
242	GSE37469.GPL5175.pcl	5.26e-22	0.0678	Minor clone provides a reservoir for relapse in multiple myeloma
243	GSE33846.GPL570.pcl	5.98e-21	0.0678	Expression data of hepatocytes isolated from chimeric mouse livers repopulated with human hepatocytes and from normal human livers
244	GSE42146.RNASEQ.pcl	4.26e-20	0.0678	RECURRENT SETBP1 MUTATIONS IN ATYPICAL CHRONIC MYELOID LEUKEMIA
245	GSE41914.GPL570.pcl	4.35e-21	0.0678	Effects of exercise on gene expression level in human NK Cells
246	GSE9476.GPL96.pcl	5.02e-16	0.0671	Abnormal Expression Changes in AML
247	GSE17195.GPL96.pcl	5.33e-18	0.0671	Germline genomic variations associated with childhood acute lymphoblastic leukemia
248	GSE1133.GPL96.pcl	2.05e-17	0.067	tissue-specific pattern of mRNA expression
249	GSE23687.GPL570.pcl	1.21e-20	0.0669	Expression data from SPARKS CHARMS JIA cohort
250	GSE43346.GPL570.pcl	3.85e-20	0.0661	Gene repression with H3K27me3 modification in human small cell lung cancer
251	GSE2361.GPL96.pcl	1e-17	0.066	Expression Proflies of Human Normal tissues
252	GSE10474.GPL571.pcl	2.77e-18	0.0655	Microarray Analysis of Acute Lung Injury
253	GSE20346.GPL6947.pcl	1.84e-19	0.0653	Expression profiling of critically ill influenza and bacterial pneumonia patients, also influenza vaccination recipients
254	GSE36539.GPL6480.pcl	3.31e-20	0.0646	Interferon-related transcriptional program is induced by chronic hepatitis E infection in kidney-transplant recipients
255	GSE18316.GPL4133.pcl	2.25e-20	0.0644	Genopal: a novel platform for focused microarray analysis
256	GSE16945.GPL4133.pcl	2.25e-20	0.0644	Comparative transcription profiling of peripheral blood mononuclear cells from vasculitis patients
257	GSE35348.GPL570.pcl	4.41e-20	0.0644	An Integrated genomic and expression analysis of 7q deletion in SMZL
258	GSE44777.GPL6884.pcl	1.54e-19	0.0643	Rapid gene expression changes in peripheral blood lymphocytes upon practice of a comprehensive yoga program
259	GSE17974.GPL9102.pcl	1.8e-19	0.0642	Genome-wide analysis of early transcriptional events induced by cytokine IL-4 in human cord blood CD4+ T cells
260	GSE18017.GPL9102.pcl	1.8e-19	0.0642	Stat6 mediated regulation of transcription to initiate Th2 program in human T cells
261	GSE35201.GPL5175.pcl	5.02e-20	0.064	Transcriptome Sequence Analysis of Pediatric Acute Megakaryoblastic Leukemia Identifies An Inv(16)(p13.3;q24.3)-Encoded CBFA2T3-GLIS2 Fusion Protein As a Recurrent Lesion in 39% of Non-Infant Cases [2007]
262	GSE29312.GPL6947.pcl	1.27e-19	0.064	Genome-wide analysis of gene expression profiles in individuals infected with the Human T-Lymphotropic virus Type 1 (HTLV-1) - train set
263	GSE16728.GPL570.pcl	1.01e-19	0.0639	Characterization of whole blood gene expression profiles in sickle-cell disease patients using globin mRNA reduction
264	GSE26415.GPL6480.pcl	2.77e-19	0.0639	Autism-associated gene expression signatures in peripheral blood leucocytes
265	GSE47172.GPL96.pcl	1.95e-18	0.0638	Expression data from human response to invasive pneumococcal disease.
266	GSE40392.GPL6244.pcl	2.92e-20	0.0638	Gene expression of PBMC of chinese nickel refinery workers when compared to the gene expression profile of PBMCs from referent subjects
267	GSE23832.GPL6244.pcl	2.22e-21	0.0637	Expression profiles of PBMC from multiple sclerosis patients
268	GSE11504.GPL570.pcl	6.67e-19	0.0632	Age-related expression data from composite bone marrow from healthy humans
269	GSE20159.GPL6947.pcl	2.41e-21	0.0631	Systematic meta-analysis and replication of genome-wide expression studies of Parkinson's disease: 1
270	GSE33464.GPL14837.pcl	1.53e-18	0.0628	Expression data of multiple sclerosis patients receiving subcutaneous Interferon-beta-1a therapy [U133 Plus 2.0]
271	GSE41752.GPL4133.pcl	7.02e-21	0.0626	Transcriptional Profiling in Non-Human Primates Infected With Lassa Virus to Understand the Immune Response to Lassa Infection
272	GSE18781.GPL570.pcl	1.27e-18	0.0623	Gene Expression in Inflammatory Diseases
273	GSE20300.GPL570.pcl	7.12e-19	0.0622	Whole blood gene expression analysis of stable and acute rejection pediatric kidney transplant patients
274	GSE9894.GPL570.pcl	1.24e-20	0.0618	Specific plasma membrane protein phenotype of culture-amplified and native human bone marrow mesenchymal stem cells
275	GSE13816.GPL570.pcl	1.47e-20	0.0606	Blister cells and PBMCs from patients with SJS-TEN
276	GSE14880.GPL570.pcl	1.3e-19	0.0604	Differentation in neuroblastomas
277	GSE24147.GPL570.pcl	5.6e-19	0.0604	Sera-induced transcriptional signatures in human leukemia cell lines
278	GSE30418.GPL10526.pcl	2.06e-18	0.0604	Low dose human APAP exposure
279	GSE21029.GPL570.pcl	1.8e-18	0.0603	The lymph node microenvironment promotes B-cell receptor signaling, NF-ÎºB activation, and tumor proliferation in chronic lymphocytic leukemia (CLL)
280	GSE29617.GPL13158.pcl	3.08e-18	0.0603	Time Course of Young Adults Vaccinated with Influenza TIV Vaccine during 2008/09 Flu Season
281	GSE12460.GPL570.pcl	5.35e-19	0.0599	Expression profiling of neuroblastic tumors
282	GSE46075.GPL6244.pcl	1.22e-16	0.0597	Dynamically regulated miRNA-mRNA networks revealed by exercise
283	GSE12288.GPL96.pcl	6.16e-13	0.0594	Gene expression patterns in peripheral blood correlate with the extent of coronary artery disease
284	GSE16020.GPL570.pcl	3.3e-19	0.0593	Patients affected with autosomal dominant monocytopenia with increased susceptibility to mycobacterial infection
285	GSE12211.GPL571.pcl	1.1e-19	0.0593	Gene expression of CML CD34+ cells during Imatinib therapy
286	GSE2677.GPL570.pcl	9.22e-20	0.0592	Prednisolone treated childhood ALL samples
287	GSE13732.GPL570.pcl	2.04e-16	0.0581	CIS (multiple sclerosis) (case-control) (time-series)
288	GSE18676.GPL570.pcl	1.82e-19	0.0578	Whole genome expression in human tissues
289	GSE28686.GPL6244.pcl	4.88e-18	0.0578	Peripheral blood RNA expression profiling in illicit methcathinone users reveals effect on immune system
290	GSE41055.GPL5175.pcl	2.61e-19	0.0577	A predictive signature gene set for discriminating active from latent TB in Warao Amerindian children
291	GSE26878.GPL570.pcl	1.8e-20	0.0571	Digital gene and expression profiling of primary acute lymphoblastic leukemia (ALL) cells
292	GSE16476.GPL570.pcl	1.25e-17	0.0566	Integrated bioinformatic and wet-lab approach to identify potential oncogenic networks in neuroblastoma
293	GSE33580.GPL570.pcl	2.28e-16	0.0565	Expression data from HIV exposed and uninfected women
294	GSE30174.GPL570.pcl	3.81e-17	0.0562	Molecular-genetic correlates of fatigue in cancer patients receiving localized external beam radiation therapy
295	GSE15235.GPL570.pcl	6.33e-17	0.0557	Staging of biliary atresia at diagnosis by molecular profiling of the liver
296	GSE17114.GPL570.pcl	1.29e-17	0.0556	Blood genomic expression profile for BehÃ§etâ€™s disease.
297	GSE28491.GPL570.pcl	2.69e-17	0.0556	mRNA expression profiling of human immune cell subsets (HUG)
298	GSE29807.GPL570.pcl	2.29e-19	0.0553	Gene expression study reveals compromised Pattern Recognition Receptors and Interferon Signaling in fullterm Low birth Weight newborns
299	GSE46703.GPL6884.pcl	2.02e-19	0.0552	The Pelvic Radiation and Vorinostat (PRAVO) Study - Histone Deacetylase Inhibitor Activity
300	GSE11190.GPL570.pcl	6.27e-18	0.0551	Interferon signaling and treatment outcome in chronic hepatitis C
301	GSE3284.GPL570.pcl	2.83e-18	0.055	A network-based analysis of systemic inflammation in humans
302	GSE28703.GPL13158.pcl	1.1e-18	0.0548	Discovery of novel recurrent mutations and rearrangements in early T-cell precursor acute lymphoblastic leukemia by whole genome sequencing
303	GSE39840.GPL570.pcl	2.13e-18	0.0547	Gene Expression Profile of Endotoxin-stimulated Leukocytes of the Newly Born: Control of Cytokine Gene Expression by Interleukin-10.
304	GSE27011.GPL6244.pcl	6.03e-16	0.0543	Expression data from severe asthmatics, mild asthmatics and healthy controls
305	GSE28490.GPL570.pcl	7.7e-18	0.0541	mRNA expression profiling of human immune cell subset (Roche)
306	GSE35202.GPL5175.pcl	3.86e-19	0.0534	Transcriptome Sequence Analysis of Pediatric Acute Megakaryoblastic Leukemia Identifies An Inv(16)(p13.3;q24.3)-Encoded CBFA2T3-GLIS2 Fusion Protein As a Recurrent Lesion in 39% of Non-Infant Cases [2010]
307	GSE24818.GPL6480.pcl	5.35e-19	0.0533	Molecular markers of predictive value associated with low birth weight
308	GSE3284.GPL96.pcl	1.97e-14	0.0533	A network-based analysis of systemic inflammation in humans
309	GSE17372.GPL570.pcl	6.45e-17	0.0527	Molecular Classification of AIDS-Related Lymphomas [including third-party data]
310	GSE17393.GPL571.pcl	2.93e-16	0.0522	Transcription signature of Multiple Sclerosis in peripheral blood mononuclear cells.
311	GSE15389.GPL570.pcl	7.54e-18	0.0521	Peripheral blood mononuclear cells treated with a CDK inhibitor
312	GSE9569.GPL96.pcl	6.42e-16	0.0519	Gene expression in benzene-exposed workers
313	GSE36825.GPL570.pcl	2.28e-16	0.0514	Clonal competition with alternating dominance in multiple myeloma
314	GSE18026.GPL96.pcl	1.39e-15	0.0514	Analysis of chronic lymphocytic leukemia CLL cells and normal B cells
315	GSE16625.GPL570.pcl	1.38e-17	0.0511	5-azacytidine and entinostat treatment of patients with MDS, chronic myelomonocytic leukemia (CMMoL), and high risk AML
316	GSE16028.GPL570.pcl	5.33e-16	0.051	Longitudinal study of gene expression in healthy individuals
317	GSE4488.GPL570.pcl	9.2e-18	0.0509	Expression data from whole blood
318	GSE37157.GPL570.pcl	2.02e-18	0.0508	GENE-EXPRESSION ANALYSIS RELATED TO OLIVE POLLEN ALLERGY
319	GSE35683.GPL570.pcl	2.6e-16	0.0505	Exogenous Interleukin-10 versus Glucocorticoids: Effect on Gene Expression and Pro-inflammatory Cytokine Release in Polymorphonuclear Leukocytes and Monocytes of the Newborn
320	GSE14630.GPL96.pcl	1.84e-16	0.0504	Effect of Mycophenolic Acid on renal transplant recipients
321	GSE12837.GPL96.pcl	1.18e-15	0.0504	Gene expression in human myeloid cells.
322	GSE33272.GPL4133.pcl	9.13e-18	0.0503	Transcriptome analysis of primary human CD4+ T-cell activation
323	GSE23501.GPL570.pcl	4.39e-16	0.0502	DNA methylation signatures define molecular subtypes of Diffuse Large B Cell Lymphoma
324	GSE17732.GPL571.pcl	1.22e-15	0.0501	Whole blood gene expression data from PFAPA syndrome
325	GSE28658.GPL4133.pcl	1.27e-17	0.0498	Host response transcriptional profiling of typhoid fever infected Nigerian children
326	GSE36238.GPL570.pcl	2.71e-17	0.0498	Tuberculosis Patients Blood Gene Expression Through Treatment (cured and end-of-treatment patients)
327	GSE22898.GPL6244.pcl	7.35e-15	0.0494	Deep Sequencing of the Small RNA Transcriptome of Normal and Malignant Human B cells Identifies Hundreds of Novel MicroRNAs
328	GSE22895.GPL6244.pcl	7.35e-15	0.0494	Deep Sequencing of the Small RNA Transcriptome of Normal and Malignant Human B cells Identifies Hundreds of Novel MicroRNAs: microarray analysis
329	GSE20977.GPL6947.pcl	1.25e-18	0.0494	Evaluation of the effects of 16p13.11 deletions on gene expression
330	GSE26950.GPL11670.pcl	5.9e-18	0.0492	Expression data from human lupus EPCs/CACs
331	GSE25550.GPL570.pcl	5.11e-16	0.0491	t(11;18)-positive vs. t(11;18)-negative MALT lymphoma
332	GSE45986.GPL6884.pcl	1.06e-14	0.049	A transcriptomic analysis of a Caucasian family cohort of high risks for the metabolic syndrome [HumanWG-6 v3.0]
333	GSE23203.GPL11670.pcl	3.02e-15	0.049	Expression data from human healthy and lupus EPCs/CACs, and healthy CD133+ bone marrow EPCs
334	GSE38528.GPL5175.pcl	5.14e-18	0.049	A Validated Gene Signature from Peripheral Blood Mononuclear Cells in Pulmonary Hypertension Associated with Sickle Cell Disease
335	GSE22176.GPL6244.pcl	9.54e-16	0.0488	Vitamin D and Gene Expression
336	GSE33811.GPL6244.pcl	2.06e-18	0.0485	Paired whole blood human transcription profiles from children with severe malaria and mild malaria
337	GSE19419.GPL6244.pcl	2.79e-16	0.0484	Blood expression profiles define penetrance in DYT1 dystonia patients
338	GSE45535.GPL570.pcl	2.17e-17	0.0484	The Plasma Cell Signature in Autoimmune Disease (I)
339	GSE995.GPL96.pcl	2.03e-14	0.0481	Differentiation of acute myeloid leukemia cells
340	GSE42228.GPL6480.pcl	4.93e-17	0.0481	An eQTL study in the Japanese population [gene expression_2]
341	GSE16059.GPL570.pcl	8.84e-15	0.048	Gene Expression in Peripheral Blood Leucocytes in Monozygotic Twins Discordant for Chronic Fatigue
342	GSE12803.GPL96.pcl	3.91e-14	0.0479	Gene expression in human myeloid cells
343	GSE42763.GPL14837.pcl	3.84e-16	0.0479	Expression data of multiple sclerosis patients receiving glatiramer acetate therapy [U133 Plus 2.0]
344	GSE36988.GPL15394.pcl	1.45e-17	0.0477	Expression Profiling of Primary Human Proerythroblasts (ProEs) After IRF2, IRF6, and MYB shRNA Knockdown
345	GSE14278.GPL570.pcl	3.12e-17	0.0477	Comparison of CD4+ T cell function between HIV-1 resistant and HIV-1 susceptible individuals (Affymetrix)
346	GSE14280.GPL570.pcl	3.12e-17	0.0477	Comparison of CD4+ T cell function between HIV-1 resistant and HIV-1 susceptible individuals
347	GSE24859.GPL11084.pcl	3.16e-15	0.0476	Expression data from healthy postmenopausal women on 4 different types of hormone therapy, the RET study
348	GSE27263.GPL570.pcl	3.83e-14	0.0475	Assessment of genotoxic effects and changes in gene expression in humans exposed to formaldehyde by inhalation under controlled conditions
349	GSE18323.GPL570.pcl	7.82e-16	0.0472	Expression data from a malaria vaccine trial (HG-U133A2.0 and U133 Plus 2.0)
350	GSE42057.GPL570.pcl	1.89e-14	0.0472	Peripheral blood mononuclear cell gene expression in chronic obstructive pulmonary disease
351	GSE29161.GPL6480.pcl	2.04e-17	0.0471	Gene Expression Analysis of Blood Reveals S100A11 and AQP9 as Potential Biomarkers of Infective Endocarditis
352	GSE28536.GPL9324.pcl	6.21e-17	0.047	Expression data from the Finnish Nodular Lymphocyte Predominant Hodgkin Lymphoma (NLPHL) family and ten controls
353	GSE15629.GPL6244.pcl	2.4e-17	0.047	Global expression profiling of ruptured and unruptured human intracranial aneurysms
354	GSE10667.GPL4133.pcl	4.41e-17	0.047	MMP1 and MMP7 as potential peripheral blood biomarkers in Idiopathic Pulmonary Fibrosis
355	GSE47727.GPL6947.pcl	7.09e-17	0.047	Global peripheral blood gene expression study and trans-eQTLs [HumanHT-12 V3.0]
356	GSE34620.GPL570.pcl	2.89e-15	0.0465	Expression profiling of Ewing sarcoma samples
357	GSE22174.GPL6244.pcl	1.19e-15	0.0465	Vitamin D and Gene Expression [A690]
358	GSE15013.GPL570.pcl	5.08e-16	0.0461	Expression of HOXB genes is significantly different in acute myeloid leukemia with a partial tandem duplication of MLL vs. a MLL translocation: a cross-laboratory study
359	GSE22463.GPL6244.pcl	2.32e-16	0.0461	H2O2 Treatment of Human PBMC
360	GSE13887.GPL570.pcl	5.66e-17	0.0458	Activation of mTOR controls the loss of TCRÎ¶ in lupus T cells through HRES-1/Rab4-regulated lysosomal degradation
361	GSE12108.GPL570.pcl	1.39e-17	0.0457	Microarray analysis of human monocytes infected with Francisella tularensis
362	GSE29332.GPL6884.pcl	2.13e-16	0.0454	Genome-wide analysis of gene expression profiles in individuals infected with the Human T-Lymphotropic virus Type 1 (HTLV-1) - test set
363	GSE33273.GPL4133.pcl	8.99e-17	0.0453	Transcriptome analysis of primary human monocyte differentiation
364	GSE40447.GPL16006.pcl	9.26e-15	0.0453	Expression profiling of anthracyline-induced cardiotoxicity
365	GSE10820.GPL570.pcl	2.78e-18	0.0452	Search for New Biomarkers for the Monitoring of the Minimal Residual Disease of the Acute Lymphoblastic Leukemia.
366	GSE24206.GPL570.pcl	3.78e-16	0.045	Validated Gene Expression Signatures of Idiopathic Pulmonary Fibrosis
367	GSE15072.GPL96.pcl	1.26e-12	0.0449	Mitochondrial dysregulation and oxidative stress in patients with chronic kidney disease
368	GSE28498.GPL6244.pcl	8.59e-16	0.0447	Passing the anaerobic threshold is associated with substantial changes in the gene expression profile in white blood cells
369	GSE13488.GPL570.pcl	1.8e-15	0.0446	Peripheral blood leukocyte genomic response one day post traumatic injury may predict early respiratory recovery
370	GSE32959.GPL570.pcl	2.12e-15	0.0444	An integrative computational systems biology approach identifies differentially regulated dynamic transcriptome signatures which drive the initiation of human T helper cell differentiation
371	GSE30159.GPL570.pcl	2.97e-16	0.0444	Gene expression analysis of bone biospies from nine patients with endogenous Cushings syndrome before and after treatment
372	GSE17855.GPL570.pcl	9.46e-15	0.0444	Expression data from pediatric AML patients
373	GSE18966.GPL4133.pcl	1.37e-14	0.0442	Effect of exercise on gene expression profile in unfractionated peripheral blood leukocytes
374	GSE12375.GPL7144.pcl	2.62e-14	0.0442	Fish oil supplementation induces anti-atherogenic gene expression profiles in human blood mononuclear cells
375	GSE15197.GPL6480.pcl	8.95e-16	0.0441	RNA Expression Profiling of Lung Tissue Identifies Mutually Distinct Molecular Signatures in PAH and PH Secondary to IPF
376	GSE46995.GPL6244.pcl	2.12e-15	0.044	Molecular signature with high accuracy for biliary atresia identifies a role for Interleukin-8 in pathogenesis of disease
377	GSE15812.GPL4133.pcl	5.64e-15	0.0435	Gene expression changes in PBMCs from metabolic syndrome patients after acute intake of phenol-rich virgin olive oil
378	GSE39383.GPL6244.pcl	1.88e-16	0.0433	Genome-wide analysis of primary plasma cell leukemia identifies recurrent imbalances associated with transcriptional Profile alterations
379	GSE11361.GPL5175.pcl	4.94e-16	0.0433	Genetic variants in Major Histocompatibility Complex-linked genes Associate with Pediatric Liver Transplant Rejection
380	GSE11360.GPL5188.pcl	1.44e-16	0.0432	Exon-level summary data from Affymetrix Human Exon 1.0 ST array
381	GSE11359.GPL5175.pcl	1.44e-16	0.0432	Gene-level summary data from Affymetrix Human Exon 1.0 ST array
382	GSE12265.GPL570.pcl	5.78e-16	0.0432	Gene Expression Profile of Osteogenic Cells Derived from Human Bone Marrow and Trabecular Bone II
383	GSE24869.GPL570.pcl	8.32e-16	0.0429	Cooperative and redundant signaling of leukotriene B4 and leukotriene D4 in human monocytes
384	GSE11761.GPL570.pcl	1.03e-14	0.0426	Brief bout of exercise alters gene expression in peripheral blood mononuclear cells of early- and late-pubertal males
385	GSE22013.GPL7020.pcl	3.02e-15	0.0422	Early life growth and gene profile changes during childhood
386	GSE15480.GPL6244.pcl	7.5e-16	0.0421	Global Gene Expression in Deceased Donor Liver Transplantation with Ischemic Preconditioning
387	GSE13351.GPL570.pcl	4.11e-14	0.0417	Expression data from ALL samples for patients included in the Dutch Childhood Oncology Group
388	GSE34039.GPL6947.pcl	6.31e-16	0.0416	Pax versus tempus expression profile differences
389	GSE18312.GPL5175.pcl	1.33e-15	0.0413	Gene Expression in Blood in Scizophrenia and Bipolar Disorder
390	GSE29678.GPL6480.pcl	2.45e-16	0.0412	Expression profiling of human peripheral blood before and after omega 3 dietary supplement.
391	GSE37748.GPL14837.pcl	8.75e-16	0.041	Genotoxic alterations of cord blood cells in newborns exposed in utero to a zidovudine-based antiretroviral combination
392	GSE9091.GPL570.pcl	6.31e-16	0.041	Reanalysis of GSE8884 Samples with Leukocyte Samples from GSE3284.
393	GSE12267.GPL570.pcl	3.47e-14	0.0409	Gene Expression Profile of Osteogenic Cells Derived from Human Bone Marrow and Trabecular Bone
394	GSE41233.GPL6947.pcl	3.16e-15	0.0408	Using Blood-Informative Transcripts in Geographical Genomics: Impact of Lifestyle on Gene Expression in Fijians
395	GSE11499.GPL570.pcl	1.73e-15	0.0407	Expression data from Crohn's disease (CD) and Ulcerative colitis (UC) human peripheral blood samples
396	GSE26484.GPL570.pcl	6.41e-17	0.0405	Sema4A, a novel serum marker of multiple sclerosis, implicates Th17 pathology and efficacy of interferon-Î².
397	GSE23959.GPL5188.pcl	6.58e-17	0.0405	Identifying gene expression profiles in hypoplastic left heart syndrome and age-matched normal controls
398	GSE38865.GPL6884.pcl	2.55e-15	0.0403	Activity of a stem cell enhancer influences stem cell programs and clinical outcome in leukaemia
399	GSE22103.GPL570.pcl	7.67e-16	0.0396	Clinical Microfluidics for Neutrophil Genomics and Proteomics
400	GSE29796.GPL570.pcl	3.46e-13	0.0396	Transcriptional Differences between Normal and Glioma-Derived Glial Progenitor Cells Identify a Core Set of Dysregulated Genes.
401	GSE27688.GPL6480.pcl	8.82e-15	0.0395	Gene expression and epigenetic profiling of CD34+ hematopoietic progenitor cells in multiple sclerosis patients (expression)
402	GSE30886.GPL6480.pcl	8.16e-15	0.0394	A Common Peripheral Blood Gene-Set for Diagnosis and Prediction of Operational Tolerance in Pediatric and Adult Liver Transplantation
403	GSE18309.GPL570.pcl	3.17e-15	0.0393	Transcriptomes in Peripheral Blood Mononuclear Cells of Dementia and Alzheimer Patients
404	GSE3846.GPL96.pcl	2.29e-11	0.0391	Influence of beverages on blood gene expression
405	GSE15396.GPL570.pcl	8.25e-14	0.0391	Peripheral blood mononuclear, DU145, and HCT116 cells treated with a CDK inhibitor
406	GSE26210.GPL6947.pcl	8.26e-15	0.039	The effects of EBV transformation on gene expression
407	TCGA-BP-01.RNASEQ.pcl	2.28e-13	0.039	Kidney renal clear cell carcinoma
408	TCGA-06-01.RNASEQ.pcl	1.62e-14	0.039	Glioblastoma multiforme
409	GSE22056.GPL570.pcl	3.26e-14	0.0388	High VEGFC expression is associated with unique gene expression profiles and predicts adverse prognosis in pediatric and adult acute myeloid leukemia.
410	GSE1140.GPL96.pcl	4.14e-13	0.0386	PMBCs and the effect of exercise
411	GSE34788.GPL6244.pcl	2.97e-11	0.038	Genomic signatures of a global fitness index in a multi-ethnic cohort of women
412	GSE18897.GPL570.pcl	7.83e-13	0.0379	Whole blood expression profiling of obese diet-sensitive, obese diet-resistant and lean human subjects
413	GSE36634.GPL570.pcl	5.52e-13	0.0379	Fate determination of adult human glial progenitor cells
414	GSE36000.GPL570.pcl	1.87e-14	0.0377	Mantle Cell Lymphoma
415	GSE18995.GPL570.pcl	8.99e-15	0.0375	Expression data from donor lungs of cardiac death and brain death donors
416	GSE36476.GPL96.pcl	5.27e-13	0.0375	Gene expression in CD4 memory T cell responses with age
417	GSE19067.GPL570.pcl	1.32e-13	0.0374	Molecular signatures in natural-killer (NK) cell lymphoma
418	GSE13727.GPL570.pcl	3.11e-14	0.0372	PBMS cells from SJS/TEN
419	GSE25414.GPL570.pcl	2.25e-14	0.037	Expression data from human blood samples
420	GSE43606.GPL6244.pcl	3.55e-13	0.0367	Genetic Heterogeneity of DLBCL
421	GSE18606.GPL6480.pcl	1.49e-13	0.0366	Transcript abundance patterns in Kawasaki disease patients IVIG-resistance
422	GSE15126.GPL96.pcl	3.42e-15	0.0365	A gene expression signature associated with K-Ras addiction reveals regulators of EMT and tumor cell survival
423	GSE14844.GPL570.pcl	9.38e-14	0.0363	Reliability and stability of individual differences in gene expression
424	GSE36990.GPL15395.pcl	1.63e-11	0.0362	Gene expression profile of PBMCs in response to metreleptin treatment at different time points.
425	GSE19246.GPL570.pcl	3.67e-12	0.0361	A novel method of amplification of FFPET derived-RNA enables accurate disease classification with microarrays
426	GSE1722.GPL96.pcl	4.76e-12	0.0358	Cross-platform reproducibility of oligonucleotide microarray expression profiles
427	GSE12407.GPL571.pcl	1.03e-12	0.0358	Gene expression in erythroid cell differentiation
428	GSE24745.GPL6244.pcl	4.93e-13	0.0358	Peripheral blood gene expression changes during allergen inhalation challenge in atopic asthmatic individuals
429	GSE15245.GPL96.pcl	6.41e-11	0.0357	Prediction of acute multiple sclerosis relapses by transcription levels of peripheral blood cells
430	GSE6095.GPL96.pcl	7.4e-11	0.0356	Diagnosis of Acute Lung Rejection by Gene Expression Profiling of Bronchoalveolar Lavage Cells
431	GSE14317.GPL571.pcl	2.64e-12	0.0356	Gene expression profiling of ATL patients
432	GSE9196.GPL570.pcl	6.47e-15	0.0355	Comparison of ES, EB, and Blast cells to breast epithelial, leuckocytes, endothelial and stromal cells
433	GSE28805.GPL570.pcl	2.21e-13	0.0352	Expression data from 45 Month Slovak Children with high POPs exposure
434	GSE24425.GPL6884.pcl	4.19e-15	0.0351	The transcriptome of human epicardial, mediastinal and subcutaneous adipose tissues in men with coronary artery disease
435	GSE47460.GPL6480.pcl	8.07e-14	0.0349	Gene expression profiling of chronic lung disease for the Lung Genomics Research Consortium
436	GSE13466.GPL7144.pcl	3.17e-12	0.0349	Acute effects of different dietary fatty acids on the gene expression profiles of PBMCs of healthy young men
437	GSE39184.GPL6244.pcl	2.22e-14	0.0347	Contact versus contactless signatures in leukemia
438	GSE34025.GPL570.pcl	1.77e-14	0.0344	Traffic-related Particulate Matter Upregulates Allergic Responses by a Notch-pathway Dependent Mechanism
439	GSE30377.GPL3921.pcl	3.89e-11	0.0343	Human Hematopoietic and Leukemic Stem Cell Gene Expression Profiles
440	GSE22868.GPL570.pcl	7.55e-13	0.0342	Expression data from 45-month-old Slovak children with high PCBs exposure
441	GSE42392.GPL570.pcl	4.42e-12	0.0342	Expression analysis of cancer of unknown primary (CUP)
442	GSE31757.GPL5188.pcl	3.66e-14	0.0341	A Systematic Comparison and Evaluation of High Density Exon Arrays and RNA-seq technology in Unraveling the Peripheral Blood Transcriptome of Sickle Cell Disease.
443	GSE46302.GPL3921.pcl	7.57e-12	0.0341	In Vivo RNA Interference Screening Identifies a Leukemia-Specific Dependence on Integrin Beta 3 Signaling
444	GSE22769.GPL10647.pcl	6.84e-14	0.034	Systems analysis of the Merck Ad5/HIV vaccine reveals robust induction of a core innate immune gene network: in vitro analysis
445	GSE28005.GPL570.pcl	4.7e-13	0.034	Charaterization of the initial molecular events of adipose tissue development and growth during overfeeding in humans
446	GSE14771.GPL96.pcl	1.33e-11	0.0339	Gene Expression Profiles of Pregnant and Non-pregnant Whole Blood
447	GSE22148.GPL570.pcl	1.29e-11	0.0339	Induced Sputum Genes Associated With Spirometroc and Radiological Disease Severity in COPD Ex-smokers
448	GSE24731.GPL4133.pcl	9.46e-14	0.0338	Gene regulation by phosphomimetic Myc and retinoic acid
449	GSE30195.GPL570.pcl	1.95e-13	0.0337	Gene expression profiling in myelodysplastic syndromes
450	GSE10040.GPL571.pcl	5.79e-11	0.0335	Expression data from PBMC treated with rabbit anti-thymocyte globulin (rATG) or horse ATG (hATG)
451	GSE36245.GPL570.pcl	2.61e-11	0.0335	Gene expression data from glioblastoma tumor samples
452	GSE2018.GPL96.pcl	1.44e-11	0.0334	Human Lung Transplant - BAL
453	GSE23515.GPL6480.pcl	1.13e-13	0.0333	Radiation responses in peripheral white blood cells of smokers and non-smokers
454	GSE29989.GPL5188.pcl	2.13e-14	0.0332	Transcriptome Profiling and Sequencing of differentiated Human Hematopoietic Stem cells Reveal Lineage Specific Expression and Alternative Splicing of Genes
455	GSE38431.GPL6244.pcl	1.7e-13	0.0332	Gene expression from induced CB-derived neurons at different time of differentiation
456	GSE12720.GPL570.pcl	8.84e-12	0.0331	Unique early gene expression patterns in adult to adult living donor liver grafts compared to deceased donor grafts
457	GSE32226.GPL5175.pcl	8.47e-13	0.0329	Expression data for pharmacogenomics antiplatelet therapy
458	GSE29288.GPL4133.pcl	1.28e-12	0.0326	Comparison between cell lines from 9 different cancer tissue (NCI-60) (Agilent WG platform)
459	GSE35200.GPL3921.pcl	1.03e-10	0.0325	GSK-3A and GSK-3B knockdown in AML cell lines
460	GSE12709.GPL570.pcl	4.15e-13	0.0325	Differential gene expression profiles are dependent upon method of peripheral blood RNA isolation (PHA)
461	GSE5090.GPL96.pcl	1.21e-11	0.0324	PCOS patients vs control subjects
462	GSE9378.GPL96.pcl	9.57e-12	0.0324	TRAIL Is a Novel Antiviral Protein against Dengue Virus
463	GSE14795.GPL96.pcl	1.79e-11	0.0322	Altered modulation of WNT-Î²-catenin and PI3K/Akt pathways in IgA nephropathy
464	GSE18670.GPL570.pcl	1.58e-12	0.0321	Pancreatic cancer circulating tumor cells express a cell motility gene signature that predicts survival after surgery
465	GSE37667.GPL570.pcl	4.97e-12	0.032	The peripheral genome-wide gene expression profiles in humans after prolonged wakefulness and sleep recovery
466	GSE21723.GPL570.pcl	4.31e-11	0.0317	Expression profiling of vascular endothelial cells using minimal input material
467	GSE15239.GPL570.pcl	2.25e-13	0.0316	Expression data from human livers shortly following partial hepatectomy (PHx)
468	GSE32519.GPL5175.pcl	2.82e-13	0.0316	Post-mortem cardiac tissue maintains gene expression profile even after late harvesting.
469	GSE21942.GPL570.pcl	2.94e-12	0.0315	Expression data from peripheral blood mononuclear cells in multiple sclerosis patients and controls
470	GSE20571.GPL6244.pcl	1.15e-13	0.0315	ADIPOSE TISSUE PATHWAYS INVOLVED IN WEIGHT LOSS OF CANCER CACHEXIA
471	GSE41747.GPL10371.pcl	7.82e-13	0.0314	MEK inhibition exhibits efficacy in human and mouse neurofibromatosis tumors, despite transcriptional feedback onto ERK.
472	GSE12711.GPL570.pcl	5.01e-12	0.0313	Differential gene expression profiles are dependent upon method of peripheral blood RNA isolation
473	GSE16837.GPL570.pcl	1.92e-10	0.0313	Gene expression data from S. aureus-exposed neutrophils
474	GSE16581.GPL570.pcl	1e-12	0.0312	Genomic landscape of meningiomas: gene expression
475	GSE33169.GPL570.pcl	2.25e-13	0.0311	Gene expression profiling of negative-pressure-treated split-thickness skin graft donor site wounds reveals novel effects on epithelialization
476	GSE48311.GPL570.pcl	6.35e-11	0.0311	Time-dependent changes in gene expression after endotoxinic challenge followed by LR12-scrambled or LR12 treatment.
477	GSE20114.GPL570.pcl	4.1e-13	0.0309	DHA supplementation suppresses LDLR and OLR1 gene expression in blood cells from hypertriglyceridemic men
478	GSE32398.GPL9828.pcl	8.67e-13	0.0309	Expression data from hyaline cartilages
479	GSE38885.GPL570.pcl	1.09e-11	0.0308	Expression data from post-transplant lymphoproliferative disorder (PTLD) patient samples
480	GSE35340.GPL570.pcl	1.55e-12	0.0308	Notch is active in Langerhans Cell Histiocytosis and confers pathognomonic features on dendritic cells.
481	GSE10810.GPL570.pcl	9.9e-12	0.0308	Gene expression signatures in breast cancer distinguish phenotype charact., histological subtypes, and tumor invasivness
482	GSE36984.GPL15394.pcl	3.46e-13	0.0306	Expression Profiling of Primary Human Fetal and Adult Hematopoietic Stem/Progenitor Cells (HSPCs) and Differentiating Proerythroblasts (ProEs)
483	GSE12710.GPL570.pcl	6.04e-13	0.0305	Differential gene expression profiles are dependent upon method of peripheral blood RNA isolation (direct, heparin)
484	GSE34526.GPL570.pcl	4.79e-13	0.0305	Differential Gene Expression in Granulosa Cells from Polycystic Ovary Syndrome Patients with and without Insulin Resistance: Identification of Susceptibility Gene Sets through Network Analysis
485	GSE23361.GPL5188.pcl	5.58e-14	0.0304	Significant Downregulation of Platelet Gene Expression in Metastatic Lung Cancer
486	GSE17100.GPL96.pcl	9.47e-11	0.0304	Gene expression associated with lentiviral expression of PRAME in normal hematopoietic progenitors.
487	GSE43887.GPL13667.pcl	1.57e-13	0.0304	Expression data of host gene response to Escherichia coli 83972
488	GSE17480.GPL570.pcl	7.95e-13	0.0302	Transcriptome profiling of fenretinide-treated and untreated CD34+ cells from 4 CML patients
489	GSE10195.GPL1708.pcl	1.57e-12	0.0302	Peripheral Blood Cell Gene Expression Profiling in Patients with Coronary Artery Disease (Homo sapiens)
490	GSE37768.GPL570.pcl	2.86e-12	0.0301	Expression data in lung tissue from moderate COPD patients, healthy smokers and nonsmokers
491	GSE15641.GPL96.pcl	1.8e-10	0.03	Gene signatures of progression and metastasis in renal cell cancer
492	GSE28358.GPL571.pcl	4.51e-10	0.0299	Gene expression changes in human peripheral blood mononuclear cells after 3 diet interventions, TMD enriched with olive oil, TMD enriched with nuts and Low fat diet.
493	GSE20436.GPL570.pcl	5.71e-11	0.0297	Expression data from Gambian children with and without the clinical signs of active trachoma: U133 Plus2.0 array
494	TCGA-B0-01.RNASEQ.pcl	4.88e-12	0.0297	Kidney renal clear cell carcinoma
495	GSE14895.GPL96.pcl	4.81e-10	0.0296	The trait of MS: Altered transcription regulation of nuclear receptors networks operate in the pre-disease state
496	GSE41464.GPL5175.pcl	2.57e-13	0.0296	Sense exon profiling across human, mouse, and rat
497	GSE8917.GPL1708.pcl	2.46e-12	0.0295	Development of gene expression signatures for practical radiation biodosimetry
498	GSE40419.RNASEQ.pcl	5.83e-11	0.0295	The transcriptional landscape and mutational profile of lung adenocarcinoma
499	GSE11289.GPL6791.pcl	7.64e-12	0.0295	Activation of peroxisome proliferator-activated receptor alpha in human peripheral blood mononuclear cells
500	GSE16011.GPL570.pcl	5.75e-11	0.0292	Intrinsic Gene Expression Profiles of Gliomas are a Better Predictor of Survival than Histology
501	GSE22761.GPL571.pcl	6.56e-11	0.0291	Expression data in Ischemia and Reperfusion during microsurgical tissue transfer
502	GSE23597.GPL570.pcl	1.53e-11	0.0291	Expression data from colonic biopsy samples of infliximab treated UC patients
503	GSE24081.GPL3921.pcl	5.44e-09	0.029	Comparison of gene expression profiles of HIV-specific CD8 T cells from controllers and progressors
504	GSE39645.GPL6244.pcl	1.31e-12	0.0288	Microarray Analysis in Vestibular Schwannomas
505	GSE31014.GPL96.pcl	3.32e-10	0.0287	Identification of Gene Networks and Pathways Associated with Guillain-Barre Syndrome
506	GSE35411.GPL10335.pcl	1.18e-11	0.0286	Differential gene expression in adipose tissue from obese human subjects during weight loss and weight maintenance
507	GSE33939.GPL570.pcl	3.19e-12	0.0286	Sublytic concentrations of Staphylococcus aureus Panton-Valentine leukocidin alter human polymorphonuclear leukocyte gene expression and enhance bactericidal capacity.
508	GSE10041.GPL570.pcl	1.85e-10	0.0285	Genomic Counter-Stress Changes Induced by Mind-Body Practice
509	GSE11103.GPL570.pcl	2.69e-12	0.0285	Study of human immune and memory T cells using microarray
510	GSE28253.GPL4133.pcl	5.26e-12	0.0284	Peripheral blood lymphocytes: ALS patients vs. healthy controls
511	GSE18608.GPL570.pcl	3.72e-13	0.0283	Transcriptional Profiling of CD133+ Cells in Coronary Artery Disease and Effects of Exercise on Gene Expression
512	GSE14954.GPL7020.pcl	1.42e-11	0.0282	A saturated fatty acid rich diet can induce an 'obese-like' gene expression profile in adipose tissue
513	GSE32198.GPL6244.pcl	2.42e-12	0.0281	Expression data from peripheral blood - blood draws at Pre and Post time points of Methacholine (MCh) inhalation challenge
514	GSE19236.GPL6480.pcl	1.12e-11	0.028	Expression analysis of dendritic cells, macrophages and monocytes
515	GSE28070.GPL7020.pcl	1.1e-10	0.0279	Transcriptomic response to variation in habitual n-3 polyunsaturated fatty acid intake
516	GSE48237.GPL570.pcl	1.52e-12	0.0278	Innate and antigen-specific cytotoxic cells and Paradoxical HIV-associated Tuberculosis Immune reconstitution inflammatory syndrome (TB-IRIS)
517	GSE35304.GPL6480.pcl	5.33e-11	0.0278	Comparison of the effects of GMCSF, IL-4 and 15kDa Granulysin on elutriated monocytes: a 48 hour time point analysis
518	GSE24250.GPL96.pcl	6.24e-10	0.0277	The transcriptional modulator H2AFY marks Huntington's disease activity in men and mice
519	GSE23393.GPL6480.pcl	5.36e-11	0.0277	In vivo gene expression changes in human blood cells in response to radiation therapy.
520	GSE32993.GPL6480.pcl	9.07e-12	0.0277	Intralesional host response within eschars in Mediterranean spotted fever
521	GSE35495.GPL96.pcl	5.9e-10	0.0277	Genome-wide analysis of human macrophages stimulated with IL-4
522	GSE37416.GPL570.pcl	1.17e-10	0.0276	Gene expression data from F. tularensis-exposed neutrophils
523	GSE25534.GPL1708.pcl	4.74e-11	0.0275	Tuberculosis patients, latent and uninfected controls; whole blood
524	GSE46676.GPL13667.pcl	7.89e-11	0.0275	Potential capacity of aptamers to trigger immune activation in human blood
525	GSE13785.GPL96.pcl	2.55e-10	0.0273	Novel mediators of eicosanoid and epithelial nitric oxide production in asthma
526	GSE12021.GPL96.pcl	1.92e-09	0.0273	Identification of inter-individual and gene-specific variances in mRNA expression profiles in the RA SM
527	GSE14596.GPL570.pcl	2.12e-11	0.0273	HIV Integration analysis in quiescent CD4 T cells
528	GSE27237.GPL13158.pcl	1.39e-09	0.0272	The Genetic Basis of Hypodiploid Acute Lymphoblastic Leukemia
529	GSE34160.GPL6244.pcl	1.64e-12	0.0271	Expression data from peripheral blood - blood draws at Pre and Post time points of Allergen inhalation challenge (PAX.NGR and EDTA)
530	GSE22597.GPL96.pcl	1.86e-08	0.0271	Expression data from Fine Needle Aspiration (FNA) biopsies from breast cancer patients
531	GSE26949.GPL11670.pcl	1.44e-11	0.027	Expression data from human healthy EPCs/CACs
532	GSE12488.GPL570.pcl	3.35e-11	0.0268	Involvement of hCMV in the ontogeny of CD4+ T-LGL
533	GSE26106.GPL4133.pcl	2.08e-10	0.0267	Genetic identification, replication, and functional fine-mapping of expression quantitative trait loci in primary human liver tissue
534	GSE22775.GPL4133.pcl	1.2e-11	0.0266	Musashi 2 regulates normal hematopoiesis and accelerates leukemogenesis (Leukemia cell lines)
535	GSE13353.GPL570.pcl	6.03e-12	0.0266	Comparison of gene expression between ruptured and unruptured human intracranial aneurysms
536	GSE13506.GPL570.pcl	1.31e-10	0.0265	Galanin preproprotein is associated with elevated plasma triglycerides
537	GSE30652.GPL6947.pcl	5.26e-10	0.0263	Recurrent Variations in DNA Methylation in Human Pluripotent Stem Cells and their Differentiated Derivatives [Illumina HT12v3 Gene Expression]
538	GSE43225.GPL6244.pcl	5.66e-12	0.0263	The effect of IM and MSC treatment on gene expression in CML CD34+ cells
539	GSE4290.GPL570.pcl	3.98e-10	0.0263	Expression data of glioma samples from Henry Ford Hospital
540	GSE18842.GPL570.pcl	1.9e-09	0.0261	Gene expression analysis of human lung cancer and control samples
541	GSE13996.GPL571.pcl	9.89e-09	0.0261	Molecular profiling of classical Hodgkinâ€™s lymphoma tissues
542	GSE32062.GPL6480.pcl	2.29e-10	0.0261	Immune-activation as a therapeutic direction for patients with high-risk ovarian cancer based on gene expression signature (1)
543	GSE2817.GPL570.pcl	4.69e-11	0.026	Wavelet modelling of microarray data provides chromosomal pattern of expression which predicts survival in gliomas
544	GSE8056.GPL570.pcl	8.2e-12	0.026	Gene Expression Profiles in Thermally Injured Human Skin: A Temporal Microarray Analysis
545	GSE36765.GPL570.pcl	3.04e-11	0.0259	Gene expression profiling of CD4+ T cells infiltrating human breast cancer (Discovery Set)
546	GSE12251.GPL570.pcl	8.15e-11	0.0258	A Predictive Response Signature to Infliximab Treatment in Ulcerative Colitis
547	GSE27018.GPL570.pcl	1.23e-11	0.0258	Fibroblast triggered gene expression in tumor
548	GSE20271.GPL96.pcl	5.42e-08	0.0257	Expression data from breast cancer FNA biopsies from patients
549	GSE10270.GPL570.pcl	2.99e-11	0.0257	Bisphenol A induces a profile of tumor aggressiveness in high-risk cells of breast cancer patients
550	GSE11092.GPL570.pcl	9.11e-11	0.0257	CD34 blood cells
551	GSE23293.GPL570.pcl	1.66e-10	0.0256	Definition and characterization of the systemic T cell dysregulation in untreated indolent B cell lymphoma and very early CLL
552	GSE12195.GPL570.pcl	2.28e-09	0.0255	Mutations of multiple genes deregulate the NF-kB pathway in diffuse large B cell lymphoma
553	GSE14882.GPL96.pcl	4.23e-09	0.0254	Expression data from human blood from MELAS patients and controls
554	GSE30509.GPL7020.pcl	1.9e-09	0.0253	Effects of a diet high in monounsaturated fat and a full Mediterranean diet on PBMC whole genome gene expression and plasma proteins
555	GSE1825.GPL96.pcl	2.85e-09	0.0252	SRBCT
556	GSE17306.GPL570.pcl	5.94e-11	0.0252	Plasma cells from 52 patients with multiple myeloma: mRNA and miRNA expression profiling
557	GSE36172.GPL6480.pcl	3.18e-10	0.0252	Gene expression profiling of human peripheral T cell lymphoma cases vs. reactive lymph nodes
558	GSE14038.GPL7869.pcl	1.85e-10	0.0251	Integrative genomic analyses of neurofibromatosis tumors identify SOX9 as biomarker and survival gene
559	GSE15207.GPL5188.pcl	1.28e-11	0.0251	Genome wide mapping of the haematopoietic system transcriptome
560	GSE23750.GPL6244.pcl	7e-12	0.0251	Role of REG 1 in Entamoeba histolytica colitis
561	GSE29555_1.GPL6947.pcl	1.11e-11	0.025	Gene co-expression networks in human brain predict chromatin modifications in alcohol abusers
562	GSE25133.RNASEQ.pcl	5.98e-10	0.0249	Determinants of nucleosome organization in primary human cells
563	GSE41075.GPL571.pcl	1.62e-08	0.0249	Transcriptome profiling of endometrial biopsies inflammatory response to Chlamydia trachomatis genital tract infection
564	GSE24988.GPL6244.pcl	1.62e-09	0.0248	Gene expression profiles based on Pulmonary Artery Pressures in Pulmonary Fibrosis
565	GSE5060.GPL570.pcl	8.25e-10	0.0247	Airway epithelium, large and small airways, phenotypically normal smokers, non-smokers, early COPD and COPD
566	GSE5058.GPL570.pcl	4.77e-10	0.0247	Airway epithelium, small airways, normal non-smokers, phenotypic normal smokers, smokers with COPD and early COPD
567	GSE2888.GPL96.pcl	9.26e-08	0.0245	Gender differences in PAX and PAX-GRP samples
568	GSE14613.GPL96.pcl	3.17e-08	0.0244	Microarray analyses of induction failure in T-ALL (COG study 8704)
569	GSE25979.GPL5175.pcl	6.44e-12	0.0244	Comparison of EPC vs donor matched HUVEC
570	GSE22369.GPL3921.pcl	8.33e-09	0.0243	HDAC1 and HDAC2 in fetal hemoglobin induction
571	GSE22225.GPL570.pcl	1.24e-10	0.0243	CLN3 patients with differing progression of the disease
572	GSE29411.GPL570.pcl	2.29e-11	0.0243	Expression data from human omental and subcutaneous adipose tissue taken from volunteers undergoing bariatric surgery
573	GSE27262.GPL570.pcl	2.15e-10	0.0243	Gene expression profiling of Non-small cell lung cancer in Taiwan
574	GSE38351.GPL96.pcl	5.05e-09	0.0242	The multifaceted balance of TNF-a and type I / II interferon responses in SLE and RA: how monocytes manage the impact of cytokines
575	GSE26966.GPL570.pcl	1.56e-10	0.024	Identification of Growth arrest and DNA-damage-inducible gene beta (GADD45beta) as a Novel Tumor Suppressor in Pituitary Gonadotrope Tumors
576	GSE10783.GPL96.pcl	2.7e-08	0.024	Validation Set for Prediction of Outcome in Adult Male Germ Cell Tumors
577	RNASeq-1.RNASEQ.pcl	1.04e-10	0.0238	A concatenation of 6 RNASeq samples drawn from 6 different studies
578	GSE32018.GPL6480.pcl	2.98e-10	0.0238	Gene-expression profile in a series of non-Hodgkin lymphoma (NHL) patients
579	GSE30326.GPL6244.pcl	2.44e-10	0.0238	Virus-induced inflammatory gene networks underlying asthma exacerbations in vivo
580	GSE13136.GPL570.pcl	4.23e-10	0.0237	Identification of candidate neuroblastoma genes by combining genomic and expression microarrays: expression data
581	GSE13141.GPL570.pcl	2.19e-10	0.0237	Identification of candidate neuroblastoma genes by combining genomic and expression microarrays
582	GSE34252.GPL4133.pcl	2.24e-10	0.0236	CD4+T cells activation
583	GSE45460.GPL6244.pcl	4.02e-10	0.0236	Expression data from early human B-cell development
584	GSE41986.GPL6480.pcl	2.83e-09	0.0235	Immune and tumor cell gene expression from node positive and node negative breast cancers' primary tumor, lymph nodes and peripheral blood
585	GSE11003.GPL1708.pcl	9.18e-10	0.0234	Gene expression profiling distinguishes JAK2V617F-negative from JAK2V617F-positive patients in essential thrombocythemia
586	GSE41168.GPL570.pcl	7.77e-08	0.0234	Resveratrol supplementation does not improve metabolic function in non-obese women with normal glucose tolerance
587	GSE18559.GPL6244.pcl	1.01e-09	0.0234	The differential transcriptome and ontology profiles of mural and cumulus granulosa cells in stimulated antral follicles
588	GSE13407.GPL4133.pcl	3.29e-10	0.0234	Effect of T0901317, AM580 or T0901317+AM580 on monocyte gene expression
589	GSE9128.GPL96.pcl	1.8e-09	0.0233	Expression data from heart failure vs control peripheral blood mononuclear cells.
590	GSE18679.GPL570.pcl	1.88e-11	0.0233	TimEX from human embryonic stem cells, mesenchymal stem cells, and erythroid cells
591	GSE24290.GPL10526.pcl	6.17e-10	0.0233	Sural nerve of progressive and non-progressive diabetic neuropathy patients
592	GSE14209.GPL571.pcl	2.6e-08	0.0232	Dysregulated genes associated with acquired resistance
593	GSE18838.GPL5175.pcl	1.43e-10	0.0232	Gene Expression in the Blood of Parkinson's Disease Patients
594	GSE40182.GPL570.pcl	3.65e-10	0.0231	Culturing Cytotrophoblasts Reverses Gene Dysregulation in Preeclampsia Revealing Possible Causes
595	GSE18338.GPL9324.pcl	7.04e-11	0.0231	Genome wide screening of human growth plates during early and progressed stage puberty in one patient
596	GSE21411.GPL570.pcl	2.06e-09	0.0231	Systems biology of interstitial lung diseases
597	GSE37372.GPL96.pcl	3.4e-09	0.023	Ewing's sarcoma tumor samples
598	GSE9579.GPL571.pcl	2.07e-08	0.023	Gene Expression in Acute Appendicitis
599	GSE23988.GPL96.pcl	2.03e-07	0.0229	Expression data from breast cancer FNA biopsies from patients (US samples)
600	TCGA-CN-01.RNASEQ.pcl	6.36e-10	0.0228	Head and Neck squamous cell carcinoma
601	GSE19069.GPL570.pcl	8.79e-09	0.0228	Molecular signatures in peripheral T-cell lymphoma (PTCL)
602	GSE14479.GPL570.pcl	6.92e-10	0.0228	Genome-wide gene expression in CEBPA mutant and CEBPA silenced AML and in T-ALL
603	GSE19188.GPL570.pcl	1.07e-08	0.0226	Expression data for early stage NSCLC
604	GSE17170.GPL570.pcl	2.55e-09	0.0226	A systems genetics approach implicates USF1, FADS3 and other causal candidate genes for familial combined hyperlipidemia
605	GSE40184.GPL96.pcl	4.3e-08	0.0225	The blood transcriptional signature of chronic HCV [Affymetrix data]
606	GSE31189.GPL570.pcl	1.24e-07	0.0225	Molecular Biomarker Signature for Bladder Cancer Detection
607	GSE17920.GPL570.pcl	3.11e-09	0.0224	Expression data of diagnostic biopsy samples from Hodgkin lymphoma patients
608	GSE42822.GPL96.pcl	3.16e-07	0.0223	Expression data from breast cancer FNA biopsies from patients ( (USO samples)
609	GSE15648.GPL96.pcl	3.74e-08	0.0223	AML1-ETO induction and knockdown
610	GSE15646.GPL96.pcl	5.02e-08	0.0222	Kasumi-1 AML1-ETO knockdown samples
611	GSE14580.GPL570.pcl	4.18e-09	0.0222	Mucosal gene signatures to predict response to infliximab in patients with ulcerative colitis
612	GSE13041.GPL96.pcl	1.05e-07	0.0222	Gene expression analysis of glioblastomas identifies the major molecular basis for the prognostic benefit of younger age
613	GSE13496.GPL96.pcl	4.74e-08	0.0222	Aging hematopoietic progenitor/stem cells
614	GSE10006.GPL570.pcl	2.23e-08	0.022	Decreased Expression of Intelectin 1 in The Human Airway Epithelium of Smokers Compared to Nonsmokers
615	GSE11057.GPL570.pcl	9.46e-10	0.0219	Memory T Cell Subsets
616	GSE32518.GPL96.pcl	1.05e-07	0.0218	Expression data from paired matched breast cancer Fine needle aspiration (FNA) or Core needle biopsies (CBX)
617	GSE20194.GPL96.pcl	1.38e-06	0.0218	MAQC-II Project: human breast cancer (BR) data set
618	GSE16716.GPL96.pcl	1.64e-06	0.0218	MicroArray Quality Control Phase II (MAQC-II) Project
619	TCGA-CR-01.RNASEQ.pcl	2.7e-09	0.0217	Head and Neck squamous cell carcinoma
620	GSE33723.GPL4133.pcl	9.28e-10	0.0216	Molecular events in endometrial carcinosarcomas and the role of high mobility group AT-hook 2 in endometrial carcinogenesis.
621	GSE17061.GPL570.pcl	1.59e-09	0.0216	Gene expression profiling of 35 AML FAB-M0 samples
622	GSE15757.GPL96.pcl	2.14e-08	0.0216	PRC2 in Ewing tumors
623	GSE37460.GPL11670.pcl	1.06e-09	0.0215	Cross-species transcriptional network analysis defines shared inflammatory responses in murine and human lupus nephritis [Glomeruli]
624	GSE4183.GPL570.pcl	1.88e-09	0.0214	Inflammation, adenoma and cancer: objective classification of colon biopsy specimens with gene expression signature
625	GSE35504.GPL6244.pcl	1.61e-10	0.0213	Engraftment of limited numbers of pediatric leukemia into NOD/SCID/IL2Rcg-null mice enables surrogate markers for clinical outcome
626	GSE9624.GPL570.pcl	1.36e-09	0.0213	Differential gene expression in omental adipose tissue from obese children
627	GSE22316.GPL10175.pcl	3.02e-08	0.0212	PBRM1 Knockdown in RCC Cell Lines
628	GSE27244.GPL570.pcl	1.08e-09	0.0212	Expression profile and whole genome SNP data from acute monocytic leukemia patients
629	GSE40942.GPL16066.pcl	5.16e-09	0.021	Fetal mesenchymal stromal cells differentiating towards chondrocytes acquire a gene expression profile resembling human growth plate cartilage.
630	GSE21973.GPL6947.pcl	6.8e-10	0.021	A revised map of the human progenitor hierarchy reveals origin of macrophages and dendritic cells in early lymphoid development
631	GSE17302.GPL571.pcl	1.02e-07	0.021	IFNÎ±-mediated gene expression patterns
632	GSE2044.GPL96.pcl	6.78e-08	0.0209	Combining gene expression data from different generations of oligonucleotide arrays
633	GSE16589.GPL570.pcl	4.67e-10	0.0209	Time course profile of umbilical cord blood cells in culture
634	GSE28914.GPL570.pcl	3.22e-09	0.0209	Human Skin Transcriptome during Epidermal Wound Healing
635	GSE17602.GPL96.pcl	7.55e-08	0.0208	Identification of regions and genes important in SÃ©zary syndrome pathogenesis using genomic and expression microarrays
636	GSE17601.GPL96.pcl	7.55e-08	0.0208	Affymetrix Gene Expression array data for SÃ©zary Syndrome (SS) samples
637	GSE974.GPL96.pcl	2.21e-07	0.0208	Left ventricular apex samples
638	GSE9159.GPL570.pcl	2.58e-09	0.0208	Human Initiator / Effector Gene Sets That Regulate Myometrial Contractility During Term and Preterm Labor
639	GSE4412.GPL96.pcl	3.25e-07	0.0207	freij-affy-human-91666
640	GSE11906.GPL570.pcl	3.85e-08	0.0207	Quality Control in Microarray Assessment of Gene Expression in Human Airway Epithelium
641	GSE10327.GPL570.pcl	7.58e-09	0.0207	mRNA expression data of 62 human medulloblastoma tumors
642	GSE19610.GPL96.pcl	1.47e-07	0.0207	Gene expression profiling of myelodysplastic CD34+ hematopoietic stem cells treated in vitro with decitabine
643	GSE23036.GPL571.pcl	2.26e-07	0.0206	Gene expression signatures and molecular markers associated with clinical outcome in locally advanced head and neck carcinoma
644	GSE27666.GPL6947.pcl	1.62e-08	0.0206	Evidence of mechanism how rs7575840 influences apolipoprotein B containing lipid particles
645	GSE21122.GPL96.pcl	1.03e-06	0.0206	Whole-transcript expression data for soft-tissue sarcoma tumors and control normal fat specimens
646	GSE31056.GPL10526.pcl	1.43e-08	0.0205	A gene signature in histologically normal surgical margins is predictive of oral carcinoma recurrence
647	GSE33892.GPL571.pcl	1.02e-07	0.0204	Comparison of TEX and M9-ENL1 cell lines to HL60 and THP1 cell lines
648	GSE40234.GPL6480.pcl	1.43e-08	0.0203	Genetic Risk Factors for Type 2 Diabetes: A Trans-Regulatory Genetic Architecture?
649	TCGA-BA-01.RNASEQ.pcl	1.5e-09	0.0203	Head and Neck squamous cell carcinoma
650	GSE11882.GPL570.pcl	3.47e-08	0.0203	Gene expression changes in the course of normal brain aging are sexually dimorphic
651	GSE39290.GPL6480.pcl	1.65e-09	0.0202	Effects of maternal choline intake on placental gene expression
652	GSE24739.GPL570.pcl	8.44e-09	0.0201	Gene expression differences between highly enriched normal and chronic myelogenous leukemia quiescent stem/progenitor cells and correlations with biological abnormalities
653	GSE39017.GPL5175.pcl	2.02e-09	0.0201	Leukocyte transcript alterations in West-African girls following a booster vaccination with diphtheria-tetanus-pertussis vaccine
654	GSE27876.GPL6480.pcl	6.46e-09	0.02	in vivo and in vitro study of asthma
655	GSE20677.GPL570.pcl	3.22e-09	0.02	Gene Expression in Gold Nanoparticle Oligonucleotide Complexes treated Primary Immune Cells
656	GSE13785.GPL570.pcl	5.55e-09	0.02	Novel mediators of eicosanoid and epithelial nitric oxide production in asthma
657	GSE11952.GPL570.pcl	8.71e-08	0.0199	Coordinate Control of Nrf2 Mediated Genes in the Human Small Airway Epithelium Highly Responsive to Smoking
658	GSE11430.GPL570.pcl	6.31e-09	0.0198	Performance comparison of Affymetrix and Illumina microarray technologies_AffymetrixDataset
659	GSE11540.GPL570.pcl	6.31e-09	0.0198	Performance comparison of Affymetrix and Illumina microarray technologies
660	GSE32512.GPL6947.pcl	1.89e-08	0.0198	Hyperglycemia and a Common Variant of GCKR Are Associated with the Levels of Eight Amino Acids in 9,371 Finnish Men
661	GSE29411.GPL7020.pcl	6.46e-09	0.0197	Expression data from human omental and subcutaneous adipose tissue taken from volunteers undergoing bariatric surgery
662	GSE33910.GPL4133.pcl	9.83e-10	0.0197	Enhanced expression of Ficolin 1 is a specific gene marker of Takayasu's vasculitis
663	GSE38692.GPL570.pcl	4.66e-09	0.0197	ASXL1 Knock Down in Normal CD34+ Cord Blood and UKE1 Cell Lines
664	GSE37364.GPL570.pcl	8.13e-08	0.0197	Expression data from human colonic biopsy samples (adenoma-carcinoma)
665	GSE17269.GPL570.pcl	3.04e-09	0.0197	Gene Expression Profiles of CD21low B cells in Common Variable Immunodeficiency
666	GSE23025.GPL570.pcl	1.35e-06	0.0196	Altered Hematopoietic Cell Gene Expression Precedes Development of Therapy-Related Myelodysplasia and Identifies Patients at Risk
667	GSE22529.GPL96.pcl	1.34e-06	0.0196	Gene expression profiles in CLL
668	GSE18927.GPL5188.pcl	5.06e-10	0.0196	University of Washington Human Reference Epigenome Mapping Project
669	TCGA-DK-01.RNASEQ.pcl	1.54e-08	0.0196	Bladder Urothelial Carcinoma
670	GSE19903.GPL6244.pcl	1.14e-09	0.0196	Expression in induced sputum during acute exacerbations in asthmatic children with/without chronic airflow obstruction
671	GSE32964.GPL6947.pcl	1.1e-08	0.0195	Identification of novel candidate oncogenes in chromosomal region 17p11.2-p12 in human osteosarcoma
672	GSE15622.GPL8414.pcl	7.55e-07	0.0195	Expression data from the CTCR-OV01 study
673	GSE17922.GPL6244.pcl	5.32e-09	0.0195	Immunomodulatory effect of 5-azacytidine (5-azaC): potential role in the transplantation setting.
674	GSE12875.GPL570.pcl	7.29e-09	0.0194	Impaired T-cell function in patients with novel ICOS
675	GSE13933.GPL570.pcl	1.15e-07	0.0194	Trachea Epithelium as a â€œ Canaryâ€ for Cigarette Smoking-induced Biologic Phenotype of Small Airway Epithelium
676	GSE34880.GPL570.pcl	3.66e-09	0.0193	Epigenetic reprogramming in relapsed childhood ALL
677	GSE27556.GPL570.pcl	1.34e-08	0.0193	Novel HLA ligands and Tcell epitopes for immunotherapy of lung cancer
678	GSE34974.GPL570.pcl	6.68e-09	0.0192	Gene expression of cultured human fetal liver hematopoietic stem and progenitor cells (HSPC) and their supportive ex vivo OP9 stromal niche cells
679	GSE9686.GPL5760.pcl	2.57e-08	0.0192	Human colon expression in healthy, CD, treated CD, and UC
680	GSE38537.GPL6480.pcl	1.53e-09	0.0192	IL-27, PXN, CXCR4, GZMA, PRF1 and Foxp3 genes are differentially expressed in CD4+ T cells of HTLV-1-infected individuals.
681	GSE10616.GPL5760.pcl	3.72e-08	0.0192	Human colon expression in healthy controls, colon-only CD, ileo-colonic CD, and UC
682	GSE14951.GPL570.pcl	2.42e-08	0.0191	Gene expression profile in human orthotopic liver transplantation
683	GSE14063.GPL1708.pcl	9.22e-08	0.0191	CD38 modulates CXCR4 signals in chronic lymphocytic leukemia cells: potential therapeutic implications
684	TCGA-HT-01.RNASEQ.pcl	2.77e-08	0.0191	Brain Lower Grade Glioma
685	GSE22651.GPL6947.pcl	2.98e-08	0.0191	Friedreichâ€™s Ataxia Induced Pluripotent Stem Cells Recapitulate GAAâ€¢TTC Triplet-Repeat Instability
686	GSE38241.GPL4133.pcl	2.07e-08	0.0191	Gene expression profiling of normal prostates and prostate cancer metastases
687	GSE2842.GPL570.pcl	1.14e-08	0.019	Additional systems to Prednisolone treated childhood ALL samples
688	GSE15928.GPL96.pcl	8.53e-07	0.0189	Influence of anti-CD25 mAb on the transcriptome of activated PBMC
689	GSE13367.GPL570.pcl	6.93e-08	0.0189	Genome-wide gene expression analysis of mucosal colonic biopsies and isolated colonocytes...
690	GSE20173.GPL6480.pcl	4.8e-09	0.0189	Gene expression profiling of PBL in response to ionising radiation and modeled microgravity
691	GSE17951.GPL570.pcl	6.21e-08	0.0188	Gene expression analysis of prostate cancer samples using Affymetrix U133Plus2 array
692	GSE19470.GPL5175.pcl	6.1e-08	0.0188	Expression data from patients presenting with a first demyelinating event (early multiple sclerosis)
693	GSE13597.GPL96.pcl	1.01e-06	0.0187	Expression data from biopsies of Nasopharyngeal carcinoma (NPC) and non-malignant controls
694	GSE16615.GPL570.pcl	3.8e-08	0.0187	gene expression in human subcutaneous adipose tissue after CLA intervention
695	GSE16214.GPL570.pcl	3.91e-07	0.0187	Expression data from relapsing-remitting MS samples
696	GSE30903.GPL570.pcl	3.58e-08	0.0187	Expression data from untreated and ATP treated AML blasts
697	GSE19187.GPL6244.pcl	1.97e-08	0.0187	Nasal epithelium gene expression profiling in child respiratory allergic disease
698	GSE16879.GPL570.pcl	2.76e-08	0.0186	Mucosal expression profiling in patients with inflammatory bowel disease before and after first infliximab treatment
699	GSE41599.GPL96.pcl	9.4e-07	0.0185	Defective ribosomal protein gene expression alters transcription, translation, apoptosis, and oncogenic pathways in Diamond-Blackfan anemia.
700	GSE17301.GPL571.pcl	7.64e-07	0.0185	The effect of IFNÎ± on human CD8 T cells_with other concomitant signals
701	GSE19533.GPL570.pcl	1.01e-08	0.0184	Gene expression changes in the human diaphragm following cardiothoracic surgery
702	TCGA-66-01.RNASEQ.pcl	2.53e-08	0.0184	Lung squamous cell carcinoma
703	GSE33630.GPL570.pcl	2.8e-07	0.0184	Normal thyrocytes vs papillary vs anaplastic thyroid carcinomas
704	GSE11348.GPL570.pcl	1.73e-07	0.0184	Gene expression profiles during in vivo human rhinovirus infection: insights into the host response.
705	GSE10320.GPL96.pcl	5.44e-06	0.0183	t-test comparison between case and control
706	GSE23705.GPL6884.pcl	1.73e-08	0.0183	The conjunctival transcriptome in scarring trachoma
707	GSE37203.GPL571.pcl	5.21e-07	0.0183	Barrett's esophageal tissues and esophageal adenocarcinoma specimens
708	GSE2004.GPL96.pcl	6.51e-07	0.0182	scien-affy-human-87089
709	TCGA-FG-01.RNASEQ.pcl	3.32e-08	0.0182	Brain Lower Grade Glioma
710	TCGA-IB-01.RNASEQ.pcl	1.75e-08	0.0182	Pancreatic adenocarcinoma
711	GSE14615.GPL570.pcl	2.08e-07	0.0181	Microarray analyses of induction failure in T-ALL (COG study 9404)
712	GSE28735.GPL6244.pcl	1.36e-07	0.0181	Microarray gene-expression profiles of 45 matching pairs of pancreatic tumor and adjacent non-tumor tissues from 45 patients with pancreatic ductal adenocarcinoma
713	GSE39671.GPL570.pcl	4.48e-07	0.0181	Expression data from untreated CLL patients
714	GSE4475.GPL96.pcl	5.84e-06	0.0181	A Biologic Definition of Burkitt's Lymphoma from Transcriptional and Genomic Profiling
715	GSE19862.GPL570.pcl	1.15e-08	0.018	Prediction of response to bevacizumab
716	GSE13985.GPL570.pcl	5.68e-08	0.018	Atherosclerotic markers in human blood - a study in patients with familial hypercholesterolemia
717	TCGA-28-01.RNASEQ.pcl	4.17e-08	0.018	Glioblastoma multiforme
718	GSE3218.GPL96.pcl	4.59e-06	0.018	Expression Profiling of Adult Male Germ Cell Tumors
719	GSE18088.GPL570.pcl	7.54e-08	0.018	Correlation of molecular profiles and clinical outcome of stage UICC II colon cancer patients
720	GSE19919.GPL6480.pcl	7.13e-08	0.0179	Gene expression data from Guthrie blood-spot cards
721	GSE20292.GPL96.pcl	2.17e-06	0.0179	Transcriptional analysis of whole substantia nigra in Parkinson's disease
722	TCGA-AA-01.RNASEQ.pcl	9.2e-08	0.0179	Colon adenocarcinoma
723	GSE39889.GPL570.pcl	1.49e-07	0.0179	Neutrophil gene expression in response to Mycobacterium abscessus
724	GSE13987.GPL570.pcl	6.95e-08	0.0179	Profile of rolipram treated B-CLL, normal B, and normal T cells
725	GSE21429.GPL6480.pcl	5.75e-08	0.0178	Regulation of human skin pigmentation in situ by repetitive UV exposure - Molecular characterization of responses to UVA, UVB and SSR
726	GSE37946.GPL96.pcl	1.15e-05	0.0178	HER2-enriched tumor initiating cell (HTIC) genomic predictor of response following neoadjuvant trastuzumab-based chemotherapy in HER2+ breast cancer
727	GSE27681.GPL570.pcl	2.86e-08	0.0178	RNA-Seq Quantification of the Transcriptome of Genes Expressed in the Small Airway Epithelium of Nonsmokers and Smokers
728	GSE30585.GPL570.pcl	3.05e-08	0.0178	Gene expression changes induced by dimerization of intracellular c-Mpl in cord blood CD34+ progenitors
729	TCGA-DB-01.RNASEQ.pcl	2.86e-08	0.0177	Brain Lower Grade Glioma
730	GSE24849.GPL570.pcl	1.75e-08	0.0176	Human CD34+-derived erythoblast (polychromatophilic and orthochromatic) response to co-culture with Plasmodium falciparum 3D7
731	GSE38941.GPL570.pcl	5.69e-08	0.0176	Liver Regeneration Gene Signature in Hepatitis B virus (HBV)-Associated Acute Liver Failure Identified by Gene Expression Profiling
732	GSE22779.GPL570.pcl	1.09e-07	0.0175	Gene expression data of non-leukemic individuals before and during in-vivo glucocorticoid treatment
733	GSE29828.GPL570.pcl	1.05e-07	0.0175	Expression Profiling of Mixed Lineage Leukemia Cells Treated with a Potent Small-Molecule DOT1L Inhibitor
734	GSE24432.GPL4133.pcl	8.14e-08	0.0174	Subcutaneous adipose tissue: comparison of weight maintainence and weight regain following an 8-week low calorie diet
735	GSE9166.GPL96.pcl	3.56e-06	0.0174	Trovafloxacin-Induced Gene Expression Changes: Comparison of Primary Human Hepatocytes to HepG2 Cells
736	GSE32607.GPL96.pcl	5.41e-06	0.0174	Human lymphocyte activation during the G0 to G1 transition
737	GSE15621.GPL6884.pcl	1.54e-08	0.0174	Acute Lymphocytic Leukemia versus associated xenografts
738	GSE34489.GPL570.pcl	1.6e-07	0.0173	A new classification of chromosome instability (CIN) phynotype, CIN-high and CIN-low (validation dataset)
739	GSE20257.GPL570.pcl	6.44e-07	0.0173	Smoking-induced Disarray of the Apical Junctional Complex Gene Expression Architecture in the Human Airway Epithelium
740	GSE23603.GPL96.pcl	3.44e-06	0.0173	Gene expression in ovarian cancer
741	GSE27838.GPL570.pcl	2.77e-07	0.0172	Gene expression of expanded and non-expanded natural killer cells from healthy donor and myeloma patients
742	GSE19699.GPL571.pcl	2.27e-06	0.0172	Gene Expression in Human Lung Type II Cells
743	GSE19617.GPL6480.pcl	1.55e-07	0.0172	Limited systemic sclerosis patients with PAH show biomarkers of inflammation and vascular injury
744	GSE20295.GPL96.pcl	7.06e-06	0.0171	Transcriptional analysis of multiple brain regions in Parkinson's disease
745	GSE15459.GPL570.pcl	1.32e-06	0.0171	Gastric Cancer Project '08 (Singapore Patient Cohort)
746	GSE29832.GPL570.pcl	6.81e-08	0.0171	Expression data from pure/mixed blood and breast to test feasability of deconvolution of clinical samples
747	GSE22093.GPL96.pcl	4.01e-05	0.0171	Expression data from breast cancer FNA biopsies from patients
748	GSE28242.GPL6244.pcl	8.12e-09	0.0171	Gene expression analysis of urine sediment: evaluation for potential noninvasive markers of interstitial cystitis/bladder pain syndrome
749	GSE43017.GPL570.pcl	4.62e-08	0.017	Expression profiles of leukemia cells of acute-type adult T-cell leukemia (ATL) patients
750	GSE19835.GPL6480.pcl	3.46e-08	0.017	cryopreserved CD34 positive human umbilical cord blood cells
751	GSE32384.GPL6244.pcl	1.08e-07	0.017	Identification of molecular pathways involved in oxaliplatin-associated sinusoidal dilatation
752	GSE31267.GPL6947.pcl	6.66e-08	0.017	Gene expression profiling of normal lung tissue adjacent to lung adenocarcinoma (ADCA)
753	GSE44147.GPL5175.pcl	9.35e-08	0.017	Transcriptomic effects of caloric restriction reflected in primate difference
754	GSE40291.RNASEQ.pcl	1.86e-07	0.017	Efficient direct reprogramming of c-Kitâˆ’ mature amniotic cells into endothelial cells by ETS factors and TGFÎ² suppression
755	GSE43219.GPL4133.pcl	6.57e-08	0.0169	mRNA changes induced by acute exercise
756	GSE4182.GPL570.pcl	1.07e-07	0.0169	Genetic background of the polygenic neural tube defect
757	GSE37283.GPL13158.pcl	1.36e-07	0.0169	Gene Expression Changes in Non-Dysplastic Mucosa from Patients with Ulcerative Colitis Harboring Remote Neoplastic Lesions
758	TCGA-D5-01.RNASEQ.pcl	2.49e-08	0.0169	Colon adenocarcinoma
759	GSE38156.GPL6244.pcl	9.75e-08	0.0169	Critical role of SOX17 in the hematopoietic development from human embryonic stem cells
760	GSE37348.GPL6244.pcl	9.75e-08	0.0169	Expression data of human ES cells-derived CD34+CD43+CD45low cells (hemogenic endothelium-like cells) expanded upon overexpression of Sox17
761	GSE13850.GPL96.pcl	6.31e-06	0.0168	Gene Expression of Circulating B Lymphocytes for Smoking-related Osteoporosis in Postmenopausal Females
762	TCGA-CZ-01.RNASEQ.pcl	1.15e-07	0.0167	Kidney renal clear cell carcinoma
763	GSE41613.GPL570.pcl	4.04e-07	0.0166	A 13-gene signature prognostic of HPV-negative OSCC: discovery and external validation
764	GSE17549.GPL570.pcl	3.46e-07	0.0166	Loss-of-function mutations in REP-1 affect intracellular vesicle transport in fibroblasts and monocytes of CHM patients
765	GSE33113.GPL570.pcl	3.79e-07	0.0166	AMC colon cancer AJCCII
766	GSE27304.GPL6884.pcl	3.04e-07	0.0166	Direct Cell Conversion of Human Fibroblasts to Monocytic phagocytes by Forced Expression of Monocytic Regulatory Network Elements
767	GSE36980.GPL6244.pcl	1.51e-07	0.0166	Expression data from post mortem Alzheimer's disease brains
768	GSE41889.GPL570.pcl	8.75e-08	0.0166	Macrophage Microvesicles Induce Macrophage Differentiation and miR-223 Transfer
769	GSE32072.GPL96.pcl	1.46e-05	0.0164	Expression data from breast cancer FNA and surgical specimens from patients
770	GSE15471.GPL570.pcl	8.43e-07	0.0164	Whole-Tissue Gene Expression Study of Pancreatic Ductal Adenocarcinoma
771	GSE19667.GPL570.pcl	1.15e-06	0.0164	Threshold of Biologic Response of the Small Airway Epithelium to Low Levels of Tobacco Smoke
772	GSE18723.GPL96.pcl	3.82e-05	0.0164	Gene Expression Circulating B Lymphocytes for Smoking Females
773	GSE37892.GPL570.pcl	1.25e-06	0.0164	A seven-gene signature aggregates a subgroup of stage II colon cancers with stage III.
774	GSE30023.GPL4133.pcl	1.06e-07	0.0163	A comparative gene expression profiling of spondyloarthropathy and rheumatoid arthritis using oligonucleotide based microarrays
775	TCGA-25-01.RNASEQ.pcl	7.26e-08	0.0163	Ovarian serous cystadenocarcinoma
776	GSE13673.GPL1708.pcl	3e-07	0.0163	Transcriptional Regulation of HL60 Neutrophil Differentiation: Promyelocyte trajectory vs. Neutrophil trajectory
777	GSE14767.GPL96.pcl	1.59e-05	0.0163	Subsets of very low risk Wilms Tumors show distinctive gene expression, histologic, and clinical features
778	GSE19860.GPL570.pcl	4.23e-07	0.0163	Prediction of response to FOLFOX
779	GSE16131.GPL96.pcl	3.14e-05	0.0163	Differences Between Follicular Lymphoma With and Without Translocation t(14;18)
780	GSE29175.GPL571.pcl	7.49e-06	0.0163	Expression data from ovarian cancer cell lines
781	GSE47206.GPL3921.pcl	4.86e-06	0.0162	Gene Expression data from 56 lung cancer cell lines
782	GSE11462.GPL570.pcl	5.79e-07	0.0162	Transcriptional response of MM6 cells to cyclin T1
783	TCGA-EL-01.RNASEQ.pcl	8.47e-07	0.0162	Thyroid carcinoma
784	GSE22366.GPL3921.pcl	5.53e-06	0.0162	Primary human erythroid progenitor cells HDAC1 and HDAC2 shRNA knockdown samples
785	GSE24006.GPL10881.pcl	1.12e-06	0.0162	A Leukemic Stem Cell Expression Signature is Associated with Clinical Outcomes in Acute Myeloid Leukemia
786	GSE28896.GPL3921.pcl	7.74e-06	0.0162	Dexamethasone and lenalidomide have distinct functional effects on erythropoiesis
787	GSE32507.GPL6480.pcl	3.75e-07	0.0162	Expression profile of carcinosarcoma (CS), endometrioid adenocarcinoma (EC) and sarcoma (US) of uterine corpus
788	GSE27283.GPL6480.pcl	6.86e-07	0.0161	Human ependymoma samples [expression]
789	GSE27287.GPL6480.pcl	6.86e-07	0.0161	Delineation of Two Clinically and Molecularly Distinct Subgroups of Posterior Fossa Ependymoma.
790	GSE12236.GPL5175.pcl	8.88e-08	0.0161	Whole Genome Exon Arrays Identify Differential Expression of Alternatively Spliced, Cancer-related Genes in Lung Cancer
791	GSE32592.GPL14663.pcl	0.000103	0.0161	Human and mouse lupus nephritis cross-species transcriptional analysis
792	GSE35010.GPL6244.pcl	6.3e-08	0.0161	Expression data from human hematopoietic stem and progenitor compartments from patients with acute myeloid leukemia with monosomy 7 and healthy controls
793	GSE30803.GPL96.pcl	1.75e-05	0.0161	Genome-wide mRNA profiling of adult human pancreatic beta and duct cells in comparison to other human tissues
794	GSE10714.GPL570.pcl	6.42e-07	0.016	Expression data from human colonic biopsy sample
795	GSE17743.GPL570.pcl	6.42e-07	0.016	Gene expression profiles differentiating gastrointestinal stromal tumours according to KIT mutations and expression
796	TCGA-BT-01.RNASEQ.pcl	3.64e-07	0.016	Bladder Urothelial Carcinoma
797	TCGA-D1-01.RNASEQ.pcl	6.47e-07	0.0159	Uterine Corpus Endometrioid Carcinoma
798	TCGA-B8-01.RNASEQ.pcl	1.15e-07	0.0159	Kidney renal clear cell carcinoma
799	TCGA-22-01.RNASEQ.pcl	2.05e-07	0.0159	Lung squamous cell carcinoma
800	GSE2841.GPL96.pcl	7.28e-05	0.0159	Expression Profiling of pheochromocytomas of various genetic origins
801	GSE29598.GPL571.pcl	8.13e-05	0.0159	A Methodology for Utilization of Predictive Genomic Signatures in FFPE Samples
802	TCGA-BQ-01.RNASEQ.pcl	2.47e-07	0.0159	Kidney renal papillary cell carcinoma
803	GSE39395.GPL570.pcl	6.76e-07	0.0158	Expression profiles of cell populations purified from human CRC (3 ways)
804	GSE12630.GPL96.pcl	6.03e-05	0.0158	Gene expression profiles of poorly differentiated, undifferentiated and metastatic cancers
805	GSE19987.GPL96.pcl	0.00015	0.0158	Germline Mutations in TMEM127 Confer Susceptibility to Pheochromocytoma
806	TCGA-AK-01.RNASEQ.pcl	2.07e-07	0.0157	Kidney renal clear cell carcinoma
807	GSE13162.GPL571.pcl	4.29e-05	0.0157	Expression data from postmortem human brain samples with and without FTLD-U
808	GSE37031.GPL14877.pcl	5.21e-07	0.0157	Transcriptome Analysis from non-alcoholic steatohepatitis (NASH)
809	GSE35159.GPL570.pcl	2.23e-07	0.0156	The expression profiles of AML cell lines
810	GSE26673.GPL570.pcl	5.33e-07	0.0155	Expression data from Burkitt lymphoma cases
811	GSE31908.GPL96.pcl	6.32e-05	0.0155	Primary Lung Cancer Specimens
812	GSE36389.GPL96.pcl	3.73e-05	0.0155	Identification of the differences between expression patterns of kinin-dependent genes in endometrial cancer
813	GSE30929.GPL96.pcl	7.04e-05	0.0155	Whole-transcript expression data for liposarcoma
814	GSE30540.GPL570.pcl	4.04e-07	0.0155	A new classification of chromosome instability (CIN) phenotype, CIN-high and CIN-low
815	GSE42127.GPL6884.pcl	1.05e-06	0.0155	Expression data for non-small-cell lung cancer
816	GSE38351.GPL570.pcl	1.48e-06	0.0155	The multifaceted balance of TNF-a and type I / II interferon responses in SLE and RA: how monocytes manage the impact of cytokines
817	GSE15460.GPL570.pcl	3.64e-06	0.0154	Oncogenic Pathway Combinations Predict Clinical Prognosis in Gastric Cancer
818	GSE10191.GPL5760.pcl	1.24e-06	0.0154	Human colon expression in healthy controls and UC
819	GSE32863.GPL6884.pcl	2.98e-06	0.0154	Gene expression analysis of lung adenocarcinoma and matched adjacent non-tumor lung tissue
820	GSE24870.GPL571.pcl	7.96e-05	0.0154	Gene expression profiling of CD34+ subsets in Multiple Myeloma and healthy individuals
821	GSE23552.GPL5175.pcl	3.18e-07	0.0153	Exon Array Analysis of Asthmatic Chronic Rhinosinusitis with Nasal Polyps
822	GSE29368.GPL570.pcl	5.94e-07	0.0153	CD140a+ human oligodendrocyte progenitor cells
823	GSE14108.GPL96.pcl	2.08e-05	0.0153	Brain metastasis from lung adenocarcinoma patients
824	GSE1145.GPL570.pcl	4.81e-06	0.0153	changes in cardiac transcription profiles brought about by heart failure
825	GSE30153.GPL570.pcl	1.59e-06	0.0152	B cell signature during inactive systemic lupus
826	GSE17818.GPL9101.pcl	5.1e-06	0.0152	Somatic Mutation Screen of Clear Cell RCC II
827	TCGA-A3-01.RNASEQ.pcl	6.45e-07	0.0152	Kidney renal clear cell carcinoma
828	GSE19128.GPL570.pcl	6.62e-07	0.0152	Regulation of Inflammatory Gene Expression by Immunostimulatory Botanicals
829	GSE4780.GPL570.pcl	1.23e-06	0.0152	Scheck-3U24NS043571-01S1-2
830	GSE23878.GPL570.pcl	8.24e-07	0.0152	Genome Wide Expression Analysis of Middle Eastern Colorectal Cancer Reveals FOXM1 as a Novel Target for Cancer Therapy
831	GSE20264.GPL571.pcl	2.35e-05	0.0152	Transcriptome of inflammatory myeloid DCs in psoriasis
832	TCGA-B5-01.RNASEQ.pcl	5.21e-07	0.0152	Uterine Corpus Endometrioid Carcinoma
833	GSE16836.GPL570.pcl	5.35e-07	0.0151	Transcriptional profiling of CD16+ and CD16- peripheral blood monocytes from healthy individuals
834	GSE19735.GPL570.pcl	1.4e-06	0.0151	Comparison of human embroynic stem cell derived vascular cells to mature human vascular and hematopoietic cells
835	GSE18965.GPL96.pcl	1.82e-05	0.0151	DECREASED FIBRONECTIN PRODUCTION SIGNIFICANTLY CONTRIBUTES TO DYSREGULATED REPAIR OF ASTHMATIC EPITHELIUM
836	GSE24383.GPL6884.pcl	1.51e-06	0.0151	The conjunctival transcriptome in scarring trachoma for Tanzanians
837	GSE13046.GPL571.pcl	2.9e-05	0.0151	Microarray analysis of Huh7 cells treated with IFNa2, OSM or IFNa2 combined with OSM
838	GSE23400.GPL96.pcl	9.38e-05	0.0151	Global gene expression profiling and validation in esophageal squamous cell carcinoma (ESCC)
839	TCGA-AF-01.RNASEQ.pcl	5.63e-07	0.015	Rectum adenocarcinoma
840	GSE43210.GPL570.pcl	1.57e-06	0.015	Characterization of A Novel CRAC Inhibitor that Potently Blocks Human T cell Activation and Effector Functions
841	GSE17895.GPL570.pcl	6.36e-06	0.015	Somatic Mutation Screen of Clear Cell RCC
842	GSE4127.GPL96.pcl	3.45e-05	0.015	Anticancer drug clustering in lung cancer based on gene expression profiles and sensitivity database
843	TCGA-55-01.RNASEQ.pcl	6.47e-07	0.015	Lung adenocarcinoma
844	GSE37203.GPL96.pcl	5.17e-05	0.015	Barrett's esophageal tissues and esophageal adenocarcinoma specimens
845	GSE17612.GPL570.pcl	1.58e-06	0.0149	Comparison of post-mortem tissue from brain BA10 region between schizophrenic and control patients.
846	GSE17594.GPL4133.pcl	7.39e-07	0.0149	NOD2 and human ileal gene expression
847	TCGA-EJ-01.RNASEQ.pcl	6.24e-07	0.0149	Prostate adenocarcinoma
848	GSE11943.GPL96.pcl	2.14e-05	0.0149	Human Dendritic Cell Subtype Gene Arrays
849	GSE17459.GPL96.pcl	2.68e-05	0.0149	Down's syndrome with acute lymphoblastic pediatric leukemia (DS-ALL)
850	GSE25630.GPL6884.pcl	4.21e-07	0.0149	Genome-wide analysis of gene expression in surgical specimens of primary glioblastoma multiform
851	GSE4271.GPL96.pcl	8.5e-05	0.0149	Molecular subclasses of high-grade glioma: prognosis, disease progression, and neurogenesis
852	GSE2634.GPL570.pcl	2.35e-06	0.0148	Comparison of human and non-human primate gene expression profiles
853	GSE22167.GPL570.pcl	4.77e-07	0.0148	Reprogramming of T Cells from Human Peripheral Blood
854	GSE34748.GPL570.pcl	5.58e-06	0.0148	Intragraft Gene Expression in Positive Crossmatch Kidney Allografts: Ongoing Inflammation Mediates Chronic Antibody-Mediated Injury
855	GSE41271.GPL6884.pcl	1.4e-06	0.0148	Expression profiling of 275 lung cancer specimens
856	GSE46239.GPL570.pcl	3.45e-06	0.0148	Gene Expression Analysis of Dermatomyositis Skin
857	GSE4498.GPL570.pcl	2.53e-06	0.0148	Expression data of small airway epithelium from phenotypically normal smokers and non-smokers
858	GSE16515.GPL570.pcl	3.22e-06	0.0147	Expression data from Mayo Clinic Pancreatic Tumor and Normal samples
859	GSE32307.RNASEQ.pcl	5.67e-07	0.0147	Transposon-based construction of strand-specific RNA-seq libraries
860	GSE24265.GPL570.pcl	7.37e-07	0.0147	Expression data from human brain samples
861	GSE2280.GPL96.pcl	3.36e-05	0.0147	Prediction of lymphatic metastasis from primary squamous cell carcinoma of the oral cavity
862	GSE43292.GPL6244.pcl	3.28e-06	0.0146	Genome-wide expression study of human carotid atheroma
863	GSE38617.GPL6244.pcl	6.33e-07	0.0146	Expression data from primary tissue, human oral mucosa
864	GSE35008.GPL6244.pcl	1.2e-06	0.0146	Expression data from human hematopoietic stem and progenitor compartments from patients with acute myeloid leukemia with normal karyotype and healthy controls
865	GSE14895.GPL571.pcl	0.000308	0.0146	The trait of MS: Altered transcription regulation of nuclear receptors networks operate in the pre-disease state
866	GSE12649.GPL96.pcl	0.000209	0.0146	Gene expression from human prefrontal cortex (BA46)
867	GSE20163.GPL96.pcl	9.55e-05	0.0146	Systematic meta-analysis and replication of genome-wide expression studies of Parkinson's disease: 2
868	GSE11783.GPL570.pcl	8.68e-07	0.0145	Gene expression profile of bladder tissue of patients with ulcerative interstitial cystitis
869	GSE15765.GPL571.pcl	0.000379	0.0145	Identification of cholangiocarcinoma-like gene expression traits in hepatocellular carcinoma
870	GSE12102.GPL570.pcl	2.23e-06	0.0145	Overcoming resistance to conventional drugs in Ewingâ€™s sarcoma and identification of molecular predictors of outcome.
871	GSE22780.GPL570.pcl	1.26e-06	0.0145	Affymetrix Arrays Interrogated with Tumor/Normal Pancreatic Samples
872	TCGA-CV-01.RNASEQ.pcl	1.25e-06	0.0145	Head and Neck squamous cell carcinoma
873	TCGA-HC-01.RNASEQ.pcl	1.01e-06	0.0145	Prostate adenocarcinoma
874	GSE1297.GPL96.pcl	8.76e-05	0.0145	MMSE and NFT Test Scores for Human Alzheimer's Study
875	TCGA-ET-01.RNASEQ.pcl	1.55e-06	0.0145	Thyroid carcinoma
876	TCGA-44-01.RNASEQ.pcl	6.66e-07	0.0145	Lung adenocarcinoma
877	GSE24072.GPL96.pcl	8.45e-05	0.0145	EXPRESSION OF VAV1 IN GLIOBLASTOMA MULTIFORME
878	GSE24287.GPL6480.pcl	8.46e-07	0.0145	Differential early pathogenic changes in human ileal gene expression in Crohn's disease and ulcerative colitis
879	GSE10437.GPL570.pcl	1.55e-06	0.0145	Dynamic regulation of nucleosome positioning in the human genome
880	TCGA-A6-01.RNASEQ.pcl	3.05e-06	0.0145	Colon adenocarcinoma
881	GSE29492.GPL6480.pcl	1.48e-06	0.0145	Combinatorial effects of microRNA to suppress the myc oncogenic pathway (mRNA data)
882	GSE24717.GPL571.pcl	0.000102	0.0145	Using a Stem Cell-Based Signature to Guide Therapeutic Selection in Cancer
883	GSE17183.GPL570.pcl	3.69e-05	0.0145	Hepatic gene expression before and during interferon and ribavirin combination therapy
884	GSE29007.GPL13447.pcl	6.68e-05	0.0145	Human Large Airway Epithelial Cells from healthy never and current smoker and smokers with and without lung cancer
885	GSE28835.GPL13447.pcl	6.68e-05	0.0145	Large airway epithelial cells from cigarette smokers with and without lung cancer undergoing flexible bronchoscopy in the operating room for resection of a suspicious lung nodule
886	GSE16455.GPL570.pcl	1.88e-06	0.0145	Indolent MCL identified by genomic and gene expression profiling
887	GSE31904.GPL4133.pcl	5.38e-07	0.0145	mRNA expression profiling in nine human tissues
888	GSE42952.GPL570.pcl	4.01e-06	0.0144	Molecular markers associated with outcome and metastasis in human pancreatic cancer
889	GSE37485.GPL3921.pcl	0.000111	0.0144	Expression data of pre-stasis cultured HMEC
890	TCGA-DJ-01.RNASEQ.pcl	2.82e-06	0.0144	Thyroid carcinoma
891	GSE5272.GPL1708.pcl	2.85e-06	0.0144	Human airway inflammatory cell response to LPS and house dust mite antigen
892	GSE32531.GPL6480.pcl	7.89e-07	0.0144	Patient-derived tumor grafts authentically reflect tumor pathology, growth, metastasis, and disease outcomes (expression)
893	GSE32532.GPL6480.pcl	7.89e-07	0.0144	Patient-derived tumor grafts authentically reflect tumor pathology, growth, metastasis, and disease outcomes
894	GSE29683.GPL570.pcl	3.81e-06	0.0144	Coexpression of Normally Incompatible Developmental Pathways in Retinoblastoma Genesis [human tumor/cell line data]
895	GSE26866.GPL571.pcl	0.000147	0.0144	Combined Use of Laser Capture Microdissection and Microarray Analysis Identifies Locally Expressed Disease-Related Genes in Focal Regions of Psoriasis Vulgaris Skin Lesions
896	GSE17618.GPL570.pcl	1.45e-05	0.0143	Inflammatory gene profiling of Ewing sarcoma family of tumors (set A)
897	GSE45757.GPL571.pcl	0.000194	0.0143	Expression Data from 22 human pancreatic cancer cell lines grown in triplicates +/- MEK inhibitor CI-1040
898	GSE13280.GPL96.pcl	8.14e-05	0.0143	Gene expression analysis of paediatric acute lymphoblastic leukaemia
899	GSE38964_1.GPL6884.pcl	7.79e-06	0.0143	Identification of eight candidate target genes of the prognsotic 3p loss in cervical cancer by integrative genomic profiling
900	GSE32688.GPL570.pcl	5.73e-06	0.0143	Integrative Survival-Based Molecular Profiling of Human Pancreatic Cancer
901	GSE10927.GPL570.pcl	3.58e-06	0.0143	Human adrenocortical carcinomas (33), adenomas (22), and normal adrenal cortex (10), on Affymetrix HG_U133_plus_2 arrays
902	GSE37088.GPL96.pcl	0.000221	0.0143	Follicular Lymphoma expression array
903	GSE35306.GPL6244.pcl	2.88e-06	0.0143	Combined hepatocellular-cholangiocarcinomas exhibit progenitor features and activation of Wnt and TGFbeta signaling pathways
904	GSE30768.GPL571.pcl	4.82e-05	0.0142	Post-therapeutic relapse of psoriasis associated with CD11a blockade is associated with T cells and inflammatory myeloid DCs
905	GSE43113.GPL8542.pcl	4.41e-06	0.0142	Intrinsic glioma subtypes in EORTC 26951 (part 2)
906	GSE31905.GPL6480.pcl	1.7e-06	0.0142	Gene expression profiling of colorectal carcinoma
907	GSE39681.GPL6480.pcl	1.17e-06	0.0142	Transcriptional imprinting of transmigrating neutrophils on T84 intestinal epithelial cells
908	TCGA-CJ-01.RNASEQ.pcl	4.53e-06	0.0142	Kidney renal clear cell carcinoma
909	GSE26576.GPL570.pcl	3.83e-06	0.0142	Genome-wide Analyses of Diffuse Intrinsic Pontine Gliomas
910	GSE33371.GPL570.pcl	1.08e-05	0.0142	Beta-catenin status effects in human adrenocortical carcinomas (33), adenomas (22), and normal adrenal cortex (10)
911	GSE16058.GPL3921.pcl	0.000174	0.0142	Distinctions between the stasis and telomere attrition senescence barriers in cultured human mammary epithelial cells
912	GSE13059.GPL570.pcl	3.95e-06	0.0141	Expression data from short-time cultured primary cells derived from colorectal adenocarcinoma
913	GSE2725.GPL96.pcl	8.2e-05	0.0141	The effect of FH mutations on fibroid expression profile 2.
914	GSE35452.GPL570.pcl	5.36e-06	0.0141	Prediction of sensitivity of rectal cancer cells in response to preoperative chemoradiotherapy by DNA microarray analysis of gene expression profiles.
915	GSE27993.GPL6244.pcl	4.44e-07	0.0141	Expression data from human periodontal ligament
916	GSE36562_1.GPL6884.pcl	1.09e-05	0.0141	Hypoxia-induced gene expression in chemoradioresistant cervical cancer revealed by dynamic contrast enhanced MRI
917	GSE14764.GPL96.pcl	0.000177	0.0141	A Prognostic Gene Expression Index in Ovarian Cancer
918	GSE12907.GPL96.pcl	8.32e-05	0.0141	Expression Analysis of Juvenile Pilocytic Astrocytomas by Oligonucleotide Microarray Reveals Two Potential Subgroups
919	GSE19987.GPL571.pcl	0.000363	0.0141	Germline Mutations in TMEM127 Confer Susceptibility to Pheochromocytoma
920	GSE29570.GPL6244.pcl	1.79e-06	0.0141	The mtDNA Amerindian Haplogroup B2 enhances the risk for Cervical Cancer of HPV: de-regulation of mitochondrial genes may be involved.
921	GSE14208.GPL571.pcl	0.000197	0.0141	Clinical response of metastatic gastric cancer patients to cisplatin and fluorouracil (CF) combination chemotherapy
922	GSE20510.GPL96.pcl	0.000126	0.014	Gene expression profiles of trophoblast cell lines
923	GSE16091.GPL96.pcl	0.00018	0.014	Gene expression profiles of human osteosarcoma, set2
924	GSE35809.GPL570.pcl	8.71e-06	0.014	Gastric Cancer Subtyping (Australian Patient Cohort)
925	TCGA-05-01.RNASEQ.pcl	1.22e-06	0.014	Lung adenocarcinoma
926	GSE18553.GPL6480.pcl	2.07e-06	0.014	Transcriptional analysis of an E2F gene signature as a biomarker of activity of the cyclin-dependent kinase inhibitor PHA-793887 in tumor and skin biopsies from a phase I clinical study
927	GSE16538.GPL570.pcl	3.34e-06	0.014	Genome-wide gene expression profile analysis in pulmonary sarcoidosis
928	GSE30946.GPL96.pcl	0.000192	0.0139	Receptor Tyrosine Kinase Activation in Infantile Fibrosarcoma/Congenital Mesoblastic Nephroma
929	GSE10089.GPL96.pcl	9.01e-05	0.0139	Anti-tumor Activity of Histone Deacetylase Inhibitors in Non-Small Cell Lung Cancer Cells
930	GSE34156.GPL570.pcl	9.87e-06	0.0139	Human monocyte activation with NOD2L vs. TLR2/1L
931	GSE24215.GPL6480.pcl	3.87e-06	0.0139	Insulin resistance induced by physical inactivity is associated with multiple transcriptional changes in skeletal muscle in young men
932	TCGA-60-01.RNASEQ.pcl	1.4e-06	0.0139	Lung squamous cell carcinoma
933	TCGA-AG-01.RNASEQ.pcl	5.58e-06	0.0139	Rectum adenocarcinoma
934	GSE15773.GPL570.pcl	4.11e-06	0.0139	Expression data from human adipose tissue
935	GSE15101.GPL571.pcl	0.000123	0.0138	Extraction of high-quality epidermal RNA after NH4SCN induced dermo-epidermal separation of 4 mm human skin biopsies
936	TCGA-B9-01.RNASEQ.pcl	1.7e-06	0.0138	Kidney renal papillary cell carcinoma
937	GSE9971.GPL96.pcl	8.81e-05	0.0138	CYP3A5 Gene Expression is Associated with Early Recurrence of Non-small Cell Lung Cancer
938	GSE33072.GPL6244.pcl	8.52e-06	0.0138	An epithelial-mesenchymal transition (EMT) gene signature predicts resistance to erlotinib and PI3K pathway inhibitors and identifies Axl as a novel EMT marker in non-small cell lung cancer.
939	GSE32988.GPL6480.pcl	6.09e-06	0.0138	Gene expression analysis of T cell subsets from MS patients undergoing autologous hematopoietic stem cell transplantation reveals significant changes in immune function
940	TCGA-91-01.RNASEQ.pcl	1.94e-06	0.0138	Lung adenocarcinoma
941	TCGA-A5-01.RNASEQ.pcl	1.83e-06	0.0138	Uterine Corpus Endometrioid Carcinoma
942	GSE16795.GPL96.pcl	0.000232	0.0138	Affymetrix HG-U133A gene expression profiles of 39 human breast cancer cell lines
943	GSE27155.GPL96.pcl	0.000323	0.0138	Human thyroid adenomas, carcinomas, and normals
944	GSE11482.GPL96.pcl	0.000201	0.0138	Rhabdoid Tumor: Gene Expression Clues to Pathogenesis and Potential Therapeutic Targets
945	GSE10957.GPL96.pcl	0.000124	0.0137	Effects of mitochondrial DNA on the gene expression profiles of human cells grown in culture and in tumor xenografts
946	GSE29817.GPL6884.pcl	1.41e-05	0.0137	Membranous Expression of Ectodomain Isoforms of the Epidermal Growth Factor Receptor (EGFR) Predicts Outcome after Chemoradiotherapy of Lymph Node Negative Cervical Cancer
947	TCGA-BJ-01.RNASEQ.pcl	4.48e-06	0.0137	Thyroid carcinoma
948	GSE24224.GPL570.pcl	7.17e-06	0.0137	Analysis of genome-wide methylation and gene expression induced by decitabine treatment in HL60 leukemia cell line
949	GSE24224_b.GPL570.pcl	7.17e-06	0.0137	Analysis of genome-wide methylation and gene expression induced by decitabine treatment in HL60 leukemia cell line
950	GSE13041.GPL570.pcl	5.78e-06	0.0137	Gene expression analysis of glioblastomas identifies the major molecular basis for the prognostic benefit of younger age
951	GSE19404.GPL570.pcl	9.7e-06	0.0137	Gene expression analysis of primitive neuroectodermal tumors
952	GSE39612.GPL570.pcl	1.63e-05	0.0136	Distinct gene expression profiles of viral- and non-viral associated Merkel cell carcinoma revealed by transcriptome analysis
953	GSE20283.GPL6884.pcl	1.13e-06	0.0136	Molecular analysis of endothelial progenitor cell (EPC) subtypes
954	GSE19494.GPL4133.pcl	1.09e-05	0.0136	Subcutaneous adipose tissue (SAT) gene expression patterns between weight control and regaining weight subjects
955	GSE30274.GPL6244.pcl	5.9e-06	0.0136	The histotype-specific copy-number landscape of ovarian cancer (expression Japan)
956	GSE28073.GPL4133.pcl	1.84e-06	0.0136	COMPARISON OF DORSOCERVICAL TO ABDOMINAL SUBCUTANEOUS ADIPOSE TISSUE IN PATIENTS WITH AND WITHOUT ANTIRETROVIRAL THERAPY-ASSOCIATED LIPODYSTROPHY
957	GSE26761.GPL6244.pcl	2.08e-06	0.0135	Vaginal epithelial gene expression in postmenopausal women suffering from vaginal dryness
958	GSE29226.GPL6947.pcl	2.94e-06	0.0135	Global Gene Expression Profiles of Subcutaneous Adipose in Females with Type 2 Diabetes.
959	GSE42140.GPL13695.pcl	1.56e-05	0.0135	Gene expression in signaling subsets of AML blasts induced by G-CSF
960	TCGA-77-01.RNASEQ.pcl	2.98e-06	0.0135	Lung squamous cell carcinoma
961	GSE27469.GPL6884.pcl	5.13e-06	0.0135	Drivers of gene expression in cervical cancer
962	GSE14900.GPL96.pcl	0.000271	0.0135	Transcriptional response of human cells to the absence of mitochondrial DNA
963	GSE22154.GPL6947.pcl	3.17e-06	0.0135	Gene Experssion Profiling-Based Identification of Molecular Subtypes in Stage IV Melanoma with Different Clinical Outcome (validation set)
964	GSE41078.GPL571.pcl	0.000288	0.0135	Gene Profiling of Narrow-band UVB-induced Skin Injury Defines Cellular and Molecular Innate Immune Responses
965	GSE39204.GPL570.pcl	9.72e-06	0.0135	Gene-expression profiles of ascites-cytology-positive ovarian cancer
966	GSE14925.GPL96.pcl	0.000599	0.0135	Expression data from Non small cell lung cancer cell lines
967	GSE31879.GPL570.pcl	9.08e-06	0.0134	Alterations of methylome and transcriptome in human melanoma: the inverse relationship between epigenome integrity and BRAF mutation
968	GSE27702.GPL571.pcl	0.000185	0.0134	Highly Pathogenic Avian Influenza Viruses Avoid Effective Inflammatory Response of Human Macrophages
969	TCGA-AX-01.RNASEQ.pcl	3.86e-06	0.0134	Uterine Corpus Endometrioid Carcinoma
970	GSE17025.GPL570.pcl	5.1e-05	0.0134	Gene Expression Analysis of Stage I Endometrial Cancers
971	GSE13294.GPL570.pcl	2.52e-05	0.0134	Expression data from primary colorectal cancers
972	GSE33331.GPL570.pcl	9.01e-06	0.0134	Expression data from high grade astrocytoma surgical samples
973	GSE43290.GPL96.pcl	0.000288	0.0133	Expression data from meningiomas and normal meninges
974	GSE41663.GPL570.pcl	4.04e-05	0.0133	Re-analysis by microarray using cDNA target of samples from psoriasis patients enrolled in an etanercept trial
975	GSE36758.GPL4133.pcl	5.81e-06	0.0133	Expression profiling shows differential functions and provides potential new diagnostic biomarkers for colorectal serrated adenocarcinoma
976	GSE20168.GPL96.pcl	0.000346	0.0133	Transcriptional analysis of prefrontal area 9 in Parkinson's disease
977	GSE26906.GPL570.pcl	2.69e-05	0.0133	APC colon stage II
978	GSE9599.GPL570.pcl	9.69e-06	0.0133	Coordinated over-expression of genes in the EGFR pathway predicts sensitivity to EGFR inhibition in pancreatic cancer
979	TCGA-BG-01.RNASEQ.pcl	4.28e-06	0.0133	Uterine Corpus Endometrioid Carcinoma
980	GSE24558.GPL5175.pcl	1e-06	0.0133	GBM brain tumors
981	GSE24557.GPL5175.pcl	1e-06	0.0133	Exon-level expression profiles of GBM brain tumors
982	GSE34800.GPL570.pcl	4.83e-06	0.0133	A new subtype of bone sarcoma defined by BCOR-CCNB3 gene fusion
983	GSE13762.GPL570.pcl	5.35e-06	0.0133	Comparative gene expression profile of 1,25-dihydroxyvitamin D3-treated human monocyte-derived dendritic cells
984	GSE18331.GPL570.pcl	9.1e-06	0.0133	A phenotype-based model for rational selection of novel targeted therapies in treating aggressive breast cancer
985	GSE36830.GPL570.pcl	9.72e-06	0.0133	Gene expression analysis of Chronic rhinosinusitis
986	GSE45758.GPL571.pcl	0.00026	0.0133	Expression Data from 24 orthotopic tumors grown in the pancreas of mice +/- MEK inhibitor PD0325901
987	GSE4646.GPL96.pcl	0.000396	0.0132	Signaling of Neisseria meningitidis MC58 mutants to primary human umbilical vein endothelial cells (HUVEC)
988	GSE29555_3.GPL6947.pcl	2.47e-06	0.0132	Gene co-expression networks in human brain predict chromatin modifications in alcohol abusers
989	TCGA-ER-01.RNASEQ.pcl	1.31e-05	0.0132	Skin Cutaneous Melanoma
990	GSE27121.GPL6947.pcl	7.8e-06	0.0132	Two different 4-week energy-restricted diets.
991	GSE4824.GPL96.pcl	0.000645	0.0132	Analysis of lung cancer cell lines
992	GSE8511.GPL1708.pcl	5.96e-06	0.0132	Profiling of prostate tissues in prostate cancer progression
993	GSE42068.GPL571.pcl	0.000589	0.0131	Three human cell types respond to multi-walled carbon nanotubes and titanium dioxide nanobelts with cell-specific transcriptomic and proteomic expression [THP-1 cells]
994	GSE20950.GPL570.pcl	2.59e-05	0.0131	Expression data from human adipose tissue using an expanded patient cohort
995	GSE32424.RNASEQ.pcl	2.05e-05	0.0131	Identification of a Novel Angiogenesis and Tumor Suppressor Gene Rab25 in Esophageal Squamous Cell Carcinoma
996	GSE29638.GPL5175.pcl	9.28e-06	0.0131	Gene level expression profiling of colorectal cancer tissue samples
997	GSE32407.GPL571.pcl	0.000572	0.0131	A single intradermal injection of IFN-Î³ induces a psoriasis-like state in both non-lesional psoriatic and healthy skin
998	GSE16032.GPL570.pcl	6e-06	0.0131	Gene expression data from severe asthmatic children: PBMC profiles during acute exacerbation versus convalescence
999	GSE22253.GPL6244.pcl	2.85e-05	0.0131	Gene expression and genotype in normal heart
1000	GSE25429.GPL3921.pcl	0.000485	0.013	Gene expression profiles of primary cultured ovarian cells and ovarian cancer cell lines in the presence and absence of a DNA methyltransferase inhibitor
1001	GSE10139.GPL96.pcl	0.000639	0.013	A Genomic Approach to Improve Prognosis and Predict Therapeutic Response in Chronic Lymphocytic Leukemia
1002	GSE10137.GPL96.pcl	0.000609	0.013	A Genomic Approach to Improve Prognosis and Predict Therapeutic Response in Chronic Lymphocytic Leukemia (Mayo_Ohio)
1003	GSE32175.GPL570.pcl	9.79e-06	0.013	Development of Transcriptomic Biomarker Signature in Human Saliva to Detect Lung Cancer
1004	TCGA-CM-01.RNASEQ.pcl	8.29e-06	0.013	Colon adenocarcinoma
1005	GSE9712.GPL96.pcl	0.000226	0.013	Detection of genes differentially expressed in radioresistant tumors
1006	GSE3790.GPL96.pcl	0.000808	0.013	Human cerebellum, frontal cortex [BA4, BA9] and caudate nucleus HD tissue experiment
1007	GSE11903.GPL571.pcl	0.00123	0.013	Effective treatment of psoriasis with etanercept is linked to suppression of IL17 signaling, not immediate response TNF
1008	GSE24578.GPL571.pcl	0.000204	0.013	Basal gene expression of breast cancer cell lines
1009	GSE21142.GPL10274.pcl	2.3e-05	0.0129	Tobacco smoking transcriptional imprinting contributes to urothelial cancer
1010	GSE31802.GPL4133.pcl	3.93e-06	0.0129	Gene expression signatures in gastrointestinal stromal tumors (GISTs)
1011	GSE26775.GPL6947.pcl	3.13e-06	0.0129	Identification of STAT5 target genes in human CB HSC, CMP, GMP and MEP
1012	GSE21452.GPL570.pcl	5.81e-05	0.0129	Integrated genomic profiling in mantle cell lymphoma
1013	GSE1869.GPL96.pcl	0.00068	0.0129	Ischemic and Nonischemic CM and NF Hearts
1014	GSE14323.GPL571.pcl	0.000884	0.0129	RMA expression data for liver samples from subjects with HCV, HCV-HCC, or normal liver
1015	GSE15329.GPL570.pcl	2.69e-05	0.0129	Gene expression profiling of human non-Hodgkins lymphoma (NHL) cell lines
1016	GSE12648.GPL96.pcl	0.000442	0.0129	Hereditary Inclusion Body Myopathy (HIBM)
1017	GSE3167.GPL96.pcl	0.00108	0.0129	Classification of carcinoma in situ lesions in human bladder cancer
1018	GSE32548.GPL6947.pcl	8.13e-06	0.0128	Integrated genomic and gene expression profiling identifies two major gene/genomic circuits operating in urothelial carcinoma (gene expression)
1019	TCGA-BH-01.RNASEQ.pcl	1.94e-05	0.0128	Breast invasive carcinoma
1020	GSE15431.GPL570.pcl	1.29e-05	0.0128	Global Gene Expression in the Human Fetal Testis and Ovary
1021	GSE12585.GPL96.pcl	0.000434	0.0128	Expression data from healthy smokers
1022	GSE9939.GPL96.pcl	0.000437	0.0128	Gene expression data on human optic nerve head astrocytes in normal Caucasian and African americans
1023	GSE9963.GPL96.pcl	0.000437	0.0128	Gene expression data on human optic nerve head astrocytes
1024	GSE26101.GPL96.pcl	0.000553	0.0128	Histone acetylation and DNA demethylation of T-cells result in an anaplastic large cell lymphoma-like phenotype.
1025	GSE21050.GPL570.pcl	4.2e-05	0.0128	Expression data from Complex genetics sarcomas (cohort 1 and 2)
1026	GSE7055.GPL571.pcl	0.000736	0.0128	Expression of microRNAs and Protein-coding Genes Associated with Perineural Invasion in Prostate Cancer
1027	GSE36895.GPL570.pcl	3.45e-05	0.0128	Molecular Genetic Classification of clear-cell Renal Cell Carcinoma (ccRCC) based on the Gene Expression Profiling of Tumors and Tumorgrafts deficient for BAP1 or PBRM1
1028	GSE33774.GPL6244.pcl	8.7e-06	0.0128	Expression data from gingival tissue
1029	GSE12902.GPL570.pcl	1.17e-05	0.0128	Oncogenomic analysis of mycosis fungoides reveals major differences with SÃ©zary syndrome
1030	GSE18673.GPL571.pcl	0.000274	0.0128	TpoR Agonist signaling in AML primary cells
1031	GSE14814.GPL96.pcl	0.00095	0.0128	Prognostic and Predictive Gene Signature for Adjuvant Chemotherapy in Resected Non-Small Cell Lung Cancer
1032	GSE37455.GPL14663.pcl	0.000504	0.0128	Cross-species transcriptional network analysis defines shared inflammatory responses in murine and human lupus nephritis[Tubulointerstitial]
1033	GSE19147.GPL96.pcl	0.000944	0.0127	CD3+ T-cells of B-cell chronic lymphocytic leukemia
1034	GSE13760.GPL571.pcl	0.000704	0.0127	Gene expression profiling in arterial tissue from type 2 diabetic patients
1035	GSE17477.GPL571.pcl	0.000389	0.0127	Expresson from human THP-1 stimulated with IFN-g and/or infected with TB
1036	GSE17708.GPL570.pcl	1.98e-05	0.0127	Time Course of TGF-beta treatment of A549 lung adenocarcinoma cell line
1037	GSE12627.GPL96.pcl	0.000602	0.0127	Non-supervised hierarchical clustering of gene expression data
1038	GSE9939.GPL571.pcl	0.00103	0.0127	Gene expression data on human optic nerve head astrocytes in normal Caucasian and African americans
1039	TCGA-DU-01.RNASEQ.pcl	2.67e-05	0.0127	Brain Lower Grade Glioma
1040	GSE10797.GPL571.pcl	0.00135	0.0127	Transcriptomes of breast epithelium and stroma in normal reduction mammoplasty and invasive breast cancer patients.
1041	GSE30723.GPL570.pcl	3.28e-05	0.0127	Gene Expression Profiles of human primary alveolar type II (ATII) cells and macrophages (AMs) after influenza virus infection
1042	GSE43365.GPL570.pcl	8.17e-05	0.0127	Genomic Grade Index (GGI): Feasibility in routine practice and impact on treatment decisions in early breast cancer
1043	GSE14334.GPL570.pcl	2.32e-05	0.0127	Transcriptomic analysis of human lung development
1044	TCGA-FD-01.RNASEQ.pcl	1.14e-05	0.0126	Bladder Urothelial Carcinoma
1045	GSE11121.GPL96.pcl	0.0017	0.0126	The humoral immune system has a key prognostic impact in node-negative breast cancer
1046	GSE13906.GPL570.pcl	1.93e-05	0.0126	NK-cell associated receptors expression in EBV-positive gamma-delta T cell lines.
1047	GSE10300.GPL570.pcl	4.31e-05	0.0126	head and neck squamous cell carcinoma samples
1048	GSE17215.GPL3921.pcl	0.000604	0.0126	Expression data from paclitaxel and salinomycin-treated HMLER breast cancer cells
1049	GSE43515.GPL571.pcl	0.000637	0.0126	Effect of MWCNT on Lung Fibroblast gene expression
1050	GSE40885.GPL570.pcl	1.32e-05	0.0126	Data expression in alveolar macrophages induced by lipopolysaccharide in humans
1051	TCGA-AR-01.RNASEQ.pcl	1.84e-05	0.0126	Breast invasive carcinoma
1052	TCGA-EM-01.RNASEQ.pcl	2.66e-05	0.0126	Thyroid carcinoma
1053	GSE11151.GPL570.pcl	4.95e-05	0.0126	Gene expression data from different types of renal tumors and normal kidneys
1054	GSE18810.GPL570.pcl	1.47e-05	0.0126	Expression data from human neutrophils exposed to uropathogenic and commensal Esherichia coli.
1055	GSE28619.GPL570.pcl	1.19e-05	0.0126	Transcriptome Analysis Identifies Fn14, a TNF Superfamily Receptor Member, as a Therapeutic Target in Alcoholic Hepatitis
1056	GSE32887.GPL570.pcl	3.44e-05	0.0125	Molecular profiling and gene expression analysis in cutaneous sarcoidosis (CS)
1057	GSE13168.GPL96.pcl	0.00096	0.0125	Effects of glucocorticoids and Protein Kinase A on growth factor- and 1beta- regulated gene
1058	GSE17588.GPL96.pcl	0.00071	0.0125	Goat Model for CML
1059	GSE15791.GPL6244.pcl	5.47e-06	0.0125	Homogeneous monocytes and macrophages from hES cells following coculture-free differentiation in M-CSF and IL-3.
1060	GSE13276.GPL96.pcl	0.000749	0.0125	Candidate genes for the recurrence of glioblastoma multiforme identified by microarray
1061	GSE9633.GPL571.pcl	0.000614	0.0125	16 prostatic cancer cell lines and sensitivity to an anticancer tumor agent dasatinib
1062	GSE16424.GPL96.pcl	0.000712	0.0125	Genes regulated by hepatocyte growth factor as targets to sensitize ovarian cancer cells to cisplatin
1063	GSE21837.GPL571.pcl	0.00034	0.0125	Expression data from unactivated vs. activated PBMCs
1064	TCGA-85-01.RNASEQ.pcl	6.45e-06	0.0125	Lung squamous cell carcinoma
1065	GSE19205.GPL571.pcl	0.000473	0.0124	Altered gene expression in Werner &amp; Bloom syndromes is associated with sequences having G-quadruplex forming potential
1066	GSE24128.GPL96.pcl	0.000682	0.0124	Cyclin D1 in AL Amyloidosis Baseline Plasma Cells
1067	GSE24231.GPL4133.pcl	2.22e-05	0.0124	Gene expression analysis of Human CD34+ cells derived from bone marrow, mobilized peripheral blood, umbillial cord blood using Agilent Whole Human Genome Oligo Microarrays (one-color)
1068	GSE10841.GPL571.pcl	0.000908	0.0124	SCLC cell line profiling on HG-U133A arrays set 2
1069	GSE10878.GPL6480.pcl	1.45e-05	0.0124	Integrative Genome-wide Analysis of Glioblastoma.
1070	GSE24268.GPL4133.pcl	1.6e-05	0.0124	Gene expression profiling of human NK cells
1071	GSE26193.GPL570.pcl	3.5e-05	0.0124	Control of oxidative stress by miRNA and impact on ovarian tumorigenesis
1072	GSE36773.GPL96.pcl	0.00155	0.0124	Expression data from primary breast tumors (IJB+OXF)
1073	GSE3823.GPL96.pcl	0.000567	0.0124	Molecular Signatures Orchestrating fate of Human Hematopoietic Stem Cells Originating From Different Stages of Ontogeny
1074	TCGA-27-01.RNASEQ.pcl	1.43e-05	0.0124	Glioblastoma multiforme
1075	GSE17118.GPL6480.pcl	2.63e-05	0.0124	TCEAL7 Inhibition of c-Myc Activity in Alternative Lengthening of Telomeres Regulates hTERT Expression
1076	GSE44987.GPL4133.pcl	6.64e-06	0.0124	Microarray analysis of the leukocyte global gene expression profile following lithium treatment
1077	GSE42568.GPL570.pcl	0.000165	0.0124	Breast Cancer Gene Expression Analysis
1078	GSE11975.GPL1708.pcl	3.03e-05	0.0124	Gene Expression in Adipose Tissue during Weight Loss
1079	GSE15083.GPL570.pcl	2.74e-05	0.0124	Gene expression predictors of extension in oligoarticular juvenile idiopathic arthritis (JIA)
1080	GSE1657.GPL96.pcl	0.000735	0.0124	Adipocyte Differentiation
1081	GSE22787.GPL571.pcl	0.000501	0.0124	Affymetrix HG-U133A 2.0 Expression data
1082	GSE9750.GPL96.pcl	0.00131	0.0124	Identification of gene expression profiles in cervical cancer
1083	GSE14020.GPL96.pcl	0.000787	0.0123	Metastases of breast cancer
1084	GSE5054.GPL96.pcl	0.000708	0.0123	Effect of INF-gamma and IL1-beta on thyroid cells
1085	GSE11812.GPL96.pcl	0.000869	0.0123	Gene expression profile of cancer cell lines of different origin
1086	GSE14018.GPL96.pcl	0.00076	0.0123	Metastases of breast cancer (U133A)
1087	GSE37460.GPL14663.pcl	0.00159	0.0123	Cross-species transcriptional network analysis defines shared inflammatory responses in murine and human lupus nephritis [Glomeruli]
1088	GSE2723.GPL571.pcl	0.000583	0.0123	Small Sample Amplification Technologies
1089	GSE12445.GPL96.pcl	0.0018	0.0123	Expression data from melanoma cell lines 224 and BL transfected with siRNA-NRASQ61R
1090	TCGA-D8-01.RNASEQ.pcl	1.67e-05	0.0123	Breast invasive carcinoma
1091	GSE29016.GPL6947.pcl	1.84e-05	0.0123	Relation between smoking history and gene expression profiles in lung adenocarcinomas
1092	GSE2638.GPL96.pcl	0.000868	0.0123	HMEC gene profile after TNF-stimulation
1093	GSE24185.GPL96.pcl	0.00308	0.0123	Gene transcription signature of obesity in breast cancer
1094	GSE22601.GPL96.pcl	0.000873	0.0123	T-cell development
1095	GSE21648.GPL96.pcl	0.000801	0.0123	Gene expression in human oral mucosal fibroblasts and patient-matched skin fibroblasts
1096	GSE39409.GPL570.pcl	6.53e-05	0.0123	Gene expression profiling of ampullary carcinomas classifies ampullary carcinomas into biliary-like and intestinal-like subtypes that are prognostic of outcome
1097	GSE2450.GPL96.pcl	0.000951	0.0123	Endothelial cells and atorvastatin
1098	GSE17538.GPL570.pcl	7.6e-05	0.0123	Experimentally Derived Metastasis Gene Expression Profile Predicts Recurrence and Death in Colon Cancer Patients
1099	TCGA-FU-01.RNASEQ.pcl	1.29e-05	0.0123	Cervical squamous cell carcinoma and endocervical adenocarcinoma
1100	GSE9690.GPL571.pcl	0.000491	0.0123	SAOS-2 cells, RBP2 knockdown or pRB overexpression
1101	GSE35426.GPL570.pcl	4.1e-05	0.0123	An integrated genomic and expression analysis of 7q deletion in splenic marginal zone lymphoma (Affymetrix HG-U133plus2 gene expression microarray)
1102	GSE21554.GPL570.pcl	4.1e-05	0.0123	An integrated genomic and expression analysis of 7q deletion in splenic marginal zone lymphoma (Main Study)
1103	GSE32920.GPL571.pcl	0.00099	0.0123	Phevalin (aureusimine B) production by Staphylococcus aureus biofilm and impacts on human keratinocyte gene expression
1104	GSE20196.GPL570.pcl	3.89e-05	0.0123	Gene expression profile of poorly differentiated synovial sarcoma
1105	GSE24235.GPL570.pcl	4.96e-05	0.0123	Skeletal muscle gene expression in response to resistance exercise: sex specific regulation
1106	GSE31715.GPL6947.pcl	5.03e-06	0.0123	Metronomic doxorubicin blocks HIF-1Î±-mediated responses in sarcomas and augments the effects of anti-VEGF-A therapy
1107	GSE26104.GPL570.pcl	4.29e-05	0.0123	Search for specific biomarkers of IFN-beta bioactivity in patients with MS
1108	GSE23922.GPL4133.pcl	1.99e-05	0.0123	Transcription profiling of primed, ILT3-Fc treated CD8+ T suppressor cells vs. primed, untreated CD8+ counterparts
1109	GSE37645.GPL570.pcl	5.04e-05	0.0123	The gamma secretase inhibitor MRK-003 attenuates pancreatic cancer growth in preclinical models
1110	GSE16024.GPL96.pcl	0.00126	0.0122	Identification of molecular mechanisms involved in pathogenesis of MALT lymphoma from small sample size
1111	GSE25136.GPL96.pcl	0.00317	0.0122	Optimizing molecular signatures for prostate cancer recurrence
1112	TCGA-CK-01.RNASEQ.pcl	1.37e-05	0.0122	Colon adenocarcinoma
1113	TCGA-FY-01.RNASEQ.pcl	3.43e-05	0.0122	Thyroid carcinoma
1114	GSE3494.GPL96.pcl	0.00223	0.0122	GEO Sample Accession Numbers and associated Patient IDs
1115	GSE14333.GPL570.pcl	4.96e-05	0.0122	Expression data from 290 primary colorectal cancers
1116	GSE37265.GPL570.pcl	6.49e-05	0.0122	Transcriptome analysis of patients with recurrent aphthous stomatitis suggests novel therapeutic targets
1117	GSE2666.GPL96.pcl	0.000787	0.0122	Human Hematopoietic Stem Cell (HSC) and Progenitor Cell (HPC) Expression Profilies
1118	GSE29354.GPL96.pcl	0.00257	0.0122	Mesothelioma tumor gene expression profiles
1119	GSE26312.GPL3921.pcl	0.00108	0.0122	Mapping and analysis of chromatin state dynamics in nine human cell types (gene expression)
1120	GSE38642.GPL6244.pcl	1.56e-05	0.0122	Expression data from human pancreatic islets
1121	GSE12438.GPL571.pcl	0.00123	0.0122	Effect of individual HDAC knockdown on expression of androgen induced genes
1122	GSE10172.GPL96.pcl	0.00126	0.0122	Molecular profiling of pediatric mature B-cell lymphoma treated in population-based prospective clinical trials
1123	GSE38226.GPL6947.pcl	7.47e-06	0.0122	MicroRNA profiling in TGFÎ² signaling and development of fibrosis.
1124	TCGA-CH-01.RNASEQ.pcl	2.55e-05	0.0121	Prostate adenocarcinoma
1125	GSE30284.GPL6244.pcl	1.39e-05	0.0121	The histotype-specific copy-number landscape of ovarian cancer (expression Taiwan)
1126	TCGA-14-01.RNASEQ.pcl	1.65e-05	0.0121	Glioblastoma multiforme
1127	GSE38713.GPL570.pcl	6.89e-05	0.0121	Expression data from intestinal mucosa of patients with UC
1128	GSE9854.GPL96.pcl	0.00116	0.0121	U2OS ad-HIC1 target identification
1129	GSE28015.GPL96.pcl	0.00196	0.0121	Identification of Tumor Suppressors and Oncogenes from Genomic and Epigenetic Features in Ovarian Cancer
1130	GSE27943.GPL96.pcl	0.00196	0.0121	Gene Expression Array of Human Ovarian Cancer.
1131	GSE15824.GPL570.pcl	0.000112	0.0121	Gene expression profiling of human gliomas and human glioblastoma cell lines
1132	GSE30023.GPL1708.pcl	1.59e-05	0.0121	A comparative gene expression profiling of spondyloarthropathy and rheumatoid arthritis using oligonucleotide based microarrays
1133	GSE22377.GPL570.pcl	9.95e-05	0.0121	mRNA expression data from human adenocarcinomas of the stomach
1134	TCGA-FI-01.RNASEQ.pcl	9.08e-06	0.0121	Uterine Corpus Endometrioid Carcinoma
1135	GSE37215.GPL571.pcl	0.00106	0.0121	Expression data from intact adipose tissue in human pregnancy
1136	GSE10334.GPL570.pcl	0.000132	0.0121	Transcriptomes in Healthy and Diseased Gingival Tissues
1137	TCGA-21-01.RNASEQ.pcl	8.08e-06	0.0121	Lung squamous cell carcinoma
1138	GSE15156.GPL571.pcl	0.000924	0.0121	Gene expression analysis of HPV-immortalized keratinocytes
1139	GSE16102.GPL96.pcl	0.00245	0.0121	Gene expression profiles of canine and human osteosarcoma
1140	GSE18811.GPL570.pcl	3.85e-05	0.0121	Transcriptome Analysis and Molecular Signature of Human Retinal Pigment Epithelium
1141	GSE11691.GPL96.pcl	0.00142	0.0121	Euctopic and ectopic human endometrium (endometriosis)
1142	GSE26549.GPL6244.pcl	5.36e-05	0.0121	Gene Expression Profiling Predicts the Development of Oral Cancer
1143	GSE11769.GPL96.pcl	0.00121	0.0121	Analysis of ectopic human endometrium and peritoneal tissues in nude mice
1144	GSE12093.GPL96.pcl	0.00276	0.012	The 76-gene Signature Defines High-Risk Patients that Benefit from Adjuvant Tamoxifen Therapy
1145	GSE26495.GPL570.pcl	4.11e-05	0.012	Phenotype, Function and Gene Expression Profiles of PD-1 high CD8 T cells in Healthy Human Adults
1146	GSE14034.GPL571.pcl	0.00333	0.012	Alterations in Gene Expression in Human Mesothelial Cells Correlate with Mineral Pathogenicity
1147	GSE34465.GPL6244.pcl	3.81e-05	0.012	Expression data from periphereal blood lymphocytes of metastatic renal cell carcinoma patients pre and post therapy as well as 9 healthy controls
1148	GSE37168.GPL570.pcl	0.000234	0.012	Expression data from chronic lymphocytic leukemia (CLL) tumors in two time points
1149	GSE38720.GPL571.pcl	0.00144	0.012	Time series data of HCV (JC1) infection of Huh7 cells
1150	GSE1456.GPL96.pcl	0.00244	0.012	Clinical Data, table version 2, updated on June 12, 2009
1151	GSE10406.GPL570.pcl	5.82e-05	0.012	Mucus overproduction
1152	GSE16972.GPL96.pcl	0.000898	0.012	COPD-Specific Gene Expression Signatures of Alveolar Macrophages as well as Peripheral Blood Monocytes Overlap and Correlate with Lung Function
1153	GSE19783.GPL6480.pcl	4.18e-05	0.012	Molecular Characterization of Breast Cancer Subtypes from Joint Analysis of High Throughput miRNA and mRNA Data (II)
1154	GSE2665.GPL96.pcl	0.00124	0.012	Lymphe node vs. Tonsil
1155	GSE19536.GPL6480.pcl	4.09e-05	0.0119	Molecular Characterization of Breast Cancer Subtypes Derived from Joint Analysis of High Throughput miRNA and mRNA Data
1156	GSE3407.GPL96.pcl	0.000974	0.0119	Cockayne syndrome (CSB) fibroblasts
1157	GSE15076.GPL4133.pcl	3.25e-05	0.0119	Characterization of monocyte-derived dendritic cells (DCs) from peripheral blood mononuclear cells (PBMCs)
1158	GSE15075.GPL4133.pcl	3.25e-05	0.0119	Gene expression profiling of monocyte-derived dendritic cells (DCs) from peripheral blood mononuclear cells (PBMCs)
1159	GSE29722.GPL570.pcl	7.18e-05	0.0119	The landscape of promoter DNA hypomethylation in liver cancer
1160	GSE17700.GPL96.pcl	0.00203	0.0119	Factorial study for evaluating the effect of Affy platform and lab on gene expression measurements
1161	GSE9963.GPL571.pcl	0.00218	0.0119	Gene expression data on human optic nerve head astrocytes
1162	GSE9944.GPL571.pcl	0.00218	0.0119	Gene expression data on human optic nerve head astrocytes in Caucasian and African americans with or without glaucoma
1163	GSE38666.GPL570.pcl	5.14e-05	0.0119	Molecular Profiling provides evidence of the existence of two functionally distinct classes of ovarian cancer stroma
1164	GSE21687.GPL570.pcl	0.000119	0.0119	Comparative genomics matches mutations and cells to generate faithful ependymoma models
1165	GSE4636.GPL96.pcl	0.00172	0.0119	Differential redulation of gene expression by an RTI SARM and canonical agonist of androgen receptor
1166	GSE18015.GPL570.pcl	3.41e-05	0.0119	Molecular analysis of ex-vivo CD133+ GBM cells revealed a common invasive and angiogenic profile but different proliferative signatures among high grade gliomas.
1167	GSE16844.GPL570.pcl	1.86e-05	0.0119	Integrated pathways for neutrophil recruitment and inflammation in leprosy
1168	GSE29555_4.GPL6947.pcl	3.27e-05	0.0119	Gene co-expression networks in human brain predict chromatin modifications in alcohol abusers
1169	GSE11024.GPL6671.pcl	0.00011	0.0119	Microarray analaysis of adult and childhood renal tumors.
1170	TCGA-33-01.RNASEQ.pcl	1.39e-05	0.0119	Lung squamous cell carcinoma
1171	GSE18728.GPL570.pcl	7.44e-05	0.0119	Expression data from human breast cancers pre and post chemothrapy
1172	TCGA-29-01.RNASEQ.pcl	1.5e-05	0.0119	Ovarian serous cystadenocarcinoma
1173	GSE2724.GPL96.pcl	0.00147	0.0119	The effect of FH mutations on fibroid expression profile, normal myometrium vs. FH-mutant fibroids.
1174	GSE27224.GPL570.pcl	3.69e-05	0.0119	Donor cell type influences the epigenome and differentiation potential of human induced pluripotent stem cells
1175	GSE31195.GPL4133.pcl	5.39e-05	0.0119	Study of the consistency, comparability and identity of different Dendritic cells productions for clinical use
1176	TCGA-CQ-01.RNASEQ.pcl	3.92e-05	0.0118	Head and Neck squamous cell carcinoma
1177	GSE45921.GPL570.pcl	4.49e-05	0.0118	Expression data from human glioma tissues
1178	GSE12667.GPL570.pcl	8.34e-05	0.0118	Discovery of somatic mutations in lung adenocarcinomas
1179	GSE4888.GPL570.pcl	5.08e-05	0.0118	Molecular phenotyping of human endometrium
1180	GSE10961.GPL570.pcl	4.05e-05	0.0118	Gene expression profiling of liver metastases from colorectal cancer
1181	GSE4485.GPL96.pcl	0.00108	0.0118	Global expression profiling of airway epithelial cells infected with Pseudomonas aeruginosa and the rsmA mutant
1182	GSE14795.GPL571.pcl	0.0012	0.0118	Altered modulation of WNT-Î²-catenin and PI3K/Akt pathways in IgA nephropathy
1183	GSE17674.GPL570.pcl	0.000234	0.0118	Inflammatory gene profiling of Ewing sarcoma family of tumors (set B)
1184	GSE20602.GPL96.pcl	0.00212	0.0118	Human Nephrosclerosis Triggers a Hypoxia-Related Glomerulopathy
1185	GSE18736.GPL96.pcl	0.00177	0.0118	Differential Expression of NF-kB target genes in MALT lymphoma with and without chromosome translocation: insights into molecular mechanism
1186	GSE9455.GPL571.pcl	0.00144	0.0118	Pre-treatment expression data from patients recruited to the paclitaxel arm of the CTCR-OV01 study
1187	TCGA-AO-01.RNASEQ.pcl	2.41e-05	0.0118	Breast invasive carcinoma
1188	GSE25527.GPL96.pcl	0.00158	0.0118	Cleavage of NIK by the API2-MALT1 Fusion Oncoprotein Leads to Noncanonical NF-{kappa}B Activation
1189	GSE29561.GPL96.pcl	0.00151	0.0118	Response prediction to neoadjuvant chemotherapy
1190	GSE12972.GPL96.pcl	0.00189	0.0118	Heterogeneous in vitro effects of doxorubicin on gene expression in primary human liposarcoma cultures
1191	GSE20291.GPL96.pcl	0.00209	0.0118	Transcriptional analysis of putamen in Parkinson's disease
1192	GSE11058.GPL570.pcl	7.42e-05	0.0118	Immune Cell Line Mixtures
1193	TCGA-86-01.RNASEQ.pcl	4.09e-05	0.0118	Lung adenocarcinoma
1194	GSE15240.GPL570.pcl	8.37e-05	0.0118	Gene expression in laboratory models and primary tumors in Small Cell Lung Cancer
1195	GSE16134.GPL570.pcl	0.000165	0.0118	Bacterial Correlates of Gingival Gene Expression
1196	GSE39976.GPL571.pcl	0.00148	0.0118	Determination of molecular markers for BRCA1 and BRCA2 heterozygosity using gene expression profiling
1197	TCGA-37-01.RNASEQ.pcl	1.71e-05	0.0118	Lung squamous cell carcinoma
1198	TCGA-EB-01.RNASEQ.pcl	4.74e-05	0.0118	Skin Cutaneous Melanoma
1199	GSE1648.GPL96.pcl	0.00114	0.0117	Osmotic Loading of Human Intervertebral Disc Cells
1200	GSE20151.GPL96.pcl	0.00126	0.0117	Comparison of Fusobacterium Nucleatum stimulated and unstimulated neutrophils
1201	TCGA-C8-01.RNASEQ.pcl	2.45e-05	0.0117	Breast invasive carcinoma
1202	GSE29998.GPL6947.pcl	7.72e-05	0.0117	Deep sequencing of gastric carcinoma reveals somatic mutations relevant to personalized medicine [Illumina mRNA expression array data]
1203	GSE2034.GPL96.pcl	0.00481	0.0117	Patient clinical parameters header descriptions
1204	TCGA-49-01.RNASEQ.pcl	2.2e-05	0.0117	Lung adenocarcinoma
1205	GSE26625.GPL6947.pcl	0.000126	0.0117	MOLECULAR CHARACTERIZATION OF LIVER ALLOGRAFTS FROM OPERATIONALLY TOLERANT TRANSPLANT RECIPIENTS (Illumina)
1206	GSE10843.GPL570.pcl	0.00016	0.0117	mRNA Cancer Cell Line Profiles
1207	GSE38663.GPL570.pcl	0.000183	0.0117	Effect of Ribavirin on Viral Kinetics and Liver Gene Expression in Chronic Hepatitis C
1208	GSE16155.GPL570.pcl	8.53e-05	0.0117	Expression data from ependymoma surgical samples
1209	GSE26511.GPL570.pcl	7.65e-05	0.0117	Involvement of the TGF-Î² and Î²-catenin pathways in pelvic lymph node metastasis in early stage cervical cancer
1210	TCGA-97-01.RNASEQ.pcl	2.52e-05	0.0117	Lung adenocarcinoma
1211	GSE6596.GPL96.pcl	0.0018	0.0117	Comparison of gene expression data from human and mouse breast cancers: Identification of conserved breast tumor genes
1212	GSE6772.GPL96.pcl	0.0018	0.0117	Comparison of gene expression data from human and mouse breast cancers
1213	GSE29555_2.GPL6947.pcl	2.28e-05	0.0117	Gene co-expression networks in human brain predict chromatin modifications in alcohol abusers
1214	GSE3419.GPL96.pcl	0.00194	0.0117	Characterization and isolation of stem cell enriched human hair follicle bulge cells
1215	GSE2990.GPL96.pcl	0.00417	0.0117	Gene Expression Profiling in Breast Cancer: Understanding the Molecular Basis of Histologic Grade To Improve Prognosis
1216	GSE35642.GPL96.pcl	0.00248	0.0117	Transcriptome analysis of a chronic in vitro model of Parkinsonism
1217	GSE9171.GPL570.pcl	0.000165	0.0117	Expression profiles of human glioblastoma frozen tumors and cell lines
1218	GSE9200.GPL570.pcl	0.000165	0.0117	Feedback Circuit among INK4 Tumor Suppressors Constrains Human Glioblastoma Development
1219	GSE37180.GPL571.pcl	0.00167	0.0117	Gene expression profiles of ovarian tumor biopsies from Phase I dasatinib trial
1220	GSE22541.GPL570.pcl	9.9e-05	0.0116	Expression data from pulmonary metastases and primary tumors of clear-cell renal cell carcinoma (ccRCC) with different disease-free survivals
1221	GSE10911.GPL571.pcl	0.00255	0.0116	Expression data from MCF-7aro aromatase inhibitor-resistant, tamoxifen-resistant and LTEDaro lines.
1222	GSE14359.GPL96.pcl	0.00162	0.0116	Expression data from conventional osteosarcoma compared to primary non-neoplastic osteoblast cells
1223	GSE28724.GPL570.pcl	3.14e-05	0.0116	Expression data from cultured human ovarian carcinoma cell lines
1224	GSE29001.GPL571.pcl	0.00435	0.0116	Identification of Unique Therapeutic Targets in Esophageal Squamous Cell Carcinoma
1225	GSE15151.GPL570.pcl	2.51e-05	0.0116	Synthetic Lethal Interaction Between Oncogenic KRAS Dependency and Suppression of STK33 in Human Cancer Cells
1226	GSE14335.GPL571.pcl	0.00166	0.0116	Whole genome profiling of fibroblasts from Diamond-Blackfan Anemia patients
1227	GSE22610.GPL96.pcl	0.00258	0.0116	Genome-Wide Analysis of Estrogen Receptor-Î± DNA Binding and Tethering Mechanisms
1228	GSE22593.GPL96.pcl	0.00258	0.0116	WT and DBDmut Breast Cancer Cells
1229	GSE26344.GPL571.pcl	0.00398	0.0116	In vitro models of glioblastoma (GBM)
1230	TCGA-18-01.RNASEQ.pcl	4.71e-05	0.0116	Lung squamous cell carcinoma
1231	GSE31317.GPL570.pcl	6.98e-05	0.0116	Expression data from SP and non-SP sorted anti-EpCAM treated A2C12 and A549 cells compared to non-transgenic lung tissue
1232	GSE46928.GPL96.pcl	0.00373	0.0116	Downstream Signaling Modeling of Cancer Signaling Pathways Enables Systematic Drug Respositioning for Subtypes of Breast Cancer Metastases
1233	TCGA-02-01.RNASEQ.pcl	4.82e-05	0.0116	Glioblastoma multiforme
1234	GSE20916.GPL570.pcl	0.000122	0.0116	Modeling oncogenic signaling in colon tumors by multidirectional analyses of microarray data
1235	GSE43765.GPL6244.pcl	2.01e-05	0.0116	Expression data from exponentially proliferating ovarian cancer cell lines
1236	GSE44408.GPL571.pcl	0.00287	0.0116	Transcriptomic survey of lymph node-positive vs. - negative ductal breast cancer
1237	TCGA-A8-01.RNASEQ.pcl	2.31e-05	0.0116	Breast invasive carcinoma
1238	GSE4922.GPL96.pcl	0.00575	0.0116	Clinical Data
1239	GSE35489.GPL96.pcl	0.00323	0.0116	Expression data from human with IgA nephropathy (IgAN)
1240	GSE14533.GPL6480.pcl	7.31e-05	0.0116	A gene expression signature classifying telomerase and ALT immortalization
1241	GSE33886.GPL6244.pcl	1.62e-05	0.0116	Vastus lateralis muscle gene expression after local physical deconditioning and exercise training
1242	GSE23655.GPL3921.pcl	0.00274	0.0116	Expression data from Control and Six1 expressing MCF7 cells
1243	TCGA-DD-01.RNASEQ.pcl	2.94e-05	0.0115	Liver hepatocellular carcinoma
1244	TCGA-56-01.RNASEQ.pcl	3.74e-05	0.0115	Lung squamous cell carcinoma
1245	GSE17536.GPL570.pcl	9.02e-05	0.0115	Metastasis Gene Expression Profile Predicts Recurrence and Death in Colon Cancer Patients (Moffitt Samples)
1246	GSE12587.GPL96.pcl	0.00306	0.0115	Alterations of global gene expression by cigarette smoke
1247	GSE38912.GPL3921.pcl	0.00357	0.0115	HSF1 drives a transcriptional program distinct from heat shock to support highly malignant human cancers
1248	GSE35640.GPL570.pcl	0.000132	0.0115	Identification of a predictive gene signature to recMAGE A3 antigen-specific cancer immunotherapy in metastatic melanoma and non-small-cell lung cancer
1249	GSE22342.GPL570.pcl	8.17e-05	0.0115	Expression data from CD11cHI and CD11cLO decidual macrophage populations.
1250	GSE11864.GPL570.pcl	5.94e-05	0.0115	Effect of interferon-gamma on macrophage differentiation and response to Toll-like receptor ligands
1251	GSE14020.GPL570.pcl	7.02e-05	0.0115	Metastases of breast cancer
1252	GSE14017.GPL570.pcl	6.87e-05	0.0115	Metastases of breast cancer (U133plus2)
1253	GSE10584.GPL96.pcl	0.00233	0.0115	Comparison of gene expression in erythroblasts with the In(Lu) phenotype with normal erythroblasts.
1254	GSE10245.GPL570.pcl	0.00014	0.0115	Gene expression differences between adenocarcinoma and squamous cell carcinoma in human NSCLC
1255	TCGA-38-01.RNASEQ.pcl	2.05e-05	0.0115	Lung adenocarcinoma
1256	GSE14003.GPL571.pcl	0.00242	0.0115	ERAD inhibitors integrate ER stress with an epigenetic mechanism to activate BH3 only protein NOXA in cancer cells
1257	GSE14828.GPL571.pcl	0.00295	0.0115	FGF-2 ENHANCES PROLIFERATION AND DELAYS LOSS OF CHONDROGENIC POTENTIAL IN HUMAN ADULT BONE MARROW-DERIVED MSCs
1258	TCGA-61-01.RNASEQ.pcl	5.03e-05	0.0115	Ovarian serous cystadenocarcinoma
1259	GSE24537.GPL6947.pcl	5.06e-05	0.0115	Gene Expression Profiles in Early Stages Uterine Serous Carcinomas in comparison to G3 and G1 Endometrioid Adenocarcinoma
1260	GSE11971.GPL96.pcl	0.00273	0.0114	Skeletal muscles of untreated children with juvenile dermatomyositis
1261	GSE17354.GPL96.pcl	0.00203	0.0114	Gene expression profiling of CD4+ and CD8+ T-cells from gene therapy treated ADA patients and from healthy controls
1262	TCGA-CS-01.RNASEQ.pcl	7.18e-05	0.0114	Brain Lower Grade Glioma
1263	GSE20565.GPL570.pcl	0.000165	0.0114	Primary and secondary ovarian tumors
1264	GSE30682.GPL6884.pcl	0.000141	0.0114	Search for a gene-expression signature of breast cancer local recurrence in young women
1265	GSE5007.GPL96.pcl	0.00208	0.0114	Expression data for LMF
1266	GSE11578.GPL571.pcl	0.00203	0.0114	Effect of wtp53-reactivating drug RITA on HCT116 cells
1267	TCGA-B2-01.RNASEQ.pcl	7.79e-05	0.0114	Kidney renal clear cell carcinoma
1268	GSE10615.GPL96.pcl	0.00317	0.0114	Pediatric malignant germ cell tumors show characteristic transcriptome profiles
1269	TCGA-75-01.RNASEQ.pcl	3.07e-05	0.0114	Lung adenocarcinoma
1270	GSE26114.GPL570.pcl	0.000167	0.0114	Combination of ABT-869 with SAHA on AML with FLT3-ITD
1271	TCGA-09-01.RNASEQ.pcl	3.83e-05	0.0114	Ovarian serous cystadenocarcinoma
1272	TCGA-24-01.RNASEQ.pcl	2.56e-05	0.0114	Ovarian serous cystadenocarcinoma
1273	GSE35489.GPL14663.pcl	0.00404	0.0114	Expression data from human with IgA nephropathy (IgAN)
1274	GSE18934.GPL570.pcl	5.71e-05	0.0114	Gene expression in fetal mesenchymal stem cells for identification of epitopes suitable for non-invasive isolation
1275	GSE21212.GPL3921.pcl	0.00253	0.0114	Expression profiling of Endothelial (EC) and Non-endothelial Cells
1276	GSE22862.GPL5175.pcl	3.49e-05	0.0114	Prognostic Gene Expression Signature of Carcinoma Associated Fibroblasts in Non-Small Cell Lung Cancer [expression profiling_CAFs]
1277	GSE907.GPL96.pcl	0.00189	0.0114	Gene expression profiling of Rhesus monkey extraocular muscle and its layers (Porter lab)
1278	GSE22840.GPL570.pcl	0.000114	0.0114	Integration of transcript expression, copy number and LOH analysis of infiltrating ductal carcinoma of the breast
1279	GSE22544.GPL570.pcl	9.25e-05	0.0114	Integration of transcript expression, copy number and LOH analysis of infiltrating ductal carcinoma of the breast: expression analysis
1280	GSE35493.GPL570.pcl	0.000183	0.0113	Pediatric rhabdoid tumors of kidney and brain show many differences in gene expression but share dysregulation of cell cycle and epigenetic effector genes
1281	GSE16385.GPL570.pcl	0.000111	0.0113	Expression data from human macrophages
1282	GSE994.GPL96.pcl	0.00502	0.0113	Effects of cigarette smoke on the human airway epithelial cell transcriptome
1283	GSE41762.GPL6244.pcl	6.29e-05	0.0113	Expression data from human pancreatic islets
1284	GSE3292.GPL570.pcl	9.05e-05	0.0113	Patient Data
1285	GSE17351.GPL570.pcl	8.69e-05	0.0113	Expression data from esophageal squamous cell carcinoma (ESCC)
1286	GSE16768.GPL571.pcl	0.00271	0.0113	Transcriptome analysis identifies molecular effectors of unconjugated bilirubin in human neuroblastoma SH-SY5Y cells
1287	GSE15805.GPL5175.pcl	1.79e-05	0.0113	Duke-UNC-Texas-EBI ENCODE expression project
1288	GSE27337.GPL6884.pcl	0.000127	0.0113	Gene expression profiles of human CD8+ T cells: IL-12 and IFN-a polarized in vitro stimulated and ex vivo sorted CCR7hi and CXCR3hi populations
1289	GSE31684.GPL570.pcl	0.000281	0.0113	Combination of a novel gene expression signature with a clinical nomogram improves the prediction of survival in high-risk bladder cancer Â
1290	GSE9899.GPL570.pcl	0.000326	0.0113	Expression profile of ovarian tumour samples
1291	TCGA-E1-01.RNASEQ.pcl	7.54e-05	0.0113	Brain Lower Grade Glioma
1292	GSE1364.GPL96.pcl	0.00393	0.0113	Long-Term Storage of Human Cells at Ambient Temperature
1293	GSE31519.GPL96.pcl	0.00676	0.0113	A Clinically Relevant Gene Signature in Triple-Negative and Basal-Like Breast Cancer
1294	GSE35186.GPL6480.pcl	0.000172	0.0113	Paradigm Test Set Expression Array
1295	GSE20286.GPL571.pcl	0.00334	0.0112	Gene expression profiles induced by knockdown and overexpression of p63 variants in MCF-10A mammary epithelial cell line
1296	GSE21374.GPL570.pcl	0.000383	0.0112	Expression data from human renal allograft biopsies
1297	GSE16161.GPL571.pcl	0.00305	0.0112	Broad defects in epidermal cornification in atopic dermatitis (AD) identified through genomic analysis
1298	GSE21610.GPL570.pcl	0.000312	0.0112	Gene expression analysis in non-failing and failing myocardium pre and post pulsatile and non-pulsatile VAD support
1299	GSE10072.GPL96.pcl	0.0061	0.0112	Gene expression signature of cigarette smoking and its role in lung adenocarcinoma development and survival
1300	GSE24514.GPL96.pcl	0.00591	0.0112	Expression data from human MSI colorectal cancer and normal colonic mucosa
1301	GSE2248.GPL96.pcl	0.00262	0.0112	Human Mesenchymal stem cell
1302	GSE30010.GPL570.pcl	0.00048	0.0112	Expression data from breast samples of postmenopausal women
1303	TCGA-AC-01.RNASEQ.pcl	8.88e-05	0.0112	Breast invasive carcinoma
1304	GSE17189.GPL570.pcl	0.000118	0.0112	Molecular Classification of AIDS-Related Lymphomas
1305	GSE42066.GPL571.pcl	0.0049	0.0112	Three human cell types respond to multi-walled carbon nanotubes and titanium dioxide nanobelts with cell-specific transcriptomic and proteomic expression [Caco-2/HT29-MTX cells]
1306	TCGA-BF-01.RNASEQ.pcl	5.12e-05	0.0112	Skin Cutaneous Melanoma
1307	GSE42305.GPL571.pcl	0.00303	0.0112	TREM-1 is a novel therapeutic target in Psoriasis
1308	GSE9335.GPL96.pcl	0.00379	0.0112	Genome-wide analyses of human perisylvian cerebral cortical patterning
1309	GSE14905.GPL570.pcl	0.00015	0.0112	Type I Interferon: Potential Therapeutic Target for Psoriasis?
1310	GSE26089.GPL4133.pcl	6.88e-05	0.0112	Expression Profiling and Array Comparative Genomic Hybridization of Pancreatic Xenografts and Cell Lines
1311	GSE26088.GPL4133.pcl	6.88e-05	0.0112	Expression Profiling of Pancreatic Xenografts and Cell Lines
1312	GSE27444.GPL570.pcl	8.14e-05	0.0112	Expression data from zinc-finger-transcription-factor-induced Fulvestrant-Resistant MCF7 Cell Lines
1313	GSE17537.GPL570.pcl	0.000224	0.0112	Metastasis Gene Expression Profile Predicts Recurrence and Death in Colon Cancer Patients (VMC Samples)
1314	GSE30718.GPL570.pcl	0.000272	0.0112	Molecular Phenotypes of Acute Kidney Injury in Kidney Transplants
1315	TCGA-C5-01.RNASEQ.pcl	7.4e-05	0.0112	Cervical squamous cell carcinoma and endocervical adenocarcinoma
1316	GSE19587.GPL571.pcl	0.00364	0.0112	Imaging-guided microarray: Identifies molecular markers in the pathogenesis of Parkinsonâ€™s disease
1317	GSE46314.GPL4133.pcl	5.75e-05	0.0112	Development of gene expression signatures to characterize evolution of hASC cells isolated and maintained xenogeneic-free
1318	GSE3202.GPL570.pcl	0.000197	0.0112	MK886 treatment of H720 non-small cell lung cancer cell line
1319	TCGA-B6-01.RNASEQ.pcl	0.000134	0.0112	Breast invasive carcinoma
1320	GSE12484.GPL96.pcl	0.00317	0.0112	Periodontitis is associated with a type-1 interferon signature in peripheral blood neutrophils
1321	GSE28019.GPL570.pcl	0.000144	0.0112	Neuroblastoma cell line profiling
1322	GSE16237.GPL570.pcl	0.000159	0.0112	Expression data of human neuroblastoma tissue samples
1323	GSE32701.GPL570.pcl	0.000325	0.0111	Individual aiEMT in surgical samples of esophageal cancer patients
1324	GSE22954.GPL570.pcl	0.000325	0.0111	Artificially induced epithelial-mesenchymal transition in surgical subjects: its implications in clinical and basic cancer research
1325	GSE16767.GPL571.pcl	0.00326	0.0111	Transcriptome analysis identifies molecular effectors of unconjugated bilirubin in human neuroblastoma SH-SY5Y cells: 4h
1326	GSE17539.GPL570.pcl	0.000262	0.0111	Expression profile of grafted human engineered skin substitutes compared with intact human
1327	GSE9946.GPL96.pcl	0.00328	0.0111	Comparison of stimulatory and inhibitory dendritic cell subsets reveals new role of DC in granulomatous infection
1328	GSE19027.GPL96.pcl	0.00609	0.0111	Antioxidant response gene expression in the bronchial airway epithelial cells of smokers at risk for lung cancer
1329	GSE25604.GPL571.pcl	0.00392	0.0111	Gene expression of LMPC cells of infratentorial ependymomas when compared to LMPC ependymal cells
1330	GSE16554.GPL96.pcl	0.00342	0.0111	Enhancement of metastasis by spontaneous ploidy doubling of breast cancer cell MDA-MB-231.
1331	GSE33294.RNASEQ.pcl	0.000129	0.0111	Transcriptome sequencing of human hepatocellular carcinoma
1332	GSE12446.GPL570.pcl	0.000216	0.0111	Endometrium of hormone-treated postmenopausal women
1333	GSE9891.GPL570.pcl	0.00029	0.0111	Expression profile of 285 ovarian tumour samples
1334	GSE10612.GPL96.pcl	0.00252	0.0111	Gene expression profiling of human decidual macrophages
1335	GSE18887.GPL96.pcl	0.00412	0.0111	Transcriptome Profiles of Early Organogenesis in Human Embryos and Integrative Mining for Underlying Molecular Network
1336	GSE9715.GPL96.pcl	0.00367	0.0111	Transcript Profiling of TSC Tumor Fibroblasts in Human Patients
1337	GSE35679.GPL570.pcl	0.000109	0.0111	lung carcinoid
1338	GSE12839.GPL96.pcl	0.00365	0.0111	Expression data from human PBMC samples exposed to IL-12 and paired controls
1339	GSE35710.GPL96.pcl	0.00799	0.0111	Human s.c adipose tissue gene expression during diet-induced weight loss
1340	GSE9877.GPL96.pcl	0.00619	0.011	Genetic Endothelial Systems Biology of Sickle Stroke Risk
1341	GSE13484.GPL7566.pcl	0.00331	0.011	Profiling 11,639 genes in PBMCs from 2 donors: U133 A 2.0 Custom CDF Version 9
1342	GSE13309.GPL570.pcl	0.000279	0.011	Tobacco Smoke Induces Polycomb-mediated Repression of Dickkopf-1 in Lung Cancer Cells
1343	TCGA-F4-01.RNASEQ.pcl	5.4e-05	0.011	Colon adenocarcinoma
1344	GSE24450.GPL6947.pcl	0.000233	0.011	183 breast tumors from the Helsinki Univerisity Central Hospital with survival information
1345	GSE4045.GPL96.pcl	0.00453	0.011	Classification of serrated colorectal tumors
1346	GSE41036.GPL571.pcl	0.0192	0.011	Comparative Genome-Wide Transcriptional Analysis of Bilateral Internal Mammary Arteries
1347	GSE32374.GPL570.pcl	0.000225	0.011	Clinical and Molecular Characteristics of Congenital Glioblastoma Multiforme
1348	GSE5116.GPL570.pcl	0.000201	0.011	Genomic Pathways of 17-beta-Estradiol Induced Malignant Cell Transformation in Human Breast Epithelial Cells
1349	GSE17941.GPL9188.pcl	0.0062	0.011	A Transcriptional Signature and Common Gene Networks Link Cancer with Metabolic Syndrome and Auto-immune Diseases
1350	TCGA-A2-01.RNASEQ.pcl	0.000198	0.011	Breast invasive carcinoma
1351	GSE11318.GPL570.pcl	0.000341	0.011	Molecular subtypes of DLBCL have distinct chromosomal aberrations
1352	GSE25844.GPL4133.pcl	0.0001	0.011	Early target genes of aflatoxin B1 in human hepatic cells
1353	GSE13067.GPL570.pcl	0.000269	0.011	Expression data from primary colorectal cancers
1354	GSE28691.GPL571.pcl	0.011	0.011	Characterization of an Oxaliplatin Sensitivity Predictor in a preclinical Murine Model of Colorectal Cancer
1355	GSE22038.GPL570.pcl	0.000211	0.011	Gene expression following epigenetic drug treatment
1356	GSE14108.GPL570.pcl	8.92e-05	0.011	Brain metastasis from lung adenocarcinoma patients
1357	GSE9118.GPL96.pcl	0.0035	0.011	A screen to identify novel tumor suppressor genes silenced by methylation in melanoma
1358	GSE36537.GPL6480.pcl	7.3e-05	0.011	The multifaceted responses of human monocytes to IFN-gamma and IL-4 are not reducible to M1/M2 polarization of Macrophages
1359	GSE18155.GPL96.pcl	0.00592	0.011	Malignant Germ Cell Tumors Display Common microRNA Profiles Resulting in Global Changes in Expression of mRNA Targets
1360	GSE19578.GPL570.pcl	0.000298	0.0109	Integrated molecular genetic profiling of pediatric-high grade gliomas reveals key differences with adult disease
1361	GSE14323.GPL96.pcl	0.00444	0.0109	RMA expression data for liver samples from subjects with HCV, HCV-HCC, or normal liver
1362	GSE23910.GPL6480.pcl	8.61e-05	0.0109	AIRE hypoexpression and transcriptome profiles correlate with thymic impairment in Down syndrome
1363	GSE12777.GPL570.pcl	0.000177	0.0109	Gene expression profiling of 51 human breast cancer cell lines
1364	GSE26457.GPL570.pcl	0.000715	0.0109	Defining the Genomic Signature of the Parous Breast
1365	GSE34824.GPL570.pcl	0.000256	0.0109	Frequent driver mutations in histone H3.3 and chromatin remodeling genes in paediatric glioblastoma
1366	GSE13083.GPL96.pcl	0.00534	0.0109	Barrett's vs Normal esophagus vs small intestine comparison
1367	GSE15455.GPL570.pcl	0.000169	0.0109	GEMINI (Gastric Encyclopedia of Molecular Interactions and Nodes for Intervention) Phases A-C
1368	GSE14386.GPL570.pcl	0.000254	0.0109	Interferon beta-1a-induced changes in gene expression in PBMCs derived from CIS patients
1369	GSE26982.GPL6244.pcl	7.27e-05	0.0109	Integrative DNA methylation and gene expression analyses identify DNA packaging and epigenetic regulatory genes associated with low motility sperm
1370	GSE26881.GPL6244.pcl	7.27e-05	0.0109	mRNA Content of Human Sperm
1371	GSE19383.GPL570.pcl	0.000395	0.0109	Altered gene expression in normal breast and ovarian epithelial cells from BRCA1 and BRCA2 mutation carriers
1372	GSE17260.GPL6480.pcl	9.77e-05	0.0109	Prediction of progression-free survival in patients with advanced-stage serous ovarian cancer
1373	GSE13471.GPL570.pcl	0.000333	0.0109	Expression data from human normal pre-frontal cortex, liver, and colon tissues and colon tumors
1374	GSE17753.GPL4133.pcl	8.92e-05	0.0109	Impact of RNA degradation on gene expression profiling
1375	GSE9499.GPL96.pcl	0.00507	0.0109	DNA methyltransferase 3B (DNMT3B) mutations in ICF syndrome: gene expression analysis
1376	GSE13486.GPL96.pcl	0.00388	0.0109	Time Course of Individuals Vaccinated with YF-17D
1377	GSE3585.GPL96.pcl	0.00403	0.0109	Dilated Cardiomyopathy and Non Failing Biopsies
1378	GSE14555.GPL96.pcl	0.00728	0.0109	Divergent Transcriptomic Responses to Aryl Hydrocarbon Receptor Agonists Between Rat and Human Primary Hepatocytes
1379	GSE17356.GPL571.pcl	0.00724	0.0109	Expression data from prostate cancer epithelial cells from African American and European American men
1380	GSE14553.GPL96.pcl	0.00747	0.0109	Toxicogenomic Comparison of TCDD and PCB 126 Responsiveness in Primary Human Hepatocytes
1381	TCGA-FE-01.RNASEQ.pcl	0.000115	0.0109	Thyroid carcinoma
1382	GSE47881.GPL570.pcl	0.000635	0.0109	Impact of resistance exercise on human skeletal muscle gene expression - ageing
1383	GSE35864.GPL570.pcl	0.000427	0.0109	The National NeuroAIDS Tissue Consortium Brain Gene Array: Two types of HIV-associated neurocognitive impairment
1384	GSE12452.GPL570.pcl	0.00019	0.0109	mRNA expression profiling of nasopharyngeal carcinoma
1385	GSE17046.GPL96.pcl	0.00587	0.0109	Analysis of the Infrared-A radiation induced transcriptom of human skin fibroblasts.
1386	GSE1922.GPL96.pcl	0.00708	0.0109	Leukemia study / K562 cell line
1387	GSE17078.GPL96.pcl	0.0065	0.0109	Cell Adhesion Molecule 1 (CADM1): A Novel Risk Factor for Venous Thrombosis
1388	GSE44552.GPL6480.pcl	0.000188	0.0108	A panel of breast cell lines
1389	GSE48435.GPL6244.pcl	0.000145	0.0108	The genetic landscape of mutations in Burkitt lymphoma
1390	GSE46862.GPL6244.pcl	0.000172	0.0108	Predicting multi-class responses to preoperative chemoradiotherapy in rectal patients
1391	GSE20347.GPL571.pcl	0.00889	0.0108	Analysis of gene expression in esophageal squamous cell carcinoma (ESCC)
1392	GSE28995.GPL570.pcl	0.000475	0.0108	THP-1 cell study: RA and TNF Treatments; RA time course
1393	GSE38495.RNASEQ.pcl	0.000332	0.0108	Full-length mRNA-Seq from single-cell levels of RNA and individual circulating tumor cells
1394	GSE21138.GPL570.pcl	0.000459	0.0108	Gene Expression Profiles in BA46 of Subjects with Schizophrenia and Matched Controls
1395	GSE10086.GPL571.pcl	0.00731	0.0108	Expression profiling of V600E BRAF and RTK-activated cells upon MEK inhibition
1396	GSE38792.GPL6244.pcl	9e-05	0.0108	Visceral fat trancriptome in obstructive sleep apnea
1397	TCGA-DQ-01.RNASEQ.pcl	9.14e-05	0.0108	Head and Neck squamous cell carcinoma
1398	GSE30673.GPL13916.pcl	0.000252	0.0108	Comparison of Gene expression profiles between myometrium, MED12 mutation positive uterine leiomyomas and MED12 wildtype uterine leiomyomas
1399	GSE16499.GPL5175.pcl	6.67e-05	0.0108	Heart Failure Associated Changes in Alternative Splicing of Sarcomere Genes
1400	GSE44621.GPL6244.pcl	8.33e-05	0.0108	Expression profiling comparisons of human PBMC treated with class I/IIb or class IIa HDAC inhibitors
1401	GSE22183.GPL570.pcl	0.0003	0.0108	GEMINI (Gastric Encyclopedia of Molecular Interactions and Nodes for Intervention) : 37 unique Gastric cancer cell lines
1402	GSE25902.GPL570.pcl	0.000623	0.0108	Innate and adaptive immune responses associate with progressive histological damage of renal allografts
1403	GSE23697.GPL6480.pcl	0.000269	0.0108	Gene expression profiling in skeletal muscle 3 hours following the performance of an eccentric exercise
1404	TCGA-AZ-01.RNASEQ.pcl	0.000143	0.0108	Colon adenocarcinoma
1405	GSE12237.GPL96.pcl	0.00459	0.0108	Genes that mediate breast cancer metastasis to the brain
1406	GSE5350.GPL570.pcl	0.000311	0.0108	MicroArray Quality Control (MAQC) Project
1407	GSE29297.GPL570.pcl	0.000546	0.0108	Canonical NF-kB Activation is Essential for Epstein-Barr Virus Latent Membrane Protein 1 TES2/CTAR2 Gene Regulation.
1408	GSE1417.GPL96.pcl	0.00491	0.0108	Untreated vs. Camptothecin Treated HeLa cells
1409	GSE18565.GPL570.pcl	0.000197	0.0107	Comparison of gene expression profiles between human and mouse monocyte subsets [human data]
1410	GSE16088.GPL96.pcl	0.00888	0.0107	Gene expression profiles of human osteosarcoma
1411	GSE42363.GPL570.pcl	0.000155	0.0107	Exome and whole genome sequencing of esophageal adenocarcinoma identifies recurrent driver events and mutational complexity
1412	TCGA-E2-01.RNASEQ.pcl	0.000212	0.0107	Breast invasive carcinoma
1413	GSE36643.GPL570.pcl	0.0003	0.0107	Ganglioside GD2 identifies Breast Cancer Stem Cells: Targeting GD3 Synthase Inhibits GD2 Expression and Tumor Growth
1414	GSE23058.GPL96.pcl	0.00782	0.0107	Induction of epididymis specific G-protein coupled receptor-64 (GPR64) in Ewing Tumors supports invasiveness and metastatic spread
1415	GSE24202.GPL3921.pcl	0.00794	0.0107	Expression data from genetically modified HMLE human mammary epithelial cells
1416	GSE22891.GPL4133.pcl	0.000346	0.0107	DNA Methylation Profiling of Glioblastoma: Impact on Gene Expression and Clinical Outcome
1417	GSE22866.GPL4133.pcl	0.000346	0.0107	DNA Methylation Profiling of Glioblastoma: Impact on Gene Expression and Clinical Outcome (Agilent Expression Study)
1418	GSE35584.RNASEQ.pcl	9.75e-05	0.0107	RNA-seq from ENCODE/HudsonAlpha
1419	GSE28662.GPL3921.pcl	0.00829	0.0107	Expression data from treatment of actinomycin D and triptolide on MCF7 cells
1420	TCGA-FK-01.RNASEQ.pcl	0.00018	0.0107	Thyroid carcinoma
1421	GSE14325.GPL571.pcl	0.00778	0.0107	Malignant Fibrous Histiocytoma - Pleomorphic Sarcoma, NOS -Gene expression, Histology and clinical course -A pilot study
1422	GSE33877.GPL6947.pcl	9.83e-05	0.0107	Comparative Expression Profile of miRNA and mRNA in Primary Peripheral Blood Mononuclear Cells Infected with Human Immunodeficiency Virus (HIV-1) [mRNA]
1423	TCGA-73-01.RNASEQ.pcl	0.0001	0.0107	Lung adenocarcinoma
1424	GSE21974.GPL6480.pcl	0.000306	0.0107	Molecular Subtype Predicts Response to Neoadjuvant Chemotherapy in Breast Cancer
1425	GSE19833.GPL6244.pcl	9.53e-05	0.0107	Analysis of microRNA transcriptome by deep sequencing of small RNA libraries of peripheral blood
1426	GSE19789.GPL6244.pcl	0.000116	0.0107	Expression data from normal peripheral blood mononuclear cells, cell lines K562 and HL60
1427	GSE28299.GPL4685.pcl	0.0078	0.0107	Transcription profiling of Rab25 transfected ovarian A2780 cancer cell
1428	GSE30812.GPL6244.pcl	0.00016	0.0107	Gene expression data from human metastatic melanoma tumors that may predict response to RAF265
1429	GSE9723.GPL96.pcl	0.00626	0.0107	Gingival Epithelial Cell Transcriptional Responses to Pathogenic Oral Microbial Species.
1430	GSE2485.GPL96.pcl	0.00556	0.0107	Gene expression of pseudopalisading cells in human glioblastoma
1431	GSE17705.GPL96.pcl	0.0259	0.0106	Endocrine Sensitivity Index Validation Dataset
1432	GSE14491.GPL570.pcl	0.000206	0.0106	TGFÎ²/mutant-p53 jointly controlled genes
1433	GSE16694.GPL570.pcl	0.000246	0.0106	Generation of induced pluripotent stem cells from cord blood using OCT4 and SOX2
1434	GSE15991.GPL571.pcl	0.00662	0.0106	Expression profile analysis of inflammatory response regulated by hepatocyte nuclear factor 4Î±
1435	GSE9090.GPL570.pcl	0.000323	0.0106	Reanalysis of GSE8884 Samples with Stromal Samples from GSE3998.
1436	GSE14529.GPL6480.pcl	0.000206	0.0106	A gene expression signature classifying telomerase and ALT immortalization II
1437	GSE41223.GPL6244.pcl	0.000175	0.0106	LXR activation induces insulin resistance in primary human adipocytes
1438	GSE9576.GPL570.pcl	0.000249	0.0106	Gene expression profiling of classical midgut carcinoid primary tumors and liver metastasis
1439	GSE28702.GPL570.pcl	0.000593	0.0106	CRC samples for FOLFOX therapy prediction
1440	GSE32323.GPL570.pcl	0.000684	0.0106	Screening for Epigenetically Masked Genes in Colorectal Cancer using 5-aza-2â€™-deoxycytidine treatment, Microarray and Gene Expression Profile
1441	GSE9116.GPL96.pcl	0.00799	0.0106	Differential gene expression in primary ovarian tumors from depressed and non-depressed patients
1442	GSE32958.GPL6244.pcl	0.000188	0.0106	Integrative Transcriptomic Profiling reveals Hepatic Stem-like Phenotype and Interplay of EMT and miR-200c in Intrahepatic Cholangiocarcinoma
1443	GSE20559.GPL570.pcl	0.00036	0.0106	Gene expression signature reflects differentiation differences rather than telomere maintenance mechanism
1444	GSE39262.GPL96.pcl	0.00865	0.0106	Human sarcoma cell lines and untransformed cells
1445	GSE12172.GPL570.pcl	0.000803	0.0106	Common activation of RAS_MAPK pathway in serous LMP tumours
1446	GSE19087.GPL6884.pcl	0.000229	0.0106	Gene expression before HAART initiation predicts HIV-infected individuals at risk of poor CD4+ T cell recovery.
1447	GSE14043.GPL571.pcl	0.0062	0.0106	Genome-wide impact of ART-27 loss on androgen-regulated transcription in prostate cancer cells
1448	TCGA-G4-01.RNASEQ.pcl	0.000216	0.0106	Colon adenocarcinoma
1449	GSE12368.GPL570.pcl	0.000528	0.0106	Analysis of adrenocortical tumors identify IGF2 and Ki-67 as useful in differentiating carcinomas from adenomas
1450	TCGA-KN-01.RNASEQ.pcl	0.000207	0.0106	Kidney Chromophobe
1451	GSE22367.GPL3921.pcl	0.00642	0.0106	Primary human erythroid progenitor cells SAHA treatment samples
1452	GSE30522.GPL570.pcl	0.000371	0.0106	Transcriptomes of human bladder cells and cells in bladder cancer
1453	GSE15072.GPL570.pcl	0.000289	0.0106	Mitochondrial dysregulation and oxidative stress in patients with chronic kidney disease
1454	GSE11281.GPL570.pcl	0.000262	0.0106	Expression data from human PBMCs treated for 6h with the staphylococcal superantigens SEB and SEI
1455	TCGA-13-01.RNASEQ.pcl	8.78e-05	0.0106	Ovarian serous cystadenocarcinoma
1456	GSE13017.GPL96.pcl	0.00812	0.0106	Early-induced genes of human regulatory CD4+CD25hi Treg and CD4+CD25- Th cells
1457	GSE25861.GPL570.pcl	0.000274	0.0106	Altered Gene Expression Profile of Microvascular Endothelium in Placentas from IUGR/Preeclamptic Pregnancies
1458	GSE30041.GPL6244.pcl	0.000162	0.0106	Programming human pluripotent stem cells into adipocytes
1459	GSE18271.GPL570.pcl	0.000763	0.0106	Analysis of TALE homeobox genes in neuroblastic tumors: ganglioneuroblastoma and ganglioneuroma
1460	GSE10174.GPL571.pcl	0.00887	0.0106	Bioadhesive black rasberry gel effect on gene expression and proinflammatory proteins in human premalignant oral lesions
1461	GSE9239.GPL571.pcl	0.00829	0.0106	MoDCs grown with/without Etanercept TNF inhibitor
1462	GSE28787.GPL6480.pcl	0.000211	0.0105	Interaction between endothelium and chronic lymphocytic leukemia B-cells rescues from apoptosis and modulates gene expression profile of leukemic cells
1463	GSE26148.GPL96.pcl	0.0103	0.0105	Expression profiling of MCF10A cells in 2D and 3D culture
1464	GSE25476.GPL571.pcl	0.0102	0.0105	Expression data from host cells infected with different strains of Toxoplasma gondii
1465	GSE25468.GPL571.pcl	0.0102	0.0105	Expression data from Human foreskin fibroblasts (HFFs) infected with Toxoplasma gondii.
1466	GSE22619.GPL570.pcl	0.000339	0.0105	Genome wide expression data from discordant twins (ulcerative colitis, primary mucosal tissue)
1467	GSE41407.GPL5175.pcl	6.33e-05	0.0105	Co-expression of genes with ERG in prostate cancer cell lines
1468	GSE19829.GPL570.pcl	0.000352	0.0105	A gene expression profile of BRCAness that is associated with outcome in ovarian cancer
1469	TCGA-GV-01.RNASEQ.pcl	0.000145	0.0105	Bladder Urothelial Carcinoma
1470	GSE14107.GPL571.pcl	0.00846	0.0105	Lung adenocarcinoma cell line Wnt responsive signature
1471	GSE23702.GPL6244.pcl	0.000162	0.0105	Gene expression profiling of ATRA-differentiated wild-type and TG2 knockout NB4 cells
1472	GSE32155.GPL6480.pcl	0.000207	0.0105	Identification of the epithelial receptor for measles virus
1473	GSE22968.GPL570.pcl	0.000339	0.0105	Phase II trial melphalan ILI plus ADH-1 for treatment of in-transit extremity melanoma
1474	GSE19815.GPL571.pcl	0.00658	0.0105	Oncogenic Functions of the Transcription Factor LSF
1475	GSE22306.GPL571.pcl	0.00891	0.0105	Integrative genomics identifies molecular alterations that differentiate superficial spreading and nodular melanoma
1476	GSE14806.GPL3921.pcl	0.0111	0.0105	Comparative analyses of gene copy number and mRNA expression in GBM tumors and GBM xenografts
1477	GSE9839.GPL571.pcl	0.00746	0.0105	HOX A13 Expression in Hepatocellular Carcinomas
1478	GSE14805.GPL3921.pcl	0.0124	0.0105	Transcript expression data from glioblastoma subcutaneous xenografts and non-neoplastic control brain
1479	GSE21497.GPL570.pcl	0.000325	0.0105	Common Gene Transcriptional Patterns Following Immobilization, Spinal Cord Injury, and Unloading in Human Skeletal Muscle
1480	GSE37474.GPL570.pcl	0.000346	0.0105	Dexamethasone induced gene expression changes in the human trabecular meshwork
1481	GSE2816.GPL570.pcl	0.000291	0.0105	cMyb and vMyb in human monocytes
1482	GSE12486.GPL570.pcl	0.000186	0.0105	Changes in cardiac transcription profiles following on-pump coronary artery bypass grafting
1483	GSE29397.GPL6244.pcl	0.000149	0.0105	Waves of early transcriptional activation and pluripotency program initiation along human preimplantation development.
1484	GSE9992.GPL96.pcl	0.0134	0.0105	Molecular and transcriptional characterization of chromosome 17p loss in chronic lymphocytic leukemia, experiment A
1485	GSE11038.GPL96.pcl	0.0155	0.0105	Molecular and transcriptional characterization of chromosome 17p loss in chronic lymphocytic leukemia
1486	GSE2603.GPL96.pcl	0.0187	0.0105	Subpopulations of MDA-MB-231 and Primary Breast Cancers
1487	TCGA-E9-01.RNASEQ.pcl	0.000179	0.0105	Breast invasive carcinoma
1488	GSE30528.GPL571.pcl	0.0126	0.0105	Transcriptome Analysis of Human Diabetic Kidney Disease (DKD Glomeruli vs. Control Glomeruli)
1489	GSE26241.GPL6244.pcl	8.14e-05	0.0105	Expression data from TGFbeta-treated control or aPKC silenced A549 cells
1490	GSE38798.GPL6947.pcl	0.000136	0.0105	Gene expression analysis of molecules with known function in HLA class II antigen processing and presentation in hematopoietic and (cytokine pre-treated) non-hematopoietic cells.
1491	GSE34219.GPL571.pcl	0.0129	0.0105	Effect of integrin alphaV on transcription in 2d or 3d
1492	GSE17073.GPL96.pcl	0.00772	0.0105	Differentially expressed genes among cells constituting an in vitro human lung carcinogenesis system
1493	GSE30133.GPL6480.pcl	0.000111	0.0105	Deep subcutaneous adipose tissue (dSAT) vs. superficial subcutaneous adipose (sSAT)
1494	TCGA-34-01.RNASEQ.pcl	0.000192	0.0105	Lung squamous cell carcinoma
1495	GSE25970.GPL3921.pcl	0.0177	0.0104	Reference maps of human ES and iPS cell variation enable high-throughput characterization of pluripotent cell lines
1496	GSE25401.GPL6244.pcl	0.00021	0.0104	Adipose Tissue MicroRNAs as Regulators of CCL2 Production in Human Obesity [gene expression]
1497	GSE19699.GPL96.pcl	0.00907	0.0104	Gene Expression in Human Lung Type II Cells
1498	GSE18521.GPL570.pcl	0.00106	0.0104	A gene signature predictive for outcome in advanced ovarian cancer identifies a novel survival factor: MAGP2
1499	GSE16746.GPL96.pcl	0.0156	0.0104	Genomic approach in B-cell Chronic Lymphocytic Leukemia: molecularly distinct subgroups of patients with 13q14 deletion
1500	GSE39001.GPL6244.pcl	0.000204	0.0104	Mitosis is the main pathway altered in cervical cancer and is a source of potential markers for screening and survival, and therapeutic targets.
1501	GSE35108.GPL6244.pcl	0.000275	0.0104	Expression data from patient iPSC and iPSC-derived cardiomyocytes
1502	TCGA-32-01.RNASEQ.pcl	0.000257	0.0104	Glioblastoma multiforme
1503	GSE9691.GPL3921.pcl	0.0106	0.0104	Analysis of the effects of loss of E-cadherin and cell adhesion on human mammary epithelial cells
1504	GSE15605.GPL570.pcl	0.000874	0.0104	Transcriptome profiling identifies HMGA2 as a novel gene in melanoma progression
1505	GSE12155.GPL570.pcl	0.000524	0.0104	Characterization of a Colony Assay Used to Investigate Endothelial Progenitor Cells
1506	GSE30074.GPL6244.pcl	0.000282	0.0104	Expression data from 30 medulloblastomas
1507	GSE21654.GPL570.pcl	0.000188	0.0104	Expression data from 22 Pancreatic Cancer Cell Lines
1508	GSE474.GPL96.pcl	0.0085	0.0104	Obesity and fatty acid oxidation
1509	GSE20437.GPL96.pcl	0.0145	0.0104	Histologically normal epithelium from breast cancer patients and cancer-free prophylactic mastectomy patients
1510	GSE10804.GPL571.pcl	0.00778	0.0104	Human Cavernosal Endothelial Cell Phenotype
1511	GSE40873.GPL570.pcl	0.000685	0.0104	Low SLC22A7 expression in noncancerous liver promotes hepatocellular carcinoma occurrence - a prospective study
1512	GSE23112.GPL96.pcl	0.00857	0.0104	Profiling and Functional Analyses of MicroRNAs and Their Target Gene Products in Human Uterine Leiomyomas
1513	GSE9843.GPL570.pcl	0.00102	0.0104	Gene expression profiling of 91 hepatocellular carcinomas with hepatitis C virus etiology
1514	GSE9829.GPL570.pcl	0.0011	0.0104	Focal gains of VEGFA and molecular classification of hepatocellular carcinoma
1515	GSE25143.GPL1708.pcl	0.000383	0.0104	Characterization of Stem-cell derived Retinal Pigmented Epithelium (RPE)
1516	GSE34599.GPL570.pcl	0.000362	0.0104	In-transit extremity melanoma III
1517	GSE18090.GPL570.pcl	0.000445	0.0104	Gene Expression Profiling During Early Acute Febrile Stage of Dengue Infection Can Predict The Disease Outcome
1518	GSE18005.GPL96.pcl	0.00966	0.0104	Human colorectal cancer cell lines treated with several inhibitors of PI3Kinase â€“ AKT signaling pathway
1519	GSE45596.GPL4133.pcl	0.000298	0.0104	Brain microvessel: Alzheimer disease vs normal
1520	GSE21477.GPL570.pcl	0.000712	0.0104	Gene Expression Changes in Primary Human Nasal Epithelial Cells exposed to Formaldehyde in vitro
1521	GSE19293.GPL570.pcl	0.000625	0.0103	In-transit extremity melanoma II
1522	GSE29889.GPL10526.pcl	0.000567	0.0103	Gene expression of a variety of Huh-7 derived hepatoma cells and their susceptibility to infection by JHF1 HCV in the HCV cell culture system.
1523	GSE32036.GPL6884.pcl	0.000661	0.0103	Expression profiling of lung cancer cell lines
1524	GSE1460.GPL96.pcl	0.0115	0.0103	Summary Table
1525	GSE2639.GPL96.pcl	0.00931	0.0103	HUVEC gene profile after TNF-stimulation
1526	GSE12378.GPL5175.pcl	6.77e-05	0.0103	Integration of ERG gene mapping and gene expression profiling identifies distinct categories of human prostate cancer
1527	GSE7577.GPL96.pcl	0.0151	0.0103	Gene expression profiles of THP-1 cells exposed to DbTx and cytokines involved in melioidosis caused by B. pseudomalli
1528	GSE36968.RNASEQ.pcl	0.000198	0.0103	AMPKÎ± Modulation in Cancer Progression: Multilayer Integrative Analysis of the Whole Transcriptome in Asian Gastric Cancer
1529	TCGA-AN-01.RNASEQ.pcl	0.000228	0.0103	Breast invasive carcinoma
1530	GSE14668.GPL570.pcl	0.00051	0.0103	B-Cell Gene Signature with Massive Intrahepatic Production of Antibodies to Hepatitis B Core Antigen in HBV-Associated Acute Liver Failure
1531	GSE29442.GPL6480.pcl	0.000347	0.0103	BRC77 Agilent Gene Expression Arrays
1532	GSE37317.GPL96.pcl	0.015	0.0103	Gene expression profiling of 19 bladder cancers from the University of Virginia
1533	GSE39182.GPL6480.pcl	0.000467	0.0103	Epigenetic Silencing of DKK3 in Medulloblastoma.
1534	GSE10282.GPL570.pcl	0.000549	0.0103	In-transit extremity melanoma I
1535	GSE22445.GPL96.pcl	0.0149	0.0103	Apoptosis induced by Piroxicam/Cisplatin combined treatment is triggered by p21 in mesothelioma
1536	GSE21367.GPL4133.pcl	0.000329	0.0103	The Leukemia-associated Mllt10/Af10- Dot1l, dedicated b-catenin coactivators essential for intestinal homeostasis
1537	GSE45587.GPL4685.pcl	0.0189	0.0103	Expression data for developing a GE-HTS signature for neuroblastoma differentiation
1538	GSE2980.GPL96.pcl	0.0115	0.0103	Constitutive expression of misfolded surfactant protein C
1539	GSE23506.GPL6947.pcl	0.000263	0.0103	Differences in subcutaneous adipose tissue gene expression between obese African Americans and Hispanic Youths
1540	TCGA-19-01.RNASEQ.pcl	0.000224	0.0103	Glioblastoma multiforme
1541	GSE15777.GPL571.pcl	0.0127	0.0103	Spontaneous regression of chronic lymphocytic leukemia: clinical and biological features of 9 cases
1542	GSE12198.GPL570.pcl	0.000337	0.0103	Primary NKcells vs. NKAES-derived NK cells vs. NKcells stimulated by low/high dose IL2 after 7days of culture
1543	GSE15520.GPL570.pcl	0.000282	0.0103	The Role of Cholesterol Pathways in Norovirus Replication
1544	GSE10046.GPL570.pcl	0.000505	0.0103	Breast cancer-associated fibroblasts confer AKT1-mediated epigenetic silencing of Cystatin M in epithelial cells.
1545	GSE26903.GPL96.pcl	0.0134	0.0103	Microarray analysis of gene expression of ovarian cancer cells treated with 1,25-dihydroxyvitamin D3
1546	GSE24533.GPL6244.pcl	0.000119	0.0103	Expression data of influenza A-infected human type I-like alveolar epithelial cells
1547	GSE11904.GPL571.pcl	0.0139	0.0102	Gene expression analysis in primary human renal tumors, categorized by VHL genotype and HIF-alpha expression
1548	GSE12276.GPL570.pcl	0.00129	0.0102	Expression data from primary breast tumors
1549	GSE38262.GPL6244.pcl	0.000548	0.0102	The clinical and molecular significance of different types of C4d staining in renal allografts
1550	GSE3077.GPL570.pcl	0.000375	0.0102	Dillution series comparison of Affymetrix and Illumina Expression Platforms
1551	GSE14595.GPL571.pcl	0.0116	0.0102	Comparing ERG expression and vector control in 293HEK cells
1552	GSE18239.GPL570.pcl	0.000297	0.0102	Expression data from JAK1 wild-type and JAK1 mutation-positive T cell acute lymphoblastic leukemia blasts
1553	GSE10537.GPL570.pcl	0.000445	0.0102	Gene expression profile and DNA binding pattern of AML1/ETO in U937 cells
1554	GSE10520.GPL570.pcl	0.000445	0.0102	Genes regulated by AML1/ETO in U937 cells
1555	GSE35602.GPL6480.pcl	0.000426	0.0102	microRNA and Gene expression profiles in colorectal cancer stromal tissue
1556	TCGA-78-01.RNASEQ.pcl	0.000232	0.0102	Lung adenocarcinoma
1557	GSE26834.GPL571.pcl	0.0162	0.0102	Expression data from MCF-7 cells stimulated by Estrogen or IGF-I
1558	GSE26523.GPL571.pcl	0.0158	0.0102	Transcriptional targets of EphB2 and Ephrin-A4 signaling in epidermal keratinocytes
1559	GSE30242.GPL96.pcl	0.018	0.0102	Time course effect of the glucocorticoid mometasone furoate on the proliferation of primary human lung fibroblasts
1560	GSE20319.GPL6884.pcl	0.000252	0.0102	Skeletal muscle gene expression in twin-pairs discordant for their physical activity for over 30 years
1561	GSE15460.GPL96.pcl	0.0183	0.0102	Oncogenic Pathway Combinations Predict Clinical Prognosis in Gastric Cancer
1562	GSE9773.GPL96.pcl	0.0121	0.0102	Gene expression profiling of trophoblast cells
1563	GSE15456.GPL96.pcl	0.0202	0.0102	Primary Gastric Cancer Expression Profiles (UK Patient Cohort)
1564	GSE33692.GPL5175.pcl	0.000242	0.0102	Progression of ductal carcinoma in situ to invasive breast cancer
1565	GSE29684.GPL570.pcl	0.000677	0.0102	Coexpression of Normally Incompatible Developmental Pathways in Retinoblastoma Genesis [single tumor cell data]
1566	GSE21750.GPL571.pcl	0.0131	0.0102	Expression data from mesothelial (LP9) and mesothelioma cells (HMESO) inhibited for extracellular-regulated kinase (ERK) 1 or 2
1567	GSE13411.GPL96.pcl	0.0117	0.0102	Gene expression by human splenic B-cell subsets
1568	GSE31552.GPL6244.pcl	0.000946	0.0102	Expression Data from human Lung tissue of Patients with Non Small Cell Lung Cancer (NSCLC)
1569	GSE10778.GPL96.pcl	0.0117	0.0102	Comparison of VEGF versus EGF gene expression in HUVEC
1570	GSE16395.GPL570.pcl	0.00115	0.0102	Cell-Specific Gene Expression in Langerhans Cell Histiocytosis
1571	GSE2152.GPL96.pcl	0.016	0.0102	The effect of FH mutations on fibroid expression profile
1572	GSE37761.GPL6480.pcl	0.000671	0.0102	Differentiation of Human Embryonic Stem Cells under Hypoxia Conditions
1573	GSE33366.GPL3921.pcl	0.0142	0.0102	Expression data from MCF7 tumor xenografts treated with either single agent BMS754807, or Tamoxifen or Letrozole alone; or Tamoxifen or Letrozole in combination with BMS754807 for 28 days
1574	GSE13319.GPL570.pcl	0.00112	0.0102	Comparison of Human and Rat Uterine Leiomyoma: Identification of a Dysregulated mTOR Pathway
1575	GSE27719.GPL570.pcl	0.00075	0.0102	Lung adenocarcinoma invasion and progression
1576	GSE41137.GPL570.pcl	0.000923	0.0102	Impact of Ischemia and Procurement Conditions on Gene Expression in Renal Cell Carcinoma
1577	GSE29406.GPL571.pcl	0.0172	0.0102	The genomic analysis of the interaction between the lactic acidosis and hypoxia response
1578	GSE22250.GPL570.pcl	0.000678	0.0102	Epigenetic portraits of human breast cancers (various cell lines expression data)
1579	GSE9716.GPL96.pcl	0.0225	0.0102	Radioresistant and radiosensitive tumors and cell lines
1580	GSE23177.GPL570.pcl	0.000861	0.0102	Prediction of lymph node involvement in breast cancer from primary tumor tissue using gene expression profiling and miRNAs.
1581	GSE17967.GPL571.pcl	0.021	0.0102	RMA expression data for liver samples from subjects with HCV cirrhosis with and without concomitant HCC
1582	GSE42067.GPL571.pcl	0.0238	0.0102	Three human cell types respond to multi-walled carbon nanotubes and titanium dioxide nanobelts with cell-specific transcriptomic and proteomic expression [SAE cells]
1583	GSE4536.GPL570.pcl	0.00146	0.0102	Tumor stem cells more closely mirror the phenotype and genotype of primary human tumors than do cancer cell lines
1584	GSE1400.GPL96.pcl	0.0117	0.0101	MCF-7 Fractionated RNA
1585	GSE14330.GPL571.pcl	0.0152	0.0101	Comparison of stable human Treg and Th clones by transcriptional profiling - experiment I
1586	GSE30004.GPL6244.pcl	0.000235	0.0101	Effect of TGF-B treatment on human vascular smooth muscle cells
1587	GSE19665.GPL570.pcl	0.000693	0.0101	Aberrant DNA methylation in hepatitis B and C virus-related hepatocellular carcinoma
1588	GSE10087.GPL571.pcl	0.0183	0.0101	Paired MEK inhibited and control
1589	GSE34166.GPL570.pcl	0.000564	0.0101	mRNA expression profiling of ERCP biliary brushings of malignant biliary strictures
1590	GSE9714.GPL96.pcl	0.0129	0.0101	Interferon response of radioresistant and radiosensitive human head&amp;neck tumor cell lines
1591	GSE12682.GPL571.pcl	0.0251	0.0101	Expression data from Human Kidney (HK) samples
1592	GSE14934.GPL571.pcl	0.0185	0.0101	Gene expression profiles of Ras mutants.
1593	GSE17906.GPL570.pcl	0.000684	0.0101	Gene expression down-regulation in prostate tumor-associated stromal cells involves organ-specific genes
1594	TCGA-41-01.RNASEQ.pcl	0.000398	0.0101	Glioblastoma multiforme
1595	GSE25944.GPL571.pcl	0.0158	0.0101	Role of STAT3 in DU145 prostate cancer cell line
1596	GSE25944_b.GPL571.pcl	0.0158	0.0101	Role of STAT3 in DU145 prostate cancer cell line
1597	GSE19449.GPL570.pcl	0.000572	0.0101	Doxorubicin resistance in a novel in vitro model of human pleomorphic liposarcoma associated with ALT
1598	GSE9844.GPL570.pcl	0.000674	0.0101	Transcriptomic Dissection of Tongue Squamous Cell Carcinoma
1599	GSE9984.GPL570.pcl	0.0005	0.0101	Profiling Gene Expression in Human Placentae of Different Gestational Ages: an OPRU Network and UW SCOR Study
1600	GSE31469.GPL570.pcl	0.000707	0.0101	Host cell gene expression in Influenza A/WSN/33 (H1N1) infected A549 cells at 2, 4 and 6 hours post infection
1601	GSE38356.RNASEQ.pcl	0.000161	0.0101	The mRNA-bound proteome and its global occupancy profile on protein-coding transcripts [RNA-seq]
1602	GSE13471.GPL96.pcl	0.0138	0.0101	Expression data from human normal pre-frontal cortex, liver, and colon tissues and colon tumors
1603	TCGA-39-01.RNASEQ.pcl	0.000236	0.0101	Lung squamous cell carcinoma
1604	GSE10096.GPL571.pcl	0.0149	0.0101	A novel lung cancer gene signature mediates metastatic bone colonization by a dual mechanism
1605	GSE18668.GPL570.pcl	0.000539	0.0101	Differentiation of NUT midline carcinoma by epigenomic reprogramming
1606	GSE2770.GPL96.pcl	0.0215	0.0101	Transcriptional profiles of Th cells induced to polarize to Th1 or Th2 direction in the presence or absence of TGFbeta
1607	GSE24810.GPL570.pcl	0.00085	0.0101	Dissecting the signalling pathways underlying cellular senescence
1608	GSE11889.GPL571.pcl	0.0216	0.0101	The hematopoietic stem cell in chronic phase CML is characterized by a transcriptional profile resembling normal myeloid progenitor cells and reflecting loss of quiescence
1609	GSE15744.GPL570.pcl	0.000406	0.0101	Gene Expression Atlas for Human Embryogenesis
1610	GSE14762.GPL4866.pcl	0.000915	0.0101	Renal Cell Carcinoma: Hypoxia and Endocytosis
1611	GSE26296.GPL6884.pcl	0.0004	0.0101	Genome-wide analysis of lung myeloid dendritic cells gene expression from healthy or emphysema subjects
1612	GSE14943.GPL96.pcl	0.0138	0.0101	Cadherin-11 depletion in aggressive MDA-MB-231 breast cancer cells.
1613	GSE29232.GPL570.pcl	0.000826	0.0101	Identification of androgen-regulated genes in RWPE-1-AR cells
1614	GSE16759.GPL570.pcl	0.000718	0.0101	mRNA and miRNA expression in parietal lobe cortex in Alzheimer's disease
1615	GSE1428.GPL96.pcl	0.0196	0.0101	Skeletal muscle sarcopenia
1616	GSE27544.GPL13158.pcl	0.000497	0.0101	Genome-wide profiling characterizes CRCs with genetic instability and specific routes to HLA class I loss and immunoescape
1617	GSE3860.GPL96.pcl	0.018	0.01	Comparison of Hutchinsonâ€“Gilford Progeria Syndrome fibroblast cell lines to control fibroblast cell lines
1618	GSE1561.GPL96.pcl	0.0233	0.01	EORTC 10994 clinical trial
1619	GSE40047.GPL4133.pcl	0.000799	0.01	Genes Predictive of G1 arrest in Melanoma Cell Lines
1620	GSE19728.GPL570.pcl	0.000629	0.01	Expression data from different grades (WHO) of astrocytomas (ACM)
1621	GSE40585.GPL6244.pcl	0.000964	0.01	Silencing of the WFS1 gene in HEK cells induces pathways related to neurodegeneration and mitochondrial damage.
1622	GSE18520.GPL570.pcl	0.00168	0.01	Whole-genome oligonucleotide expression analysis of papillary serous ovarian adenocarcinomas
1623	GSE28694.GPL570.pcl	0.000567	0.01	Differentially expressed genes after treatment with chemotherapy in breast cancer and their correlation with pathologic good response (Miller &amp; Payne grades 4 and 5)
1624	TCGA-EK-01.RNASEQ.pcl	0.000293	0.01	Cervical squamous cell carcinoma and endocervical adenocarcinoma
1625	GSE25330.GPL570.pcl	0.000615	0.01	Expression data from In vitro induced C2 M cells in the presence of commensal bacteria
1626	TCGA-CA-01.RNASEQ.pcl	0.000356	0.01	Colon adenocarcinoma
1627	GSE10890.GPL570.pcl	0.00182	0.01	mRNA Breast Cancer Cell Line Profiles
1628	GSE39242.GPL6480.pcl	0.000582	0.01	Glioblastoma Orthotopic Xenograft Transcriptome and Glioblastoma Xenograft Comparative Genomic Hybridization Arrays
1629	GSE38814.GPL6480.pcl	0.000582	0.01	Glioblastoma Orthotopic Xenograft Transcriptome
1630	GSE4779.GPL1352.pcl	0.00104	0.00999	Clinical Data
1631	GSE44131.GPL6244.pcl	0.000744	0.00999	The clinical and genomic significance of donor-specific antibody (DSA) positive/C4d negative and DSA negative/C4d negative transplant glomerulopathy
1632	GSE35178.RNASEQ.pcl	0.00149	0.00998	Transcriptome of normal, paracancerouse and cancerous bladder tissues based on RNA-Seq method
1633	GSE30678.GPL571.pcl	0.0246	0.00998	Profiling of Jurkat T cells activated with CD3, CD28 and PMA and multiple kinase inhibitors at 1 and 8 hours
1634	GSE14028.GPL4133.pcl	0.000436	0.00998	An Integrated Network of Androgen Receptor and TMPRSS2-ERG Gene Fusion in Prostate Cancer Progression (I)
1635	GSE27306.GPL571.pcl	0.0202	0.00998	IRE1-dependent transcriptome remodelling upon ER stress in human glioma cells
1636	GSE14526.GPL570.pcl	0.000533	0.00998	Epigenotyping by quantitative DNA methylation analysis revealed three epigenotypes in colorectal cancer
1637	GSE40311.GPL15981.pcl	0.00016	0.00998	A model system for assessing the ability of exon microarray and tag sequencing to detect genes specific for malignant B-cells
1638	GSE30529.GPL571.pcl	0.0261	0.00997	Transcriptome Analysis of Human Diabetic Kidney Disease (DKD Tubuli vs. Control Tubuli)
1639	GSE19899.GPL570.pcl	0.000952	0.00996	Dissecting the unique role of the retinoblastoma tumor suppressor during cellular senescence
1640	GSE19864.GPL570.pcl	0.000952	0.00996	Gene expression profiles after RNAi-mediated suppression of RB, p107 or p130 in growing, quiescent or ras-induced senescent IMR90 cells
1641	TCGA-CW-01.RNASEQ.pcl	0.000528	0.00996	Kidney renal clear cell carcinoma
1642	GSE19407.GPL570.pcl	0.000932	0.00996	Smoking-induced Wnt pathway downregulation
1643	GSE29650.GPL6947.pcl	0.000354	0.00995	Gene Expression analysis of castration-resistant prostate cancer bone metastases
1644	GSE9105.GPL96.pcl	0.0283	0.00995	Effect of Acute Physiologic Hyperinsulinemia on Gene Expression in Human Skeletal Muscle in vivo
1645	GSE15913.GPL570.pcl	0.00128	0.00995	Thalidomide Exerts Distinct Molecular Antileukemic Effects
1646	GSE26736.GPL96.pcl	0.0236	0.00995	Mulcom: a multiple comparison statistical test for microarray data in Bioconductor
1647	GSE26732.GPL96.pcl	0.0236	0.00995	Mulcom: a multiple comparison statistical test for microarray data in Bioconductor (Affymetrix)
1648	GSE34143.GPL6480.pcl	0.000425	0.00995	Gene expression of Epstein-Barr Virus (EBV) positive nodal peripheral T cell lymphoma, unspecified (PTCL-U)
1649	GSE3307.GPL96.pcl	0.0413	0.00995	Comparative profiling in 13 muscle disease groups
1650	GSE1318.GPL96.pcl	0.0165	0.00995	Context-Specific Effects of A-Myb and c-Myb
1651	GSE12939.GPL96.pcl	0.0238	0.00994	Global gene expression changes including drug metabolism and disposition induced by three-dimensional culture of HepG2
1652	GSE10935.GPL571.pcl	0.0227	0.00994	Immune Dysregulation/Tumor-Associated Gene Changes in Recurrent Respiratory Papillomatosis: A Paired Microarray Analysis
1653	GSE18233.GPL6884.pcl	0.0013	0.00994	Genome wide mRNA expression correlates of viral control in CD4+T cells from HIV-1 infected individuals
1654	GSE32445.GPL571.pcl	0.0195	0.00994	Identical gene regulation patterns of triiodothyronine (T3) and selective thyroid hormone receptor modulator GC-1
1655	GSE18612.GPL4133.pcl	0.000426	0.00993	Expression profiles of epicardial and subcutaneous adipose tissue
1656	GSE13314.GPL570.pcl	0.00122	0.00992	Gene expression profiling of pulmonary MALT lymphoma
1657	GSE22688.GPL96.pcl	0.023	0.00992	Differential endothelial cell gene expression by African Americans versus Caucasian Americans: A possible contribution to health disparity in vascular disease and cancer
1658	GSE12109.GPL571.pcl	0.024	0.00992	Th17 cytokines interleukin (IL)-17 and IL-22 modulate distinct inflammatory and keratinocyte-response pathways
1659	GSE1000.GPL96.pcl	0.0202	0.00992	Osteosarcoma TE85 cell tissue culture study
1660	GSE12791.GPL96.pcl	0.0251	0.00992	Paclitaxel resistant MDA-MB-231 Cells and resensitization with bexarotene treatment
1661	GSE26886.GPL570.pcl	0.00132	0.00992	Gene expression profiling of Barrett's esophagus, adenocarcinoma, esophageal squamous epithelium and squamous cell carcinoma
1662	GSE43754.GPL5188.pcl	0.000242	0.00992	Genome-wide comparison of the transcriptomes of highly enriched normal and chronic myeloid leukemia stem and progenitor cell populations
1663	GSE12992.GPL570.pcl	0.00101	0.00992	Beta-catenin status in pediatric medulloblastomas
1664	GSE15543.GPL570.pcl	0.00112	0.00992	Meta analysis of gene expression in human islets after in vitro expansion.
1665	GSE7410.GPL1708.pcl	0.000788	0.00992	Gene expression in early stage cervical cancer
1666	GSE29625.GPL570.pcl	0.000885	0.00991	Human embryonic stem cells derived from embryos at different stages of development share similar transcription profiles
1667	GSE4885.GPL96.pcl	0.0179	0.00991	Role of coactivator SRC-1/NcoA-1 for IL-6 target gene induction in HepG2 cells
1668	GSE38408.GPL570.pcl	0.000958	0.00991	Transcriptional profiles of TIMP-2 and Ala+TIMP-2 A549 overexpressing cells and in tumor xenografts.
1669	GSE9452.GPL570.pcl	0.00117	0.00991	Definition of an ulcerative colitis preinflammatory state
1670	GSE18494.GPL9419.pcl	0.00135	0.00991	Expression profiling of hypoxic HepG2 hepatoma, U87 glioma, and MDA-MB231 breast cancer cells: time course
1671	GSE2125.GPL570.pcl	0.00196	0.0099	isolated alveolar macrophages
1672	GSE23558.GPL6480.pcl	0.00059	0.0099	Gene Expression Profiling of Oral Squamous Cell Carcinoma
1673	GSE30189.GPL6884.pcl	0.000542	0.00989	Gene expression analysis of mantle cell lymphoma (MCL) combined with laser microdissection
1674	GSE19348.GPL570.pcl	0.000784	0.00989	expression data from pediatric primary intracranial germ cell tumor
1675	GSE19350.GPL570.pcl	0.000784	0.00989	Array-based bioinformatic analysis on pediatric primary central nervous system germ cell tumors
1676	TCGA-HZ-01.RNASEQ.pcl	0.000626	0.00988	Pancreatic adenocarcinoma
1677	GSE13267.GPL571.pcl	0.0204	0.00988	Ependymoma gene expression analysis
1678	GSE19249.GPL570.pcl	0.00135	0.00987	Quantitative Gene Expression Profiling in Formalin-Fixed Paraffin-Embedded Samples by Affymetrix Microarrays
1679	GSE45255.GPL96.pcl	0.0462	0.00986	Expression Profiles of Breast Tumors from Singapore and Europe
1680	GSE28272.GPL6947.pcl	0.000355	0.00986	Genome-wide analysis of Prokineticin-1-regulated genes in human term myometrium
1681	GSE20491_2.GPL6947.pcl	0.000373	0.00986	Identification of transcripts harboring premature termination codons by NMD inhibition in a panel of CCRCC cell lines
1682	GSE33426.GPL571.pcl	0.0394	0.00985	Three-Dimensional Tumor Profiling Reveals Minimal mRNA Heterogeneity in Esophageal Squamous Cell Carcinoma
1683	TCGA-EY-01.RNASEQ.pcl	0.000408	0.00985	Uterine Corpus Endometrioid Carcinoma
1684	GSE31652.GPL571.pcl	0.0279	0.00985	IL-17A is an essential cytokine to sustain pathogenic cell activation and inflammatory gene circuits in psoriasis vulgaris
1685	GSE12091.GPL571.pcl	0.0212	0.00984	Profiling gene expression in HeLa cells by hsa-mir-26b overexpression
1686	GSE36772.GPL96.pcl	0.06	0.00984	Expression data from primary breast tumors (NUH)
1687	GSE18906.GPL570.pcl	0.00107	0.00984	Transcriptional Profiling of B19 Virus Nonstructure Protein (NS1) transduced CD36+ Erythoid Progenitor Cells (EPCs)
1688	TCGA-58-01.RNASEQ.pcl	0.000442	0.00983	Lung squamous cell carcinoma
1689	TCGA-HI-01.RNASEQ.pcl	0.000566	0.00983	Prostate adenocarcinoma
1690	GSE12113.GPL570.pcl	0.000791	0.00983	Antitumor Activity and Molecular Effects of the Novel Hsp 90 Inhibitor, IPI-504, in Pancreatic Cancer
1691	TCGA-90-01.RNASEQ.pcl	0.000608	0.00983	Lung squamous cell carcinoma
1692	GSE33363.GPL570.pcl	0.00087	0.00982	CD99 is a novel prognostic stromal marker in non-small cell lung cancer
1693	GSE3524.GPL96.pcl	0.021	0.00982	Association b/w gene expression profile &amp; tumor invasion in OSCC
1694	GSE24795.GPL570.pcl	0.00116	0.00982	Gene Expression differences between replication error deficient and proficient colorectal cancers: the dominant role of deletions in 3â€™UTR poly T sequences
1695	GSE37231.GPL6480.pcl	0.000567	0.00981	LV-Induced Dendritic Cells for AML Immunotherapy
1696	GSE16494.GPL96.pcl	0.0257	0.00981	Expression profiling MOLT-4 treated with MABL
1697	GSE32646.GPL570.pcl	0.00255	0.00981	GSTP1 expression predicts poor pathological complete response to neoadjuvant chemotherapy in ER-negative breast cancer
1698	GSE35383.GPL570.pcl	0.000984	0.00981	INTEGRATIVE ONCOGENOMIC AND HIGH-THROUGHPUT SEQUENCING ANALYSES OF THE COMMONLY DELETED REGION IN CHROMOSOME 7q32 IN SPLENIC MARGINAL ZONE LYMPHOMA
1699	GSE29672.GPL570.pcl	0.00182	0.00981	The transcription factors Snail and Slug activate the TGF-B signaling pathway in breast cancer
1700	GSE35798.GPL570.pcl	0.0011	0.00981	Nanomolar treatment with epigenetic drug combination induces genome-wide methylation and expression alterations in neuro-ectodermal cell lines
1701	GSE22298.GPL571.pcl	0.0236	0.0098	Human epidermal keratinocytes treated with retinoic acid or thyroid hormone
1702	GSE15852.GPL96.pcl	0.0375	0.0098	Expression data from human breast tumors and their paired normal tissues
1703	GSE48268.GPL6884.pcl	0.000178	0.00979	Chronic lymphocytic leukemia cells are activated and proliferate in response to specific Th cells
1704	GSE1615.GPL96.pcl	0.0244	0.00979	Theca cell gene expression
1705	GSE20060.GPL3921.pcl	0.0374	0.00979	Expression of human aortic endothelial cells treated with or without oxidized phospholipids
1706	GSE30517.GPL96.pcl	0.0289	0.00978	Identification differentially expressed genes upon valproic acid treatment
1707	GSE41116.GPL5175.pcl	0.000547	0.00978	Integrative genomic characterization of oral squamous cell carcinoma identifies frequent somatic drivers (mRNA)
1708	GSE12266.GPL570.pcl	0.00075	0.00977	Gene Expression Profile of Osteogenic Cells Derived from Human Bone Marrow and Trabecular Bone III
1709	GSE4823.GPL1708.pcl	0.00341	0.00977	Comparison of normal breast epithelium and stroma from reduction and I.D.C. cases
1710	GSE23994.GPL570.pcl	0.00133	0.00977	A molecular signature of normal breast epithelial and stromal cells from Li-Fraumeni syndrome mutation carriers
1711	GSE35621.GPL5175.pcl	0.000141	0.00977	Evolution of human-specific microRNA miR-941
1712	GSE20711.GPL570.pcl	0.0017	0.00976	Epigenetic portraits of human breast cancers (expression data)
1713	GSE41662.GPL570.pcl	0.00186	0.00976	Gene expression profiling in psoriatic lesional and non-lesional skin [Set 2]
1714	GSE13330.GPL570.pcl	0.000956	0.00976	Senescent Stromal-Derived Osteopontin Promotes Preneoplastic Cell Growth
1715	TCGA-BS-01.RNASEQ.pcl	0.000414	0.00976	Uterine Corpus Endometrioid Carcinoma
1716	GSE20874.GPL10175.pcl	0.00135	0.00976	Novel biomarkers for high grade T-cell lymphoma
1717	GSE21785.GPL96.pcl	0.0271	0.00975	Systematic analysis of a human renal transcript dataset
1718	GSE16382.GPL570.pcl	0.00243	0.00975	Expression data from complex genetic sarcomas
1719	GSE27831.GPL570.pcl	0.00188	0.00975	Syntenin-1 is expressed in uveal melanoma and correlates with metastatic progression
1720	GSE26027.GPL570.pcl	0.00135	0.00974	Early dynamic transcriptomic changes as predictors of preoperative radiotherapy efficacy in patients with rectal cancer: a feasibility study.
1721	GSE37120.GPL571.pcl	0.0412	0.00974	Expression data from glioblastoma stem-like cells and their differentiated progeny co-cultured with astrocytes
1722	GSE30378.GPL5175.pcl	0.000226	0.00973	Gene level expression profiling of colorectal cancer tissue samples (test sample series)
1723	GSE34933.GPL6480.pcl	0.000614	0.00973	Expression profiles in PCa And BPH from Chinese patients
1724	GSE28204.GPL6480.pcl	0.000614	0.00973	mRNA expression profile in PCa And BPH from Chinese patients
1725	GSE29077.GPL571.pcl	0.0354	0.00973	Expression data comparing azacitidine and decitabine in non-small cell lung cancer lines
1726	GSE19392.GPL3921.pcl	0.0455	0.00973	Dynamic responses of primary human bronchial epithelial cells to influenza virus, viral RNA and interferon-beta
1727	GSE11467.GPL96.pcl	0.0249	0.00973	Crosstalk between Estrogen and TNFalpha in MCF-7 Breast Cancer Cells
1728	GSE35974.GPL6244.pcl	0.000987	0.00972	Expression data from the human cerebellum brain
1729	GSE9089.GPL570.pcl	0.000898	0.00972	Reanalysis of GSE8884 Samples with Endothelial Samples from GSE3998.
1730	GSE13787.GPL570.pcl	0.000969	0.00972	Frequent PTEN genomic alterations and activated PI3K pathway in basal-like breast cancer
1731	GSE2735.GPL570.pcl	0.000551	0.00972	ENCODE: two phosphorylation states of RNAP II ChIP-chip from HeLa cells
1732	GSE46106.GPL570.pcl	0.00149	0.00972	Patient-derived Human Breast Cancer Xenografts
1733	TCGA-A7-01.RNASEQ.pcl	0.000487	0.00971	Breast invasive carcinoma
1734	GSE31941.GPL6947.pcl	0.000538	0.00971	Prognostic DNA Methylation Patterns in Cytogenetically Normal Acute Myeloid Leukemia are predefined by Stem Cell Chromatin Marks [gene expression]
1735	GSE34481.GPL571.pcl	0.0315	0.00971	Human cancer cells express Slug-based epithelial-mesenchymal transition gene expression signature obtained in vivo
1736	TCGA-KS-01.RNASEQ.pcl	0.000649	0.00971	Thyroid carcinoma
1737	GSE28326.GPL570.pcl	0.00154	0.00971	Genome-wide profiling of endothelial progenitor cells in multiple myeloma
1738	GSE17907.GPL570.pcl	0.00255	0.0097	Molecular profiling of ERBB2-amplified breast cancers
1739	GSE14816.GPL96.pcl	0.0261	0.00969	Immune Response of Immature Dendritic Cells after Infection with Human Cytomegalovirus Strain TB40E
1740	GSE25173.GPL571.pcl	0.0329	0.00969	PI3K-targeted therapy can be evaded by gene amplification along the MYC-eukaryotic translation initiation factor 4E (eIF4E) axis
1741	GSE2815.GPL96.pcl	0.0257	0.00969	cMyb and vMyb in MCF7 cells
1742	GSE17891.GPL570.pcl	0.00576	0.00969	Pervasive subtypes of pancreatic ductal adenocarcinoma (PDA) and their differing response to therapy.
1743	GSE1786.GPL96.pcl	0.0319	0.00968	Vastus lateralis biopsies from healthy trained and sedentary males
1744	GSE38598.GPL570.pcl	0.00089	0.00968	Hepatocytes treated with IFN-alpha or IFN-gamma and acute hepatitis C
1745	GSE17204.GPL571.pcl	0.0289	0.00967	Parkinson's disease-associated DJ-1 is required for the expression of GDNF receptor Ret in human neuroblastoma cells
1746	GSE14256.GPL571.pcl	0.0289	0.00967	Human fibroblast stimulation with PDGF-BB or b-FGF
1747	GSE27554.GPL570.pcl	0.00227	0.00967	EARLY DETECTION OF LUNG CANCER BY MOLECULAR MARKERS IN ENDOBRONCHIAL LINING FLUID
1748	GSE21254.GPL96.pcl	0.0328	0.00967	Classical Hodgkin lymphoma shows epigenetic features of an abortive plasma cellular differentiation
1749	GSE2225.GPL96.pcl	0.0317	0.00967	Letrozole-, Anastrozole- and Tamoxifen-Responsive Genes in MCF-7aro Cells
1750	GSE21774.GPL570.pcl	0.00102	0.00967	CD62L expression identifies a unique subset of polyfunctional CD56dim NK cells: Groups 1-3
1751	GSE35311.GPL4133.pcl	0.000736	0.00966	Integrative array-based approach identifies MZB1 as a frequently methylated putative tumor-suppressor in hepatocellular carcinoma (expression)
1752	GSE35313.GPL4133.pcl	0.000736	0.00966	Integrative array-based approach identifies MZB1 as a frequently methylated putative tumor-suppressor in hepatocellular carcinoma
1753	GSE11622.GPL570.pcl	0.00181	0.00966	Molecular Analysis of the Vaginal Response to Estrogens in the Ovariectomized Rat and Postmenopausal Woman
1754	TCGA-EW-01.RNASEQ.pcl	0.000929	0.00966	Breast invasive carcinoma
1755	TCGA-BC-01.RNASEQ.pcl	0.00052	0.00966	Liver hepatocellular carcinoma
1756	GSE22083.GPL96.pcl	0.06	0.00966	Expression data from human skin exposed to solar-simulated radiation with or without sunscreen
1757	GSE26672.GPL570.pcl	0.00212	0.00965	Efficient Generation of Transgene-Free Induced Pluripotent Stem Cells from Normal and Neoplastic Bone Marrow and Cord Blood Mononuclear Cells
1758	GSE37700.GPL571.pcl	0.0291	0.00965	Reactivation of ERK signaling causes resistance to EGFR kinase inhibitors
1759	GSE22771.GPL570.pcl	0.00148	0.00965	Anaplastic lymphoma kinase (ALK) inhibitor response in neuroblastoma is highly correlated with ALK mutation status, ALK mRNA and protein levels.
1760	GSE39540.GPL571.pcl	0.08	0.00965	A mesenchymal stromal cell gene signature for donor age
1761	GSE36952.RNASEQ.pcl	0.00157	0.00964	Transcriptome wide analysis of classically and alternatively activated macrophages
1762	GSE27002.GPL5175.pcl	0.000237	0.00964	Chronic Cigarette Smoke Exposure Results in Coordinated Methylation and Gene Expression Changes in Human Alveolar Macrophages
1763	GSE38749.GPL570.pcl	0.00145	0.00964	Expression data of Human Gastric Adenocarcinoma
1764	GSE19681.GPL570.pcl	0.000852	0.00964	Global gene expression profile of primary human leukemic blasts
1765	GSE37838.GPL570.pcl	0.00208	0.00963	Comparing molecular assessment of implantation biopsies with histologic and demographic risk assessment.
1766	GSE15238.GPL570.pcl	0.00111	0.00963	Expression data from human embryonic (9-12w) and post-natal livers
1767	GSE34771.GPL570.pcl	0.00218	0.00963	Expression data from primary central nervous system lymphoma (PCNSL) patients
1768	GSE16446.GPL570.pcl	0.00275	0.00961	Predicting the efficacy of anthracyclines in breast cancer (BC) patients: The results of the TOP trial
1769	GSE12868.GPL571.pcl	0.0335	0.00961	ChIP-on-chip significance analysis reveals large-scale binding and regulation by human transcription factor oncogenes
1770	GSE26812.GPL4133.pcl	0.000788	0.00961	Gene expression-based, individualized diagnostic GC/ABC prediction for relapse/refractory diffuse large B cell lymphoma (DLBCL)
1771	GSE14487.GPL6480.pcl	0.00137	0.0096	A gene expression signature classifying telomerase and ALT immortalization I
1772	GSE32063.GPL6480.pcl	0.00106	0.0096	Immune-activation as a therapeutic direction for patients with high-risk ovarian cancer based on gene expression signature (2)
1773	GSE30802.GPL96.pcl	0.038	0.0096	Plasticity of adult human pancreatic duct cells by neurogenin3-mediated reprogramming
1774	GSE4527.GPL96.pcl	0.0304	0.0096	Ectopic expression of Foxp3 and UBD in Th cells
1775	GSE12941.GPL5175.pcl	0.000292	0.00959	Expression data of hepatocellular carcinoma and adjacent liver tissues
1776	GSE12504.GPL570.pcl	0.000969	0.00959	Hearts after off-pump coronary revascularization surgery and on-pump coronary artery bypass grafting
1777	GSE20945.GPL4133.pcl	0.000752	0.00959	Effects of DAC treatment
1778	GSE19163.GPL5175.pcl	0.000163	0.00959	Normal Colon Epithelial Cells
1779	GSE42913.GPL6244.pcl	0.000865	0.00959	A comprehensive gene expression analysis of resistance formation upon metronomic cyclophosphamide therapy
1780	GSE18232.GPL96.pcl	0.0354	0.00958	RAS signaling in colon carcinoma: Target gene deregulation and growth control through Y-box-binding protein 1
1781	GSE14407.GPL570.pcl	0.0018	0.00958	Ovarian Cancer gene expression profiling identifies the surface of the ovary as a stem cell niche
1782	GSE14419.GPL571.pcl	0.0351	0.00958	Effects of PMN-Ectosomes on human macrophages
1783	GSE38718.GPL570.pcl	0.0013	0.00958	Sex and aging effect on skeletal muscle transcriptome in humans
1784	GSE10445.GPL570.pcl	0.00424	0.00958	MERLION LUNG CANCER STUDY
1785	GSE11767.GPL571.pcl	0.0316	0.00958	Gene expression profiling of fibroblasts and lymphoblastoid cells derived from four individuals
1786	GSE39743.GPL5175.pcl	0.000231	0.00957	Stump project-- mRNA dermis; Volar versus non-volar acral skin gene expression
1787	GSE39902.GPL570.pcl	0.00151	0.00957	Role of TAZ as mediator of Wnt signaling (MII)
1788	GSE28786.GPL9324.pcl	0.00251	0.00957	siRNA off-target effects can be reduced at concentrations that match their individual potency
1789	GSE4917.GPL96.pcl	0.0388	0.00957	Time course microarray data following GR activation in MCF10A-Myc breast cells
1790	GSE10281.GPL570.pcl	0.00184	0.00957	Letrozole (Femara) early response to treatment
1791	GSE12790.GPL570.pcl	0.00339	0.00956	Gene expression profiling of human breast cancers and cancer cell lines
1792	GSE3243.GPL96.pcl	0.0302	0.00956	C2C12 myoblast vs myotube
1793	GSE16391.GPL570.pcl	0.00187	0.00955	GGI: a potential predictor of relapse for endocrine-treated breast cancer patients in the BIG 1-98 trial
1794	GSE32408.GPL571.pcl	0.041	0.00955	Expression data from TOP-GFP sorted colon cancer cells
1795	GSE26887.GPL6244.pcl	0.000644	0.00955	Transcriptome analysis of diabetic and non diabetic patients affected by post-ischemic heart failure
1796	GSE19680.GPL570.pcl	0.00136	0.00955	Identification of miR-125b-2 target genes
1797	GSE20198.GPL96.pcl	0.0376	0.00955	ATF3 is a positive regulator of human IFN gene expression
1798	GSE15215.GPL96.pcl	0.0327	0.00954	CD2 distinguishes two subsets of human plasmacytoid dendritic cells with distinct phenotype and functions
1799	GSE13514.GPL571.pcl	0.0315	0.00954	Targeting PKC: A Novel Role for beta-catenin in ER stress and Apoptotic Signaling
1800	GSE40111.RNASEQ.pcl	0.000645	0.00954	Stochastic genome - nuclear lamina contacts are linked to histone H3K9 dimethylation (RNA-seq data)
1801	GSE33588.GPL570.pcl	0.00192	0.00954	Human-specific patterns of gene expression in the brain
1802	TCGA-E8-01.RNASEQ.pcl	0.000874	0.00954	Thyroid carcinoma
1803	GSE29265.GPL570.pcl	0.00221	0.00954	Sporadic vs. Post-Chernobyl Papillary vs. Anaplastic Thyroid Cancers
1804	GSE31625.GPL96.pcl	0.06	0.00953	Gene Expression Patterns that Predict Sensitivity to Epidermal Growth Factor Receptor Tyrosine Kinase Inhibitors in Lung Cancer Cell Lines and Human Lung Tumors
1805	GSE21935.GPL570.pcl	0.00182	0.00953	Comparison of post-mortem tissue from Brodman Brain BA22 region between schizophrenic and control patients
1806	GSE15240.GPL571.pcl	0.0359	0.00953	Gene expression in laboratory models and primary tumors in Small Cell Lung Cancer
1807	GSE9510.GPL570.pcl	0.00125	0.00953	Identification of oxygen-sensitive transcriptional programs in human embryonic stem cells.
1808	GSE29884.GPL570.pcl	0.00163	0.00953	Gene expression data from cultured cells or from nude mice xenografts
1809	GSE14839.GPL4133.pcl	0.000934	0.00953	Differences in gene expression in islets isolated from pancreata donated after Cardiac Death relative to Brain Death
1810	GSE15209.GPL570.pcl	0.00164	0.00952	Expression data from human foetal neural stem (NS) cell lines and human glioma neural stem (GNS) cell lines
1811	GSE11100.GPL570.pcl	0.00173	0.00952	Dendritic Cell Vaccine against Glioblastoma Multiforme Patients
1812	GSE28860.GPL6480.pcl	0.000898	0.00952	WU-BC 3, 4, and 5 PAM50 Subtypes with Passage and Gene Expression Comparison Between Xenografts and Primary Tumors
1813	GSE20505.GPL570.pcl	0.00175	0.00952	Expression data from CD34+ hematopoietic progenitor cells
1814	GSE9536.GPL96.pcl	0.0324	0.00951	The ÃŸ-Catenin Pathway is Overexpressed in Focal Nodular Hyperplasia but not in Cirrhotic FNH-like Nodules
1815	GSE23631.GPL570.pcl	0.00263	0.00951	RCC cell lines and paired tumors
1816	GSE23603.GPL570.pcl	0.00263	0.00951	Gene expression in ovarian cancer
1817	GSE11681.GPL96.pcl	0.0412	0.0095	Expression profiling in LGMD2A muscles
1818	GSE12348.GPL96.pcl	0.0376	0.0095	Prostate cancer cell lines and normal prostate epithelial and stromal cells in primary culture
1819	GSE17672.GPL3921.pcl	0.0346	0.0095	Profiling genes induced by oncogenic KRAS (G12V) and genes regulated by TBK1, a synthetic lethal partner of KRAS
1820	GSE26869.GPL96.pcl	0.0495	0.0095	Regulation of myogenic progenitor proliferation in human fetal skeletal muscle by BMP4 and its antagonist Gremlin.
1821	GSE14465.GPL570.pcl	0.00131	0.0095	Impact of anti-inflammatory agents on the gene expression profile of stimulated human neutrophils
1822	GSE17671.GPL3921.pcl	0.0364	0.0095	Profiling of immortalized human lung epithelial cells following infection with oncogenic KRAS (G12V)
1823	TCGA-43-01.RNASEQ.pcl	0.000728	0.00949	Lung squamous cell carcinoma
1824	GSE13355.GPL570.pcl	0.00428	0.00949	Gene expression data of skin from psoriatic patients and normal controls
1825	GSE10435.GPL96.pcl	0.0371	0.00949	FM95-14 expression verification
1826	GSE2525.GPL96.pcl	0.038	0.00949	Periodontal regeneration study
1827	GSE19826.GPL570.pcl	0.00209	0.00949	Expression data from gastric cancer
1828	GSE17672.GPL571.pcl	0.0414	0.00948	Profiling genes induced by oncogenic KRAS (G12V) and genes regulated by TBK1, a synthetic lethal partner of KRAS
1829	GSE17643.GPL571.pcl	0.0401	0.00948	Profiling of immortalized human lung epithelial cells following oncogenic KRAS expression and TBK1 suppression
1830	GSE46824.GPL6244.pcl	0.00118	0.00948	Carcinoma-associated fibroblastsâ€™ transcriptomic program predicts clinical outcome in stage II/III colorectal cancer
1831	GSE23205.GPL570.pcl	0.00106	0.00948	Microarray expression analysis of PRF1 (perforin 1) haplotypes in patients with primary progressive multiple sclerosis
1832	GSE5054.GPL571.pcl	0.0389	0.00948	Effect of INF-gamma and IL1-beta on thyroid cells
1833	GSE10088.GPL571.pcl	0.0356	0.00948	Time course of MEK inhibition
1834	GSE3780.GPL96.pcl	0.0478	0.00948	FM95-14 Fetal Myoblast Differentiation Time Series
1835	GSE21982.GPL571.pcl	0.06	0.00948	Impact of G protein versus beta-arrestin-dependent signal transduction at the FSH receptor (affy_fsh_human)
1836	GSE42823.GPL6244.pcl	0.00196	0.00948	Specific sequence determinants of miR-15/107 microRNA gene group targets
1837	GSE1518.GPL96.pcl	0.0382	0.00947	Human endothelium exposed to shear stress and pressure
1838	GSE18544.GPL571.pcl	0.0368	0.00947	Expression Profiling of a Mouse Xenograft Model of â€œTriple-Negativeâ€ Breast Cancer Brain Metastases With Vorinostat
1839	GSE19422.GPL6480.pcl	0.00082	0.00946	Gene expression profiling of pheochromocytoma (PCC)/paraganglioma (PGL) tumors
1840	GSE32299.GPL14604.pcl	0.0457	0.00946	Epigenetic expansion of VHL-HIF signal output drives multiorgan metastasis in renal cancer
1841	GSE17475.GPL96.pcl	0.0459	0.00946	Expression data from lung adenocarcinoma
1842	GSE37957.GPL4133.pcl	0.00105	0.00945	Gene expression of the pigmented and non-pigmented epithelia of the ciliary body of human healthy eyes
1843	TCGA-DC-01.RNASEQ.pcl	0.00133	0.00945	Rectum adenocarcinoma
1844	GSE19615.GPL570.pcl	0.00324	0.00945	Integrated genomic and function characterization of the 8q22 gain
1845	GSE11819.GPL96.pcl	0.035	0.00944	Frequent in-frame somatic deletions activate gp130 in inflammatory hepatocellular tumours
1846	GSE2461.GPL96.pcl	0.0359	0.00944	Control (IBS) &amp; Ulcerative colitis (UC) subjects
1847	GSE35218.GPL570.pcl	0.0023	0.00944	Nanomolar treatment with epigenetic drug combination induces genome-wide methylation and expression alterations in neuro-ectodermal cell lines [mRNA]
1848	GSE16655.GPL570.pcl	0.00219	0.00943	Developmental stage-specific interplay between GATA1 and IGF signaling in fetal hematopoiesis and leukemogenesis
1849	GSE19234.GPL570.pcl	0.0026	0.00943	Immune profile and mitotic index of metastatic melanoma lesions enhance clinical staging in predicting patient survival.
1850	GSE16677.GPL570.pcl	0.00239	0.00943	Gene expression profiling of Down Syndrome (DS)-AMKL and non-DS AMKL samples
1851	GSE11407.GPL570.pcl	0.0013	0.00943	SCFA-hexosamine scaffold
1852	TCGA-57-01.RNASEQ.pcl	0.00101	0.00943	Ovarian serous cystadenocarcinoma
1853	GSE32448.GPL570.pcl	0.0055	0.00942	CPDR tumor-benign 80 genechip dataset
1854	GSE36169.GPL96.pcl	0.06	0.00942	Prostaglandin D2 Inhibits Hair Growth and Is Elevated in Bald Scalp of Men with Androgenetic Alopecia
1855	GSE14098.GPL571.pcl	0.0406	0.00942	Gene expression profiles obtained from laser-microdissected human choroid plexus papilloma cells
1856	GSE11199.GPL570.pcl	0.00178	0.00942	Identification of Tuberculosis Susceptibility Genes with Human Macrophage Gene Expression Profiles
1857	GSE11341.GPL96.pcl	0.0471	0.00941	Lung selective gene responses to alveolar hypoxia
1858	GSE1323.GPL96.pcl	0.0429	0.00941	Isogenic primary tumor/metastasis comparison
1859	GSE12815.GPL3921.pcl	0.07	0.00941	PI3K pathway activity in the normal airway of smokers with lung cancer, and in smokers with airway dysplasia
1860	GSE10161.GPL96.pcl	0.07	0.00941	Integrated genomic approaches implicate osteoglycin (Ogn) in the regulation of left ventricular mass
1861	GSE13911.GPL570.pcl	0.00212	0.00941	Expression data from primary gastric tumors (MSI and MSS) and adjacent normal samples
1862	GSE23629.GPL570.pcl	0.0027	0.0094	Expression data from RCC paired tumors to study metastasis progression
1863	GSE15583.GPL570.pcl	0.00196	0.0094	Neuroblastoma cell lines under normoxic and hypoxic conditions
1864	GSE13291.GPL571.pcl	0.0376	0.0094	MCF7 time-series upon RITA treatment.
1865	GSE13070.GPL570.pcl	0.00854	0.0094	Human Insulin Resistance and Thiazolidinedione-Mediated Insulin Sensitization
1866	GSE4725.GPL96.pcl	0.0419	0.00939	Hypoxia
1867	GSE28821.GPL570.pcl	0.00514	0.00939	Laser-capture microdissected invasive micropapillary carcinomas of the breast
1868	GSE36820.GPL570.pcl	0.00214	0.00939	Expression data from ACC xenografts and normal salivary glands
1869	GSE26787.GPL570.pcl	0.00239	0.00939	Comparison of endometrial expression in patients which underwent previous recurrent abortions, implantation failure after IVF/ICSI compared to control fertile
1870	GSE12583.GPL570.pcl	0.00169	0.00939	Highly efficient generation of induced pluripotent stem cells from human keratinocytes
1871	GSE1692.GPL571.pcl	0.0429	0.00938	T98G growth arrest
1872	GSE35566.GPL570.pcl	0.00195	0.00938	Expression profiles of a panel of MSS and MSI colon cancer cell lines
1873	GSE30494.GPL570.pcl	0.00218	0.00938	Expression data in cancer cell lines using Affymetrix GeneChip
1874	GSE34251.GPL6480.pcl	0.00169	0.00937	Cross-Species Comparisons of Transcriptomic Alterations in Human and Rat Primary Hepatocytes Exposed to 2,3,7,8-Tetrachlorodibenzo-p-dioxin
1875	GSE34249.GPL6480.pcl	0.00169	0.00937	Cross-Species Comparisons of Transcriptomic Alterations in Human and Rat Primary Hepatocytes Exposed to 2,3,7,8-Tetrachlorodibenzo-p-dioxin: human samples
1876	GSE15490.GPL570.pcl	0.00387	0.00937	Sequential gene expression profiling in CLL during treatment
1877	GSE37372.GPL570.pcl	0.00228	0.00936	Ewing's sarcoma tumor samples
1878	GSE22152.GPL570.pcl	0.00205	0.00936	Gene expression data of glucocorticoid resistant and sensitive acute lymphoblastic leukemia cell lines
1879	GSE25407.GPL570.pcl	0.00197	0.00936	Expression data from breast tumors and reduction mammoplasty explants
1880	GSE18373.GPL570.pcl	0.00144	0.00936	Expression data of HUVEC and OVCA429 with recombinant MAGP2
1881	GSE11582.GPL96.pcl	0.1	0.00935	Genetic Analysis of Human Traits In-Vitro: Drug Response and Gene Expression in Lymphoblastoid Cell Lines
1882	GSE18552.GPL570.pcl	0.00219	0.00935	CDK inhibitors and flavopiridol profiling on A2780 and MCF7 cells
1883	GSE17714.GPL570.pcl	0.00186	0.00935	11 Neuroblastoma cell lines under normoxic and hypoxic conditions
1884	GSE43289.GPL570.pcl	0.00269	0.00935	Gene expression profiles of gliomas with Affymetrix Human Genome U133 Plus 2.0 Array
1885	GSE2443.GPL96.pcl	0.06	0.00935	Prostate cancer - comparison of androgen-dependent and -independent microdissected primary tumor
1886	GSE42743.GPL570.pcl	0.00367	0.00934	Oral Cavity Cancer Compared to Adjacent &quot;Normal&quot; Tissue [Validation Set]
1887	GSE34111.GPL570.pcl	0.00324	0.00934	Gene expression in skeletal muscle of cancer patients before and after potentially curative surgery
1888	GSE23074.GPL4133.pcl	0.00102	0.00934	Gene Expression Profiling of Tuberculous Meningitis
1889	GSE18269.GPL570.pcl	0.00187	0.00934	HepaRG cells as a model of the primary human hepatocyte transcriptome
1890	GSE24592.GPL571.pcl	0.08	0.00934	Genomic Collaboration of Estrogen Receptor-Î± and ERK2 in Regulating Gene and Proliferation Programs
1891	GSE21354.GPL570.pcl	0.00245	0.00933	gene expression profiling of three type of grade II gliomas
1892	GSE12121.GPL570.pcl	0.00248	0.00933	Gingival Epithelial Cell Responses to a Complex Microbiome Comprising Commensal and Opportunistic Oral Microbial Species
1893	GSE42939.GPL6480.pcl	0.00144	0.00933	An integrative genomic and transcriptomic analysis reveals potential targets associated with cell proliferation in uterine leiomyomas
1894	GSE26994.GPL570.pcl	0.002	0.00933	PU.1 and C/EBPalpha synergistically program distinct response to NF-kappaB activation through establishing monocyte-specific enhancers
1895	GSE26868.GPL570.pcl	0.002	0.00933	PU.1 and C/EBPalpha synergistically program distinct response to NF-kappaB activation through establishing monocyte specific enhancers (expression data)
1896	GSE7702.GPL4133.pcl	0.000841	0.00933	Comparison of the prostate cancer cell line LNCaP and its androgen insensitive derivative C4-2B
1897	GSE22521.GPL6244.pcl	0.00189	0.00932	Gene expression in primate postnatal brain through lifespan - prefrontal cortex
1898	GSE9412.GPL571.pcl	0.0459	0.00932	Transcriptional regulation of aldo-keto reductase 1C1 in human colon cancer cells resistant to methotrexate
1899	TCGA-69-01.RNASEQ.pcl	0.000999	0.00932	Lung adenocarcinoma
1900	GSE21653.GPL570.pcl	0.00497	0.00932	A gene expression signature identifies two prognostic subgroups of basal breast cancer
1901	GSE11915.GPL96.pcl	0.0496	0.00931	SOX4 effect on LNCaP prostate cancer cells
1902	GSE11914.GPL96.pcl	0.0496	0.00931	Expression data from LNCaP cells transfected with SOX4 cDNA, SOX4 siRNA or GFP cDNA
1903	GSE13714.GPL571.pcl	0.07	0.00931	HOXA9 is required for survival in human MLL rearranged acute leukemias
1904	GSE30566.GPL571.pcl	0.08	0.0093	Transcriptome Analysis of Human Diabetic Kidney Disease (Control Glomeruli vs. Control Tubuli)
1905	GSE35283.GPL570.pcl	0.00232	0.0093	Highly pathogenic influenza virus inhibit Inflammatory Responses in Monocytes via Activation of the Rar-Related Orphan Receptor Alpha (RORalpa)
1906	GSE34607.GPL571.pcl	0.09	0.00929	Airborne particulate matter affects gene expression in BEAS-2B bronchial epithelial cells.
1907	GSE22369.GPL96.pcl	0.06	0.00929	HDAC1 and HDAC2 in fetal hemoglobin induction
1908	GSE18376.GPL6244.pcl	0.00106	0.00929	Gene expression profiling of human DLBCL tumor samples (SGN-40 trial)
1909	GSE22368.GPL96.pcl	0.06	0.00929	Primary human erythroid progenitor cells NK57 treatment samples
1910	GSE23822.GPL6947.pcl	0.00114	0.00928	Gene expression profiling of asbestos-related lung squamous cell carcinoma
1911	GSE23593.GPL570.pcl	0.00226	0.00928	Intratumor Heterogeneity and Precision of Microarray-Based Predictors of Breast Cancer Biology and Clinical Outcome
1912	GSE44247.GPL6244.pcl	0.000868	0.00928	Lipoprotein lipase in chronic lymphocytic leukemia - strong biomarker with lack of functional significance
1913	GSE18497.GPL570.pcl	0.00487	0.00928	Diagnosis-relapse in ALL
1914	GSE39839.GPL570.pcl	0.00231	0.00927	Amniotic fluid-derived cells: genome-wide expression in early and late cultures
1915	GSE4780.GPL96.pcl	0.07	0.00927	Scheck-3U24NS043571-01S1-2
1916	GSE29450.GPL570.pcl	0.00318	0.00927	Identification of Novel Therapeutic Targets in Microdissected Clear Cell Ovarian Cancers
1917	GSE11266.GPL96.pcl	0.07	0.00926	Cross-talk between Estrogen Receptor-related Receptor alpha (ERRalpha) and Estrogen Receptor (ERalpha) pathways.
1918	GSE48459.GPL6244.pcl	0.000691	0.00926	Sarcoptes scabiei Mites Modulate Gene Expression In Human Skin Equivalents
1919	GSE10024.GPL96.pcl	0.06	0.00926	Key Regulatory Molecules of Cartilage Destruction in Rheumatoid Arthritis: An in vitro Study
1920	GSE20595.GPL6244.pcl	0.00103	0.00926	Pico profiling from 10 cells
1921	GSE46632.GPL6884.pcl	0.000846	0.00926	Identification of genes modulated by JIB-04 in lung cancer cells
1922	GSE23038.GPL571.pcl	0.09	0.00926	Normal prostate cells were immortalized and cultured for 650 days till several transformation hallmarks were observed
1923	GSE42344.GPL570.pcl	0.00273	0.00926	Nitric Oxide-releasing prodrug triggers cancer cell death through deregulation of cellular redox balance
1924	GSE33941.GPL570.pcl	0.00255	0.00926	Survival transcriptome in coenzyme Q deficiency syndrome
1925	GSE20611.GPL96.pcl	0.09	0.00926	VCAM1 promotes outbreak from dormant bone metastasis
1926	GSE9397.GPL96.pcl	0.09	0.00925	FSHD Muscle Profiles
1927	RNASeq-2.RNASEQ.pcl	0.00149	0.00925	A Concatenation of 14 RNASeq datasets which contain 2 samples each
1928	GSE16111.GPL571.pcl	0.06	0.00925	BMP4 effect on gene expression program in human primary epidermal keratinocytes and dermal fibroblasts
1929	TCGA-G3-01.RNASEQ.pcl	0.00158	0.00924	Liver hepatocellular carcinoma
1930	GSE40123.GPL570.pcl	0.0028	0.00924	Control of Somatic Tissue Differentiation by the Long Non-Coding RNA TINCR
1931	GSE19197.GPL571.pcl	0.07	0.00924	Hypoxia modulates EWS-FLI1 transcriptional signature and enhances malignant properties of Ewingâ€™s tumor cells in vitro
1932	GSE12259.GPL96.pcl	0.07	0.00924	Human dendritic cells treated with Echinacea purpurea phytocompounds
1933	GSE43288.GPL96.pcl	0.1	0.00924	Molecular analysis of precursor lesions in familial pancreatic cancer
1934	GSE1650.GPL96.pcl	0.08	0.00923	COPD Study
1935	TCGA-B3-01.RNASEQ.pcl	0.00159	0.00923	Kidney renal papillary cell carcinoma
1936	GSE14889.GPL571.pcl	0.06	0.00923	A caspase-independent necrotic death is activated by isopeptidase inhibitor G5 in apoptosis-resistant glioblastoma cells
1937	GSE25941.GPL570.pcl	0.0036	0.00923	Effects of age on the skeletal muscle transcriptome
1938	GSE10847.GPL570.pcl	0.00216	0.00922	H522 lung cancer cells' TGFbeta response was restored by putting back BRG1 and TGFbRII
1939	GSE23216.GPL96.pcl	0.07	0.00922	PITX1 suppresses TERT transcription
1940	GSE47855.GPL570.pcl	0.00335	0.00921	Gene expression analysis for CD56- T, NK, CD56+ T cells, and iNKT cells
1941	GSE35287.GPL6244.pcl	0.00155	0.00921	Unique Transcriptome, Pathways, and Networks in the Human Endometrial Fibroblast Response to Progesterone in Endometriosis
1942	GSE23869.GPL6947.pcl	0.00091	0.00921	Adult grade II astrocytomas are genetically distinct from their pediatric counterparts, and display a more stem cell-like expression pattern linked with more aggressive behaviour
1943	GSE33903.GPL570.pcl	0.00323	0.0092	Expression array of peripheral neuro-ectodermal cell lines
1944	GSE23371.GPL570.pcl	0.00395	0.0092	Transcriptomes of monocyte-derived DCs stimulated with various compounds
1945	GSE10316.GPL570.pcl	0.00245	0.0092	Monocyte-derived dendritic cells stimulated with LPS, Poly(I:C), CD40L or a combination of IL-1-b, IL-6, TNF-a and PGE2
1946	GSE1937.GPL96.pcl	0.07	0.0092	Collagen-GAG Biocompatibility Tests
1947	GSE41408.GPL5175.pcl	0.00109	0.00919	Co-expression of genes with ERG in prostate cancers
1948	GSE31853.GPL96.pcl	0.08	0.00919	Expression data from oral squamous cell carcinoma (OSCC)-derived cell lines and normal oral keratinocytes
1949	GSE11886.GPL570.pcl	0.00319	0.00918	Gene expression analysis of macrophages from ankylosing spondylitis patients reveals interferon-gamma dysregulation
1950	GSE32932.GPL5188.pcl	0.000464	0.00918	Exon arrays from HeLa cells transfected with GFP-ZRANB2 vector
1951	GSE42349.GPL571.pcl	0.08	0.00918	Integrative genomics of gene regulation by estrogen receptors and and coregulators
1952	GSE10135.GPL570.pcl	0.00559	0.00918	Cigarette Smoking Induces Overexpression of a Fat Depleting Gene AZGP1 in the Human Airway Epithelium
1953	GSE11045.GPL570.pcl	0.00184	0.00918	Expression data from kidney and liver
1954	GSE21947.GPL96.pcl	0.11	0.00917	Gene expression profiles of breast cancer subtypes are detectable in histologically normal breast epithelium
1955	GSE26051.GPL570.pcl	0.00597	0.00917	Analysis of Human Tendinopathy Gene Expression
1956	GSE11510.GPL570.pcl	0.00355	0.00917	Taxonomy of placenta cells
1957	GSE31324.GPL571.pcl	0.09	0.00917	Expression data of freshly microdissected human hair follicle dermal papilla and its comparisons
1958	GSE11450.GPL570.pcl	0.00278	0.00917	Transcriptome analysis of human mature oocytes and embryonic stem cells reveals overexpression of the proteasome pathway
1959	GSE9988.GPL570.pcl	0.00484	0.00916	Innate immune repsonses to TREM-1 activation
1960	GSE11792.GPL571.pcl	0.08	0.00916	Human Skin: Before and 8 weeks after Isotretinoin Treatment
1961	GSE12453.GPL570.pcl	0.00374	0.00916	Origin and pathogenesis of lymphocyte-predominant Hodgkin lymphoma as revealed by global gene expression analysis
1962	GSE27120.GPL570.pcl	0.00608	0.00916	Characterization and clinical evaluation of CD10+ stroma cells in the breast cancer microenvironment
1963	GSE36553.GPL6947.pcl	0.00126	0.00916	mRNA profiling during infection with H1N1 influenza A virus (A/Mexico/InDRE4487/H1N1/2009)
1964	GSE14383.GPL570.pcl	0.00374	0.00916	Effects of chronic exposure of human bronchial epithelial cells to low doses of cigarette smoke condensate
1965	GSE9429.GPL96.pcl	0.08	0.00915	Identification of biological markers of sensitivity to high-clinical-risk-adapted therapy for DLBCL patients
1966	GSE11115.GPL96.pcl	0.08	0.00915	Selective estrogen receptor-beta agonists repress transcription of proinflammatory
1967	GSE12027.GPL96.pcl	0.09	0.00915	Transcript profiling of Lymphangioleiomyomatosis (LAM) nodules in Human Patients
1968	GSE10867.GPL96.pcl	0.09	0.00915	Biomarkers of human gastro-intestinal tract regions
1969	GSE14701.GPL570.pcl	0.00166	0.00915	Expression profiling of PaTu8988s and PaTu8988t cell lines
1970	GSE24547.GPL570.pcl	0.00387	0.00915	Transcriptional pathway signatures for the Aurora inhibitor Danusertib
1971	GSE29507.GPL4133.pcl	0.00138	0.00914	Gene Expression Profiling of Tuberculous Meningitis coinfected with HIV
1972	GSE37210.GPL6947.pcl	0.00141	0.00914	The application of nonsense-mediated mRNA decay inhibition to the identification of breast cancer susceptibility genes
1973	GSE24901.GPL6947.pcl	0.0013	0.00914	Therapeutic globin expression in thalassemia patient induced pluripotent stem cells from genomic safe harbors
1974	GSE13744.GPL5175.pcl	0.000224	0.00914	Estimating accuracy of absolute gene expression measurement by RNA-Seq and microarrays with proteomics
1975	GSE9493.GPL570.pcl	0.00586	0.00914	Transcriptomic analyses of renal allograft biopsies reveal conserved rejection signatures and molecular pathways
1976	GSE9212.GPL570.pcl	0.00305	0.00913	Overexpression of lung developmental transcription factors TTF-1, NKX2-8 and PAX9
1977	GSE35144.GPL570.pcl	0.00506	0.00913	Molecular Evaluation of Patient-Derived Colorectal Cancer Explants as a Pre-clinical Mouse Model of Colorectal Cancer
1978	GSE34234.GPL6244.pcl	0.00101	0.00913	Microarrays analysis of anti-Enterovirus 71 activity of Heparin
1979	GSE4237.GPL570.pcl	0.00272	0.00913	Hussaini-2R01NS035122-06A1
1980	GSE13009.GPL571.pcl	0.1	0.00913	MCF7 EGF, HRG stimulation
1981	GSE21422.GPL570.pcl	0.00337	0.00913	Expression profiling of human DCIS and invasive ductal breast carcinoma
1982	GSE16378.GPL571.pcl	0.07	0.00912	The kinetics of gene expressions of HeLa cells treated with MT7
1983	GSE33277.GPL4133.pcl	0.00185	0.00911	Castration-Resistant Prostate Cancer (CRPC)
1984	GSE20700.GPL96.pcl	0.08	0.00911	Multi-level Support Vector Regression analysis to identify condition-specific regulatory networks
1985	GSE13577.GPL571.pcl	0.09	0.00911	SIRT1-Dependent Gene Regulation Through Promoter-Directed Recruitment of a Nuclear NAD+ Synthase
1986	GSE22459.GPL570.pcl	0.00522	0.00911	Fibrosis with Inflammation at One Year Predicts Transplant Functional Decline
1987	GSE40185.GPL4133.pcl	0.00202	0.00911	Gene expression analysis of head and neck squamous cell carcinoma cell lines and a control normal oral epithelial cell line
1988	GSE7054.GPL96.pcl	0.09	0.00911	Identification of oscillatory genes in somitogenesis from functional genomic analysis
1989	GSE16226.GPL570.pcl	0.00659	0.0091	Many Human Large Intergenic Non-coding RNAs Associate with Chromatin Modifying Complexes and Affect Gene Expression
1990	GSE26349.GPL571.pcl	0.1	0.0091	Breast Cancer Methylomes Establish an Epigenomic Foundation for Metastasis
1991	GSE38955.GPL6244.pcl	0.00107	0.0091	Expression profiling of purified hematopoietic stem cells from patients with MDS and healthy controls
1992	GSE9890.GPL570.pcl	0.00262	0.0091	Expression profile of 5 ovarian tumour samples (two different cell types from each sample profiles)
1993	GSE3737.GPL96.pcl	0.08	0.0091	Omega-6 fatty acids, arachidonic acid (AA) activates PI3K signaling and induces gene expression in prostate cancer
1994	GSE26979.GPL4133.pcl	0.00177	0.0091	Human Linker Histone H1.5
1995	GSE18105.GPL570.pcl	0.00702	0.0091	Stage II and stage III colorectal cancer
1996	GSE44971.GPL570.pcl	0.00693	0.0091	Gene expression data from pilocytic astrocytoma tumour samples and normal cerebellum controls
1997	GSE19352.GPL570.pcl	0.00433	0.00909	Activation of phosphatidylcholine-cycle enzymes in human epithelial ovarian cancer cells
1998	GSE37215.GPL96.pcl	0.1	0.00909	Expression data from intact adipose tissue in human pregnancy
1999	GSE10780.GPL570.pcl	0.00499	0.00909	Proliferative genes dominate malignancy-risk gene signature in histologically-normal breast tissue
[truncated: 3,211 more rows]
