# Supplementary material for: Large-scale gene network analysis reveals the significance of extracellular matrix pathway and homeobox genes in acute myeloid leukemia: an introduction to the Pigengene package and its applications
Source: BMC Med Genomics. 2017 Mar 16;10:16. doi: 10.1186/s12920-017-0253-6 (PMC5353782; doi:10.1186/s12920-017-0253-6)
Supplement: Additional file 11 — Table S6. The cell cycle and translational control modules. Two modules with 319 and 193 genes were automatically selected by breast cancer survival analysis. In each sheet, gene symbols, Entrez IDs, and weights in the corresponding modules are reported. Genes are sorted based on their weights. (XLS 55 kb) [file 12920_2017_253_MOESM11_ESM.xls]

## Sheet: Cell_cycle
SYMBOL	ENTREZID	Weight
MRGBP	55257	0.512391
RALY	22913	0.469239
ATAD3A	55210	0.45574
NR2C2	7182	0.446671
GSK3B	2932	0.444548
OTUB1	55611	0.443785
TMEM132A	54972	0.430804
UBE2O	63893	0.412483
YTHDF1	54915	0.410481
G6PD	2539	0.408621
SLC25A1	6576	0.407959
VARS	7407	0.407556
C11orf80	79703	0.404359
THOP1	7064	0.400675
ATG101	60673	0.395986
EFTUD2	9343	0.393037
RHBDD3	25807	0.386629
RC3H2	54542	0.38603
PCYT2	5833	0.382162
SPTBN2	6712	0.379224
KRT8	3856	0.377969
PPP6R1	22870	0.372332
IDH2	3418	0.369145
NARF	26502	0.365097
ZSWIM1	90204	0.361927
EIF4G1	1981	0.36132
CARS	833	0.359962
GPRIN1	114787	0.355052
TPD52L2	7165	0.351547
TMC6	11322	0.350524
PPP2R3B	28227	0.349048
ABCD1	215	0.347841
SLX4	84464	0.347618
LRRC3DN	54083	0.342555
SRC	6714	0.341755
PBX1	5087	0.341303
HGS	9146	0.337917
FER1L4	80307	0.335071
TBCD	6904	0.33377
CCNT1	904	0.33094
SLC35C2	51006	0.327054
ARFGAP1	55738	0.324785
EDC3	80153	0.323443
MTMR14	64419	0.317456
MORC2	22880	0.316765
DDX41	51428	0.315683
OGFR	11054	0.315457
RAF1	5894	0.314931
VPS37B	79720	0.31416
U2AF1	7307	0.310598
CNOT3	4849	0.310575
ZGPAT	84619	0.29834
COPG1	22820	0.295412
ASL	435	0.293115
GAS2L1	10634	0.292561
ANKRD54	129138	0.290922
PLXNA3	55558	0.290913
MFSD12	126321	0.288437
CCDC93	54520	0.287695
PDGFB	5155	0.287195
TARBP2	6895	0.281899
RBM39	9584	0.278886
AP1B1	162	0.276737
GRIPAP1	56850	0.273614
CPNE1	8904	0.270156
RBM42	79171	0.265493
GMEB1	10691	0.262132
WBSCR22	114049	0.255215
SLC6A8	6535	0.25089
OGDH	4967	0.247175
RIPK4	54101	0.243942
RAB9B	51209	0.2357
CUX1	1523	0.233978
PPHLN1	51535	0.233377
TRIM26	7726	0.2329
TMEM57	55219	0.232736
GID8	54994	0.230431
RPL10L	140801	0.230213
BRF1	2972	0.227948
XPNPEP3	63929	0.225947
C17orf62	79415	0.224732
DIS3L2	129563	0.224684
IFT27	11020	0.217085
UPF1	5976	0.213937
MAP1S	55201	0.21253
SLC35A4	113829	0.208128
RNF24	11237	0.207535
KCTD2	23510	0.196667
SYVN1	84447	0.19579
TAOK2	9344	0.195006
ZSWIM4	65249	0.192809
CLPTM1	1209	0.191874
MPP3	4356	0.189637
UNC45A	55898	0.188465
DLGAP4	22839	0.188282
ZFPL1	7542	0.186531
ZNF408	79797	0.184384
NOL9	79707	0.184372
AP2M1	1173	0.180806
AKT1	207	0.180349
LRRC75B	388886	0.179511
DTX2	113878	0.168835
VPS33B	26276	0.166813
RRBP1	6238	0.156757
BSG	682	0.155569
TP53INP2	58476	0.142142
MTOR	2475	0.12744
TGFBRAP1	9392	0.123524
KPTN	11133	0.117756
ADCK1	57143	0.110464
WAPAL	23063	0.107754
FKBP10	60681	0.0853119
ZBTB17	7709	0.0814597
ABCA7	10347	0.0782938
PIK3C2B	5287	0.0763464
PCDHGA10	56106	0.0551588
RIPK1	8737	0.0517589
ACTN4	81	0.0410889
EPHX1	2052	0.0369599
UBQLNL	143630	0.0334837
KDM6B	23135	0.0296002
TNKS1BP1	85456	0.00372799
SGSH	6448	-0.0261622
TIMM21	29090	-0.0465854
HAUS1	115106	-0.0501822
RPS5	6193	-0.0534367
FAM133B	257415	-0.0711123
RPS2	6187	-0.079254
RPLP0	6175	-0.0805624
HIST1H2BJ	8970	-0.0922348
PSTK	118672	-0.109078
RPL34	6164	-0.117855
FBXW8	26259	-0.126932
IMP3	55272	-0.130502
ATP5A1	498	-0.132581
LINC00998	401397	-0.159639
RPL17	6139	-0.161411
RTN2	6253	-0.171522
RIOK3	8780	-0.182506
PMPCB	9512	-0.184474
NSMCE4A	54780	-0.187614
EEF1G	1937	-0.190005
RPL12	6136	-0.194417
PPP1R12B	4660	-0.195558
RPS12	6206	-0.200348
TEX30	93081	-0.204864
RLN1	6013	-0.205869
RPS17	6218	-0.207448
HMGN4	10473	-0.214069
IMMP2L	83943	-0.221523
C6orf48	50854	-0.232996
RPS27A	6233	-0.244502
C9orf78	51759	-0.254759
CUL5	8065	-0.255486
CRYZ	1429	-0.260391
RPS27	6232	-0.266235
RPL21	6144	-0.268279
ACAT1	38	-0.273767
RPL10A	4736	-0.274073
RPS9	6203	-0.276851
SMAD4	4089	-0.281308
CCDC126	90693	-0.284064
C12orf57	113246	-0.285284
RANBP6	26953	-0.296003
PIGH	5283	-0.296418
CALML4	91860	-0.299512
RPL26	6154	-0.300177
GLRB	2743	-0.313738
ATP6AP2	10159	-0.317253
EIF3F	8665	-0.318269
NSA2	10412	-0.321964
KLHL9	55958	-0.323619
RPL13A	23521	-0.333857
GNPDA2	132789	-0.335262
RPS4X	6191	-0.335849
ESD	2098	-0.336656
EIF1B	10289	-0.340131
JAK1	3716	-0.348717
SOCS5	9655	-0.36356
SEPP1	6414	-0.36611
RAB11FIP2	22841	-0.368549
MITD1	129531	-0.369512
BTG2	7832	-0.382383
EIF4E3	317649	-0.398249
RPL22	6146	-0.401625
HNMT	3176	-0.40712
2016-09-10	151011	-0.40957
HBP1	26959	-0.444426
DTWD1	56986	-0.453881
THYN1	29087	-0.457801
TMEM243	79161	-0.473192
ZMYM6NB	100506144	-0.499122
COMMD6	170622	-0.499196

## Sheet: Translational_control
SYMBOL	ENTREZID	Weight
ARFGAP1	55738	0.728324
TAOK2	9344	0.725136
OGDH	4967	0.721623
GSK3B	2932	0.672966
DLGAP4	22839	0.667326
YTHDF1	54915	0.667232
OTUB1	55611	0.662538
CNOT3	4849	0.64873
SLC35C2	51006	0.639862
PLXNA3	55558	0.639247
ABCD1	215	0.639186
UPF1	5976	0.636686
THOP1	7064	0.628247
PDGFB	5155	0.626142
CARS	833	0.624546
RRBP1	6238	0.62082
PPP6R1	22870	0.618631
UBE2O	63893	0.617408
BRF1	2972	0.615004
CLPTM1	1209	0.612184
G6PD	2539	0.609935
ATG101	60673	0.606173
RBM39	9584	0.603297
OGFR	11054	0.591845
EDC3	80153	0.591517
MRGBP	55257	0.58954
HGS	9146	0.588336
EFTUD2	9343	0.588184
TBCD	6904	0.58176
ZGPAT	84619	0.581197
VPS37B	79720	0.577255
ANKRD54	129138	0.574203
ACTN4	81	0.574114
EIF4G1	1981	0.568417
DIS3L2	129563	0.566935
RALY	22913	0.559985
PPP2R3B	28227	0.558539
SLX4	84464	0.555312
GRIPAP1	56850	0.555225
KCTD2	23510	0.555081
DDX41	51428	0.554973
SLC35A4	113829	0.554529
SGSH	6448	0.54819
MFSD12	126321	0.546599
RIPK1	8737	0.54427
TMC6	11322	0.539423
RBM42	79171	0.538738
GMEB1	10691	0.536795
ZNF408	79797	0.536734
MTMR14	64419	0.534637
PCYT2	5833	0.53353
UNC45A	55898	0.533238
NARF	26502	0.532377
SRC	6714	0.531474
GAS2L1	10634	0.530247
SLC6A8	6535	0.530042
NOL9	79707	0.521248
BSG	682	0.519983
SLC25A1	6576	0.519967
ADCK1	57143	0.519773
ASL	435	0.51779
LRRC3DN	54083	0.51271
VARS	7407	0.512646
MAP1S	55201	0.512346
AKT1	207	0.50917
TMEM132A	54972	0.506066
SPTBN2	6712	0.501197
CCNT1	904	0.499838
AP1B1	162	0.496371
GPRIN1	114787	0.494703
COPG1	22820	0.491603
ZBTB17	7709	0.490984
CPNE1	8904	0.490574
C17orf62	79415	0.489307
ZSWIM1	90204	0.488065
TMEM57	55219	0.486727
SYVN1	84447	0.484291
MORC2	22880	0.483107
TGFBRAP1	9392	0.481058
ABCA7	10347	0.480735
TRIM26	7726	0.47983
TPD52L2	7165	0.476447
ZSWIM4	65249	0.475523
AP2M1	1173	0.468871
FER1L4	80307	0.466167
TP53INP2	58476	0.466065
RHBDD3	25807	0.463276
IFT27	11020	0.463244
DTX2	113878	0.457004
TNKS1BP1	85456	0.454529
ATAD3A	55210	0.453639
RAF1	5894	0.452821
KRT8	3856	0.445634
NR2C2	7182	0.439996
WBSCR22	114049	0.43696
CUX1	1523	0.43396
XPNPEP3	63929	0.433611
RNF24	11237	0.426045
RC3H2	54542	0.418148
IDH2	3418	0.417067
C11orf80	79703	0.415243
MTOR	2475	0.414745
RPL10L	140801	0.412122
PBX1	5087	0.40839
LRRC75B	388886	0.388487
PIK3C2B	5287	0.387729
VPS33B	26276	0.386346
KDM6B	23135	0.383894
FKBP10	60681	0.367219
GID8	54994	0.364116
EPHX1	2052	0.360764
CCDC93	54520	0.351755
ZFPL1	7542	0.343001
RAB9B	51209	0.341726
MPP3	4356	0.341609
U2AF1	7307	0.333968
TARBP2	6895	0.322547
UBQLNL	143630	0.320005
PCDHGA10	56106	0.316256
PPHLN1	51535	0.279675
KPTN	11133	0.269011
RIPK4	54101	0.252461
WAPAL	23063	-0.118671
GLRB	2743	-0.287438
RIOK3	8780	-0.29235
RLN1	6013	-0.331388
IMP3	55272	-0.358606
PSTK	118672	-0.365651
PMPCB	9512	-0.386394
C9orf78	51759	-0.399566
BTG2	7832	-0.408863
CRYZ	1429	-0.428481
KLHL9	55958	-0.447977
CUL5	8065	-0.449854
IMMP2L	83943	-0.45151
CCDC126	90693	-0.463792
ACAT1	38	-0.466417
ATP6AP2	10159	-0.468792
C6orf48	50854	-0.469765
FAM133B	257415	-0.476906
ATP5A1	498	-0.478233
EIF4E3	317649	-0.490704
NSMCE4A	54780	-0.494089
C12orf57	113246	-0.499146
PPP1R12B	4660	-0.508695
TIMM21	29090	-0.51641
PIGH	5283	-0.521605
JAK1	3716	-0.526906
RPL34	6164	-0.531161
HBP1	26959	-0.533007
RAB11FIP2	22841	-0.534488
SMAD4	4089	-0.541019
RPS2	6187	-0.541423
RPL12	6136	-0.55088
EEF1G	1937	-0.55961
HIST1H2BJ	8970	-0.562338
GNPDA2	132789	-0.562348
LINC00998	401397	-0.56412
THYN1	29087	-0.574878
HAUS1	115106	-0.582519
2016-09-10	151011	-0.583651
TEX30	93081	-0.585791
RANBP6	26953	-0.588199
RPS5	6193	-0.598219
HMGN4	10473	-0.600749
RPS9	6203	-0.610376
RPL13A	23521	-0.613023
SOCS5	9655	-0.614262
EIF3F	8665	-0.626829
RTN2	6253	-0.630312
FBXW8	26259	-0.636505
SEPP1	6414	-0.638443
TMEM243	79161	-0.641394
MITD1	129531	-0.656973
RPL22	6146	-0.657247
CALML4	91860	-0.659149
RPL17	6139	-0.663873
RPS17	6218	-0.665143
NSA2	10412	-0.666981
RPLP0	6175	-0.690011
ESD	2098	-0.69246
HNMT	3176	-0.70455
ZMYM6NB	100506144	-0.722402
DTWD1	56986	-0.726546
EIF1B	10289	-0.728136
RPS12	6206	-0.728353
COMMD6	170622	-0.768452
RPS27A	6233	-0.769605
RPS27	6232	-0.76969
RPS4X	6191	-0.782877
RPL10A	4736	-0.793287
RPL26	6154	-0.802191
RPL21	6144	-0.812705
